# Supplementary material for: Exploring modes of microbial interactions with implications for methane cycling
Source: FEMS Microbiol Ecol. 2024 Aug 9;100(9):fiae112. doi: 10.1093/femsec/fiae112 (PMC11370633; doi:10.1093/femsec/fiae112)
Supplement: fiae112_Supplemental_File [file fiae112_supplemental_file.zip › Supplementary_data.xlsx]

## Sheet: Metadata overview
Data belonging to the paper: Exploring modes of microbial interactions with implications for methane cycling.
Authors:	Brenzinger, Kristof1,2; Glatter, Timo3; Meima-Franke, Marion1; Zweers, Hans1; Hakobyan, Anna4,5; Liesack, Werner4, and Bodelier, Paul L. E1.
Affiliation:	1Department of Microbial Ecology, Netherlands Institute of Ecology (NIOO-KNAW), Wageningen, The Netherlands
	2Department of Animal Ecology and Tropical Biology, Biocenter, University of Würzburg, 97074 Würzburg, Germany
	3Core Facility for Mass Spectrometry and Proteomics, Max Planck Institute for Terrestrial Microbiology, Karl-von-Frisch-Str. 10, D-35043 Marburg, Germany
	4Research group of Methanotrophic Bacteria, and Environmental Genomics/Transcriptomics, Max Planck Institute for Terrestrial Microbiology, Karl-von-Frisch-Str. 10, D-35043 Marburg, Germany
	5 Institute of Crop Science and Resource Conservation (INRES), Molecular Biology of the Rhizosphere, Nussallee 13, 53115 Bonn, Germany
Contact:	p.bodelier@nioo.knaw.nl
Data from 4 different tests: 1= Methane oxidation; 2 = biomass weight; 3= proteomics analyses; 4= volatile composition analyses
worksheets:	Supplementary Table 1	contains CH4 oxidation data used in the ms
	Supplementary Table 2	contains biomass data used in the ms
	Supplementary Table 3	contains composition of measured proteins in all Methylomonas treatments
	Supplementary Table 4	contains composition of measured proteins in all Microbacterium treatments
	Supplementary Table 5	contains composition of measured proteins in all Exiguobacterium treatments
	Supplementary Table 6	contains composition of measured volatiles in all treatments
	Supplementary Table 7	PERMANOVA analyses of the volatile and protein data between the different groups
	description	unit
sample	sample lab code
slope	change in ppm CH4 per hour	[ppm h-1 plate-1]
OD600	measured biomass based on OD600nm

## Sheet: Supplementary Table 1
Biomass production of all strains based on OD600 measurments
	Sample	OD600	ml	OD600 per ml
1	Methylomonas LL1 1	0.346	2	0.692
2	Methylomonas LL1 2	0.25	2	0.5
3	Methylomonas LL1 3	0.623	2	1.246
4	Methylomonas LL1 4	0.433	2	0.866
5	Methylomonas LL1 (+ Microbacterium oxydans H1) 1	0.001	2	0.002
6	Methylomonas LL1 (+ Microbacterium oxydans H1) 2	0.003	2	0.006
7	Methylomonas LL1 (+ Microbacterium oxydans H1) 3	0.001	2	0.002
8	Methylomonas LL1 (+ Microbacterium oxydans H1) 4	0	2	0
9	Microbacterium oxydans H1 (+ Methylomonas LL1) 1	0.174	50	8.7
10	Microbacterium oxydans H1 (+ Methylomonas LL1) 2	0.214	50	10.7
11	Microbacterium oxydans H1 (+ Methylomonas LL1) 3	0.152	50	7.6
12	Microbacterium oxydans H1 (+ Methylomonas LL1) 4	0.193	50	9.65
13	Methylomonas LL1 (+ Exiguobacterium undea H5) 1	0.703	4	2.812
14	Methylomonas LL1 (+ Exiguobacterium undea H5) 2	0.656	4	2.624
15	Methylomonas LL1 (+ Exiguobacterium undea H5) 3	0.737	4	2.948
16	Methylomonas LL1 (+ Exiguobacterium undea H5) 4	0.741	4	2.964
17	Exiguobacterium undea H5 (+ Methylomonas LL1) 1	0.279	50	13.95
18	Exiguobacterium undea H5 (+ Methylomonas LL1) 2	0.344	50	17.2
19	Exiguobacterium undea H5 (+ Methylomonas LL1) 3	0.366	50	18.3
20	Exiguobacterium undea H5 (+ Methylomonas LL1) 4	0.432	50	21.6
21	Microbacterium oxydans H1 1	0.783	10	7.83
22	Microbacterium oxydans H1 2	0.815	12	9.78
23	Microbacterium oxydans H1 3	0.915	13	11.895
24	Microbacterium oxydans H1 4	0.589	14	8.246
25	Exiguobacterium undea H5 1	0.318	50	15.9
26	Exiguobacterium undea H5 2	0.33	50	16.5
27	Exiguobacterium undea H5 3	0.331	50	16.55
28	Exiguobacterium undea H5 4	0.337	50	16.85
29	Methylomonas LL1 + CO2 1	0.652	8	5.216
30	Methylomonas LL1 + CO2 2	0.6	8	4.8
31	Methylomonas LL1 + CO2 3	0.711	8	5.688
32	Methylomonas LL1 + CO2 4	0.694	8	5.552

## Sheet: Supplementary Table 2
Measured CH4 concentrations over the time of 28.5 hours and with a ~ starting concentration of 10000 ppmv
		ppm CH4
	Sample	hours
		0	2.5	5	23.5	28.5	slope
1	Reference 1	10259.1	10457	10717.1	11499.9	11838.3	53.1261
2	Reference 2	10466.3	10869.9	11025.5	11817.5	11808.5	36.1022
3	Reference 3	9802.86	10173.2	10395.3	11126.1	11151.2	37.6172
4	Reference 4	11134.4	11370.4	11637.6	12162.9	12246.3	33.6892
5	Methylomonas LL1 1	8939.35	9183.3	9425.7	9105.55	8731.92	-17.3606
6	Methylomonas LL1 2	10470.9	10708.7	10769.6	9838.69	9213.47	-57.5086
7	Methylomonas LL1 3	10252.5	10525.2	10620.4	10682.4	10303.4	-8.53052
8	Methylomonas LL1 4	9874.74	10252.1	10467.7	10691.3	10763.3	19.6626
9	Methylomonas LL1 + Microbacterium oxydans H1 1	9328.06	9860.07	10254.3	11292.8	11475.9	62.147
10	Methylomonas LL1 + Microbacterium oxydans H1 2	9730.05	10065.8	10254.5	11093.4	11494.6	54.9561
11	Methylomonas LL1 + Microbacterium oxydans H1 3	10458.5	10971.3	11315.8	11891.6	11813.8	32.4019
12	Methylomonas LL1 + Microbacterium oxydans H1 4	9648.58	9995.14	10310.4	11176.7	11192.8	46.0624
13	Methylomonas LL1 + Exiguobacterium undea H5 1	10270.2	10042.5	9540.32	3591.01	2641.42	-284.657
14	Methylomonas LL1 + Exiguobacterium undea H5 2	9401.9	8546.38	7343.78	1732.97	1224.14	-281.625
15	Methylomonas LL1 + Exiguobacterium undea H5 3	8567.51	7809.89	6464.88	1288.52	902.9	-265.654
16	Methylomonas LL1 + Exiguobacterium undea H5 4	10333	10271.5	9946.13	4272.52	3224.45	-271.042
17	Microbacterium oxydans H1 1	9391.73	10019.4	10343.2	11173.6	11159.4	43.8471
18	Microbacterium oxydans H1 2	9957.52	10219.1	10359.3	10554	10643.6	16.3258
19	Microbacterium oxydans H1 3	9752.97	10119.9	10530.8	11019.5	10853.3	28.2072
20	Microbacterium oxydans H1 4	9698.55	9968.57	10280.2	10504	10458.1	18.8275
21	Exiguobacterium undea H5 1	10288.7	10563	10790.9	11183.4	11481.7	35.3325
22	Exiguobacterium undea H5 2	10725.9	10887	11179.9	11726.4	11758.6	33.5212
23	Exiguobacterium undea H5 3	9078.57	9592.41	9776.14	10559.3	10698.8	42.555
24	Exiguobacterium undea H5 4	9444.7	9963.92	10329.8	11204.2	11023.7	40.7602
25	Methylomonas LL1 + CO2 1	9563.4	9792.48	9598.04	6280.16	5148.35	-178.621
26	Methylomonas LL1 + CO2 2	10240.8	9482.22	8449.35	2522.7	1777.9	-296.32
27	Methylomonas LL1 + CO2 3	10007.8	9939.52	9963.5	9204.95	8764.19	-45.2047
28	Methylomonas LL1 + CO2 4	9198.68	8728.05	8439.83	4550.8	3523.64	-200.169

## Sheet: Supplementary Table 3
Meaured proteins in all Methylomonas sp. LL1 samples
proteinName	ac	geneName	genenamealternative	proteinDescription	idScore	idQValue	nbPeptides	allAccessions	KB-1-1	KB-1-2	KB-1-3	KB-1-4	KB-1-9	KB-1-10	KB-1-11	KB-1-12	KB-1-25	KB-1-26	KB-1-27	KB-1-28	medianInt_Methylomonas	medianInt_MethylomonasfromMethyloandExo	medianInt_MethylomonasplusCO2	cv_Methylomonas	cv_MethylomonasfromMethyloandExo	cv_MethylomonasplusCO2	log2ratio_MethylomonasfromMethyloandExo	log2ratio_MethylomonasplusCO2	fracNAFeatures.Methylomonas	fracNAFeatures.MethylomonasfromMethyloandExo	fracNAFeatures.MethylomonasplusCO2	pValue_MethylomonasfromMethyloandExo	pValue_MethylomonasplusCO2	qValue_MethylomonasfromMethyloandExo	qValue_MethylomonasplusCO2	FTestPValue	FTestQValue
									Methylomonas LL1 1	Methylomonas LL1 2	Methylomonas LL1 3	Methylomonas LL1 4	Methylomonas LL1 + Exiguobacterium undea H5 1	Methylomonas LL1 + Exiguobacterium undea H5 2	Methylomonas LL1 + Exiguobacterium undea H5 3	Methylomonas LL1 + Exiguobacterium undea H5 4	Methylomonas LL1 + CO2 1	Methylomonas LL1 + CO2 2	Methylomonas LL1 + CO2 3	Methylomonas LL1 + CO2 4
tr|A0A7T0JQB5|A0A7T0JQB5_9GAMM	A0A7T0JQB5	IVG45_05605		NnrS family protein OS=Methylomonas sp. LL1 OX=2785785 GN=IVG45_05605 PE=4 SV=1 CRC64=055DADE5C0D56E3F	31.78	0.0052356	1	tr|A0A7T0JQB5|A0A7T0JQB5_9GAMM	5873.92	12666.7	6057.95	5482.51	5984.86	6146.14	15991.6	166725	156206	132673	142416	95080.8	5965.94	11068.9	137545	0.457342	1.61797	0.198997	0.732883	4.52627	0.25	0	0	0.222285	3.5095e-07	0.284967	4.12805e-05	0.00159587	0.00308173
tr|A0A7T0JJM3|A0A7T0JJM3_9GAMM	A0A7T0JJM3	traJ	IVG45_00090	Conjugal transfer transcriptional regulator TraJ OS=Methylomonas sp. LL1 OX=2785785 GN=traJ PE=4 SV=1 CRC64=00905A6F162CC914	24.55	0.00720339	1	tr|A0A7T0JJM3|A0A7T0JJM3_9GAMM	21263	13384.2	17397.8	11987.3	8829.64	14073.4	29486.1	235287	310344	226896	302846	214453	15391	21779.7	264871	0.261565	1.51927	0.189503	0.416784	4.10252	0	0	0	0.323304	3.55455e-08	0.39631	1.2503e-05	0.00086695	0.00182276
tr|A0A7T0NW21|A0A7T0NW21_9GAMM	A0A7T0NW21	IVG45_12310		Uncharacterized protein OS=Methylomonas sp. LL1 OX=2785785 GN=IVG45_12310 PE=4 SV=1 CRC64=4C6D9C0DC87F2E03	49	0.00185443	1	tr|A0A7T0NW21|A0A7T0NW21_9GAMM	66436	33370.3	14756.9	38672.4	110828	9114.56	121144	488552	769579	375486	725603	473075	36021.4	115986	599339	0.5579	1.1527	0.327186	1.68951	4.02762	0	0.75	0	0.242237	1.49526e-05	0.307818	0.000551652	0.0044285	0.00757966
tr|A0A7T0JPR1|A0A7T0JPR1_9GAMM	A0A7T0JPR1	IVG45_03580		Type-F conjugative transfer system secretin TraK OS=Methylomonas sp. LL1 OX=2785785 GN=IVG45_03580 PE=4 SV=1 CRC64=A3C9BF05A748E0D3	104.35	0	3	tr|A0A7T0JPR1|A0A7T0JPR1_9GAMM	359995	164296	169894	245874	143686	84589.4	100340	102853	3.25681e+06	2.09119e+06	2.83164e+06	2.76753e+06	207884	101597	2.79959e+06	0.388273	0.233715	0.176143	-1.00854	3.77577	0.25	0.333333	0	0.00393933	6.11431e-07	0.00941464	6.37112e-05	2.92948e-09	4.33596e-08
tr|A0A7T0JPM6|A0A7T0JPM6_9GAMM	A0A7T0JPM6	IVG45_03565		TraV family lipoprotein OS=Methylomonas sp. LL1 OX=2785785 GN=IVG45_03565 PE=4 SV=1 CRC64=055E18BD643FAC13	95.92	0	3	tr|A0A7T0JPM6|A0A7T0JPM6_9GAMM	3.24931e+06	889610	1.02347e+06	2.79102e+06	515928	412440	253675	350491	1.24587e+07	5.2597e+06	1.50181e+07	1.17354e+07	1.90725e+06	381466	1.2097e+07	0.607172	0.287179	0.373419	-2.15228	2.83881	0	0	0	0.0013332	0.000840126	0.00385628	0.00844991	2.06514e-06	1.01312e-05
tr|A0A7T0NY98|A0A7T0NY98_9GAMM	A0A7T0NY98	IVG45_22305		EAL domain-containing protein OS=Methylomonas sp. LL1 OX=2785785 GN=IVG45_22305 PE=4 SV=1 CRC64=C0F046A5F0791B7C	31.24	0.00522648	2	tr|A0A7T0NY98|A0A7T0NY98_9GAMM	615655	529386	452521	535267	355676	1.77404e+06	2.92282e+06	232620	1.42695e+07	3.71117e+06	2.09822e+06	758865	532327	1.06486e+06	2.90469e+06	0.124999	0.966017	1.18237	0.577473	2.39016	0	0	0.125	0.448572	0.0108813	0.523976	0.0460159	0.0489337	0.0640564
tr|A0A7T0NW89|A0A7T0NW89_9GAMM	A0A7T0NW89	IVG45_15825		2Fe-2S iron-sulfur cluster binding domain-containing protein OS=Methylomonas sp. LL1 OX=2785785 GN=IVG45_15825 PE=4 SV=1 CRC64=C64C4E62318429A1	1920.57	0	20	tr|A0A7T0NW89|A0A7T0NW89_9GAMM	2.26478e+08	1.70429e+08	1.42587e+08	1.77063e+08	2.61322e+07	3.13933e+07	3.09245e+07	3.07368e+07	9.00972e+08	1.06106e+09	8.86411e+08	8.8831e+08	1.73746e+08	3.08306e+07	8.94641e+08	0.194906	0.0825107	0.0908058	-2.49429	2.36456	0.0347222	0.0972222	0.0277778	5.21927e-08	8.99646e-08	1.29488e-06	1.49742e-05	1.17033e-12	7.81724e-11
tr|A0A7T0JKX3|A0A7T0JKX3_9GAMM	A0A7T0JKX3	IVG45_15810		MmoB/DmpM family protein OS=Methylomonas sp. LL1 OX=2785785 GN=IVG45_15810 PE=4 SV=1 CRC64=75B2956F6C38AC75	3956.54	0	14	tr|A0A7T0JKX3|A0A7T0JKX3_9GAMM	3.43298e+09	2.49903e+09	2.29944e+09	2.97793e+09	2.17029e+08	2.21323e+08	2.22462e+08	2.427e+08	1.29081e+10	1.40564e+10	1.4076e+10	1.39554e+10	2.73848e+09	2.21893e+08	1.40059e+10	0.181189	0.0507162	0.0409521	-3.61991	2.36011	0.0384615	0.153846	0.0307692	1.45962e-09	4.70857e-08	8.84259e-08	1.27514e-05	2.63977e-14	4.29787e-12
tr|A0A7T0JPA5|A0A7T0JPA5_9GAMM	A0A7T0JPA5	IVG45_03425		Uncharacterized protein OS=Methylomonas sp. LL1 OX=2785785 GN=IVG45_03425 PE=4 SV=1 CRC64=8BDA7610C96757DF	28.35	0.00515021	1	tr|A0A7T0JPA5|A0A7T0JPA5_9GAMM	7498.03	38335.2	62758.4	20790.7	19918	18995	29054.3	7651.96	113275	145243	144206	144412	29562.9	19456.5	144309	0.738486	0.463837	0.114624	-0.537456	2.35378	0	0.75	0	0.444493	0.00262106	0.520173	0.0169847	0.000666905	0.00145746
tr|A0A7T0NXI1|A0A7T0NXI1_9GAMM	A0A7T0NXI1	IVG45_15830		Uncharacterized protein OS=Methylomonas sp. LL1 OX=2785785 GN=IVG45_15830 PE=4 SV=1 CRC64=A358F3F8D1DA206F	326.88	0	8	tr|A0A7T0NXI1|A0A7T0NXI1_9GAMM	1.94892e+07	1.23273e+07	1.24896e+07	1.67051e+07	1.45773e+06	1.45307e+06	1.38423e+06	1.59864e+06	6.73548e+07	6.74645e+07	7.26559e+07	6.59876e+07	1.45974e+07	1.4554e+06	6.74096e+07	0.227899	0.0610772	0.0429743	-3.31102	2.22244	0	0.1875	0	1.46236e-08	3.54739e-07	4.70303e-07	4.12805e-05	5.31513e-13	4.07233e-11
tr|A0A7T0NX51|A0A7T0NX51_9GAMM	A0A7T0NX51	IVG45_15800		Aromatic/alkene/methane monooxygenase hydroxylase/oxygenase subunit alpha OS=Methylomonas sp. LL1 OX=2785785 GN=IVG45_15800 PE=4 SV=1 CRC64=2C69732867CB0BE8	9616.89	0	43	tr|A0A7T0NX51|A0A7T0NX51_9GAMM	6.47776e+09	5.08255e+09	4.32424e+09	5.725e+09	3.10037e+08	3.21904e+08	3.07798e+08	3.06577e+08	2.42867e+10	2.70629e+10	2.44722e+10	2.50522e+10	5.40378e+09	3.08917e+08	2.47622e+10	0.169825	0.0225644	0.0504431	-4.12613	2.19855	0.0431548	0.184524	0.00446429	3.22332e-10	5.01667e-08	2.89543e-08	1.27514e-05	6.80489e-15	1.47723e-12
tr|A0A7T0NWN1|A0A7T0NWN1_9GAMM	A0A7T0NWN1	IVG45_15815		Methane monooxygenase OS=Methylomonas sp. LL1 OX=2785785 GN=IVG45_15815 PE=4 SV=1 CRC64=FAFCF0F964AAB3C0	3193.92	0	18	tr|A0A7T0NWN1|A0A7T0NWN1_9GAMM	2.875e+09	2.29332e+09	1.98423e+09	2.46231e+09	1.56305e+08	1.5764e+08	1.54654e+08	1.63032e+08	1.04634e+10	1.1758e+10	1.08124e+10	1.06775e+10	2.37781e+09	1.56973e+08	1.07449e+10	0.15449	0.0229731	0.0523268	-3.92015	2.17683	0.047619	0.134921	0	2.11476e-10	2.87916e-08	2.11883e-08	1.2503e-05	3.86489e-15	1.0068e-12
tr|A0A7T0NW00|A0A7T0NW00_9GAMM	A0A7T0NW00	IVG45_15805		Aromatic/alkene monooxygenase hydroxylase subunit beta OS=Methylomonas sp. LL1 OX=2785785 GN=IVG45_15805 PE=4 SV=1 CRC64=C7DE3CE073BB3DE8	6004.31	0	36	tr|A0A7T0NW00|A0A7T0NW00_9GAMM	5.92736e+09	4.57567e+09	3.94523e+09	5.01149e+09	3.69002e+08	3.61117e+08	3.49882e+08	3.25101e+08	2.05221e+10	2.1915e+10	2.09304e+10	2.1326e+10	4.79358e+09	3.55499e+08	2.11282e+10	0.171147	0.0544647	0.0280276	-3.75187	2.14142	0.0688976	0.139764	0	7.76933e-10	5.50579e-08	5.47003e-08	1.27514e-05	1.52827e-14	2.84367e-12
tr|A0A7T0JTP0|A0A7T0JTP0_9GAMM	A0A7T0JTP0	mmoD	IVG45_15820	Soluble methane monooxygenase-binding protein MmoD OS=Methylomonas sp. LL1 OX=2785785 GN=mmoD PE=4 SV=1 CRC64=1ACD5F449334ECA4	80.57	0	2	tr|A0A7T0JTP0|A0A7T0JTP0_9GAMM	3.87614e+06	3.56166e+06	2.77591e+06	3.87504e+06	713169	980983	637741	495192	1.0027e+07	1.53558e+07	1.44635e+07	1.37167e+07	3.71835e+06	675455	1.40901e+07	0.147369	0.288539	0.174783	-2.4617	1.92272	0	0.0833333	0	2.82737e-06	1.71455e-06	2.75869e-05	0.000135927	1.23979e-09	2.13884e-08
tr|A0A7T0JQP9|A0A7T0JQP9_9GAMM	A0A7T0JQP9	clpX	IVG45_19530	ATP-dependent Clp protease ATP-binding subunit ClpX OS=Methylomonas sp. LL1 OX=2785785 GN=clpX PE=4 SV=1 CRC64=021502AC2E436A38	72.74	0.000495295	2	tr|A0A7T0JQP9|A0A7T0JQP9_9GAMM	1.10181e+06	1.17997e+06	1.15965e+06	1.49587e+06	1.23756e+06	1.16874e+06	1.18773e+06	922164	4.39829e+06	3.54548e+06	4.21769e+06	3.87804e+06	1.16981e+06	1.17824e+06	4.04787e+06	0.143786	0.124833	0.0940965	0.0103589	1.78967	0	0	0	0.330032	2.49807e-07	0.402875	3.42499e-05	8.98542e-09	1.07372e-07
tr|A0A7T0JL15|A0A7T0JL15_9GAMM	A0A7T0JL15	IVG45_16155		ATP-binding protein OS=Methylomonas sp. LL1 OX=2785785 GN=IVG45_16155 PE=4 SV=1 CRC64=A8C7A974A8054F46	525.14	0	10	tr|A0A7T0JL15|A0A7T0JL15_9GAMM	7.89758e+07	5.53168e+07	5.39208e+07	6.94721e+07	3.09581e+07	3.03477e+07	3.04176e+07	3.25421e+07	2.08707e+08	2.08365e+08	2.37416e+08	2.15361e+08	6.23945e+07	3.06879e+07	2.12034e+08	0.185949	0.0328635	0.0629389	-1.01446	1.77397	0.0357143	0	0.0178571	2.54694e-05	5.53014e-07	0.000152214	6.0025e-05	1.20264e-10	3.2634e-09
tr|A0A7T0JR01|A0A7T0JR01_9GAMM	A0A7T0JR01	IVG45_07440		Uncharacterized protein OS=Methylomonas sp. LL1 OX=2785785 GN=IVG45_07440 PE=4 SV=1 CRC64=33F38A77D51B675F	92.56	0	3	tr|A0A7T0JR01|A0A7T0JR01_9GAMM	5.58441e+06	4.65522e+06	3.8854e+06	5.00291e+06	367230	358220	345464	299050	1.60979e+07	1.26143e+07	1.78023e+07	1.61689e+07	4.82907e+06	351842	1.61334e+07	0.14849	0.0884866	0.139398	-3.77805	1.74117	0	0.416667	0	7.1079e-10	1.35085e-06	5.14336e-08	0.000121343	3.58086e-13	3.00908e-11
tr|A0A7T0JP77|A0A7T0JP77_9GAMM	A0A7T0JP77	IVG45_02790		Uncharacterized protein OS=Methylomonas sp. LL1 OX=2785785 GN=IVG45_02790 PE=4 SV=1 CRC64=E7BBFBD45FAB92FF	153.15	0	3	tr|A0A7T0JP77|A0A7T0JP77_9GAMM	5.65724e+06	6.49827e+06	5.42093e+06	6.52051e+06	326388	241903	237089	72702	1.79202e+07	2.00076e+07	1.97965e+07	2.21473e+07	6.07776e+06	239496	1.99021e+07	0.0943728	0.483429	0.0866158	-4.66208	1.71475	0.0833333	0.625	0	2.19846e-06	3.83968e-08	2.25472e-05	1.2503e-05	3.43642e-09	4.86514e-08
tr|A0A7T0NZL3|A0A7T0NZL3_9GAMM	A0A7T0NZL3	bamA	IVG45_04670	Outer membrane protein assembly factor BamA OS=Methylomonas sp. LL1 OX=2785785 GN=bamA PE=4 SV=1 CRC64=F78EA4D9ED2F37EA	924.04	0	17	tr|A0A7T0NZL3|A0A7T0NZL3_9GAMM	2.18937e+08	1.70282e+08	1.60917e+08	1.83881e+08	7.365e+07	7.62398e+07	7.44391e+07	7.94435e+07	5.82191e+08	5.72666e+08	5.42935e+08	5.74537e+08	1.77082e+08	7.53395e+07	5.73601e+08	0.138602	0.0338805	0.0303897	-1.23197	1.6967	0	0	0	7.133e-07	9.19718e-08	9.23085e-06	1.49742e-05	3.43947e-12	1.8279e-10
tr|A0A7T0JL07|A0A7T0JL07_9GAMM	A0A7T0JL07	rph	IVG45_15405	Ribonuclease PH OS=Methylomonas sp. LL1 OX=2785785 GN=rph PE=4 SV=1 CRC64=B7EA0E1B49312598	78.48	0.000505051	2	tr|A0A7T0JL07|A0A7T0JL07_9GAMM	323726	340157	495100	362241	380079	489008	592213	1.08504e+06	1.13526e+06	1.13423e+06	1.17379e+06	954267	351199	540611	1.13474e+06	0.205464	0.488959	0.08958	0.616413	1.69272	0.0833333	0	0	0.0652975	3.06802e-06	0.100354	0.000181641	0.000414579	0.000963407
tr|A0A7T0JMF2|A0A7T0JMF2_9GAMM	A0A7T0JMF2	IVG45_18315		Uncharacterized protein OS=Methylomonas sp. LL1 OX=2785785 GN=IVG45_18315 PE=4 SV=1 CRC64=1C0C0B5E958F378F	1042.84	0	25	tr|A0A7T0JMF2|A0A7T0JMF2_9GAMM	2.50732e+08	2.02807e+08	1.78731e+08	2.32241e+08	6.39752e+07	6.25843e+07	6.31216e+07	6.19233e+07	6.5557e+08	6.22523e+08	6.45879e+08	6.66895e+08	2.17524e+08	6.2853e+07	6.50725e+08	0.14712	0.013795	0.029124	-1.78782	1.58414	0.00833333	0.025	0	9.13316e-08	2.31213e-07	1.90335e-06	3.34616e-05	1.52463e-12	9.68697e-11
tr|A0A7T0JQF4|A0A7T0JQF4_9GAMM	A0A7T0JQF4	IVG45_06025		Uncharacterized protein OS=Methylomonas sp. LL1 OX=2785785 GN=IVG45_06025 PE=4 SV=1 CRC64=1821D0A56200F074	1273.38	0	9	tr|A0A7T0JQF4|A0A7T0JQF4_9GAMM	9.26532e+07	8.24765e+07	9.60847e+07	9.09736e+07	2.89373e+07	2.80683e+07	2.85739e+07	3.13328e+07	2.57688e+08	3.01389e+08	2.72998e+08	2.7589e+08	9.18134e+07	2.87556e+07	2.74444e+08	0.0638953	0.04953	0.0654178	-1.67483	1.57977	0.00961538	0.0673077	0	3.44347e-09	8.33483e-09	1.6925e-07	1.2503e-05	5.91795e-14	7.70813e-12
tr|A0A7T0JMH8|A0A7T0JMH8_9GAMM	A0A7T0JMH8	groEL	IVG45_15835	Chaperonin GroEL OS=Methylomonas sp. LL1 OX=2785785 GN=groEL PE=4 SV=1 CRC64=54667874AB173BFE	1786.85	0	16	tr|A0A7T0JMH8|A0A7T0JMH8_9GAMM	1.25628e+08	1.00588e+08	8.04139e+07	1.10242e+08	1.79538e+07	1.40286e+07	1.24595e+07	1.23793e+07	3.05729e+08	3.0639e+08	3.05689e+08	3.12185e+08	1.05415e+08	1.32441e+07	3.0606e+08	0.181593	0.183862	0.0102143	-2.99368	1.53925	0.016129	0.129032	0	9.88358e-08	1.09158e-06	1.99647e-06	0.000101556	1.20432e-11	4.61362e-10
tr|A0A7T0JQ80|A0A7T0JQ80_9GAMM	A0A7T0JQ80	IVG45_03585		TraE protein OS=Methylomonas sp. LL1 OX=2785785 GN=IVG45_03585 PE=4 SV=1 CRC64=12A1D29C6C2A091A	32.92	0.00482245	1	tr|A0A7T0JQ80|A0A7T0JQ80_9GAMM	76427.6	78962.9	96295.6	89125.1	13068.4	19770.9	16255.5	14526.4	270681	184110	329832	215206	84044	15391	242944	0.108074	0.181549	0.25672	-2.4487	1.52458	0	0	0	7.52566e-08	2.30224e-05	1.66139e-06	0.000737604	6.44966e-10	1.26448e-08
tr|A0A7T0JPC8|A0A7T0JPC8_9GAMM	A0A7T0JPC8	IVG45_03195		DUF697 domain-containing protein OS=Methylomonas sp. LL1 OX=2785785 GN=IVG45_03195 PE=4 SV=1 CRC64=48706018063B2D66	29.55	0.00516573	1	tr|A0A7T0JPC8|A0A7T0JPC8_9GAMM	206725	289380	256634	301920	199107	427440	468431	249248	683260	781956	639135	743052	273007	338344	713156	0.161153	0.392388	0.0888218	0.260314	1.38661	0	0	0	0.355848	2.50942e-06	0.429624	0.000162821	0.000237636	0.00059352
tr|A0A7T0JJW0|A0A7T0JJW0_9GAMM	A0A7T0JJW0	IVG45_12785		PocR ligand-binding domain-containing protein OS=Methylomonas sp. LL1 OX=2785785 GN=IVG45_12785 PE=4 SV=1 CRC64=DE5C598CDAA18AB9	73.46	0.000497018	4	tr|A0A7T0JJW0|A0A7T0JJW0_9GAMM	2.89667e+06	2.10829e+06	1.68541e+06	2.07832e+06	1.00446e+06	840117	979103	825239	5.13358e+06	5.94364e+06	4.44807e+06	5.71836e+06	2.09331e+06	909610	5.42597e+06	0.231574	0.101553	0.125949	-1.20665	1.37204	0	0	0	4.36366e-05	4.56119e-05	0.000231514	0.00109008	1.37287e-08	1.48396e-07
tr|A0A7T0JL91|A0A7T0JL91_9GAMM	A0A7T0JL91	IVG45_15840		Sigma-54-dependent Fis family transcriptional regulator OS=Methylomonas sp. LL1 OX=2785785 GN=IVG45_15840 PE=4 SV=1 CRC64=0FC93EE434364328	179.11	0	4	tr|A0A7T0JL91|A0A7T0JL91_9GAMM	2.83414e+06	2.05559e+06	1.67116e+06	2.165e+06	1.17139e+06	889307	1.15051e+06	998206	5.53649e+06	5.19898e+06	5.46851e+06	5.24344e+06	2.11029e+06	1.07436e+06	5.35598e+06	0.221828	0.126684	0.0309134	-0.977121	1.34387	0	0.15	0	0.000196277	1.26019e-05	0.000775876	0.000505779	1.22445e-08	1.36312e-07
tr|A0A7T0JPY2|A0A7T0JPY2_9GAMM	A0A7T0JPY2	fabZ	IVG45_04680	3-hydroxyacyl-ACP dehydratase FabZ OS=Methylomonas sp. LL1 OX=2785785 GN=fabZ PE=4 SV=1 CRC64=3B6328EB752203E5	75.3	0.00049975	2	tr|A0A7T0JPY2|A0A7T0JPY2_9GAMM	891724	835930	569853	745792	1.33819e+07	1.39663e+07	1.48918e+07	1.25693e+07	2.12849e+06	1.74803e+06	2.00757e+06	1.69028e+06	790861	1.36741e+07	1.8778e+06	0.185059	0.0713943	0.110224	4.11389	1.24644	0.0833333	0	0	1.11682e-09	1.49604e-05	7.33057e-08	0.000551652	9.66234e-12	4.05974e-10
tr|A0A7T0JR12|A0A7T0JR12_9GAMM	A0A7T0JR12	IVG45_07915		PAS domain S-box protein OS=Methylomonas sp. LL1 OX=2785785 GN=IVG45_07915 PE=4 SV=1 CRC64=15CE8ADD21F28CA2	146.05	0	4	tr|A0A7T0JR12|A0A7T0JR12_9GAMM	8.18668e+06	1.52789e+07	1.33718e+07	7.54136e+06	2.10749e+06	2.36554e+06	2.34486e+06	2.27269e+06	2.33005e+07	2.5176e+07	2.5043e+07	2.03314e+07	1.07792e+07	2.30877e+06	2.41717e+07	0.344302	0.0515167	0.0961386	-2.18025	1.20711	0	0	0	8.38291e-06	0.00105377	6.49925e-05	0.00980386	1.09718e-08	1.25167e-07
tr|A0A7T0NVW4|A0A7T0NVW4_9GAMM	A0A7T0NVW4	uvrD	IVG45_13885	DNA helicase II OS=Methylomonas sp. LL1 OX=2785785 GN=uvrD PE=4 SV=1 CRC64=C3103D3EF385EE4D	340.08	0	11	tr|A0A7T0NVW4|A0A7T0NVW4_9GAMM	9.25063e+06	7.75066e+06	7.04018e+06	8.99955e+06	6.31202e+06	6.25452e+06	6.57876e+06	5.80343e+06	1.8491e+07	1.24691e+07	1.97789e+07	1.76895e+07	8.37511e+06	6.28327e+06	1.80903e+07	0.126502	0.0515977	0.187616	-0.410585	1.1147	0.0208333	0.0208333	0	0.00256094	0.000145679	0.00660519	0.00248035	1.18863e-06	6.26796e-06
tr|A0A7T0NWB2|A0A7T0NWB2_9GAMM	A0A7T0NWB2	IVG45_16205		TonB-dependent receptor OS=Methylomonas sp. LL1 OX=2785785 GN=IVG45_16205 PE=4 SV=1 CRC64=78F0B4FF503FEE36	139.61	0	4	tr|A0A7T0NWB2|A0A7T0NWB2_9GAMM	865771	915836	923714	915325	291363	352121	380733	511629	1.89881e+06	2.15828e+06	1.93696e+06	2.01216e+06	915580	366427	1.97456e+06	0.0293202	0.241981	0.0572599	-1.32226	1.10851	0	0.1875	0	2.88585e-05	2.01709e-08	0.000167805	1.2503e-05	5.93654e-09	7.61807e-08
tr|A0A7T0JSD4|A0A7T0JSD4_9GAMM	A0A7T0JSD4	IVG45_14110		Anhydro-N-acetylmuramic acid kinase OS=Methylomonas sp. LL1 OX=2785785 GN=IVG45_14110 PE=4 SV=1 CRC64=AE7802BAD893923D	69.17	0.000491884	2	tr|A0A7T0JSD4|A0A7T0JSD4_9GAMM	2.28946e+06	2.03412e+06	1.95662e+06	1.93802e+06	1.87198e+06	1.90331e+06	2.13025e+06	2.20265e+06	4.13292e+06	4.60528e+06	4.05084e+06	4.34599e+06	1.99537e+06	2.01678e+06	4.23945e+06	0.0788681	0.0809827	0.0578527	0.0133829	1.08704	0	0	0	0.803447	2.89911e-07	0.84832	3.77609e-05	1.10834e-08	1.25532e-07
tr|A0A7T0JSE5|A0A7T0JSE5_9GAMM	A0A7T0JSE5	IVG45_13235		D-alanyl-D-alanine carboxypeptidase OS=Methylomonas sp. LL1 OX=2785785 GN=IVG45_13235 PE=4 SV=1 CRC64=E33662B6D30E368A	99.66	0	4	tr|A0A7T0JSE5|A0A7T0JSE5_9GAMM	1.9572e+06	1.44429e+06	1.77097e+06	1.41385e+06	3.60419e+06	2.75632e+06	2.77793e+06	3.10373e+06	4.08406e+06	3.28552e+06	2.91065e+06	3.4669e+06	1.60763e+06	2.94083e+06	3.37621e+06	0.159546	0.129305	0.142503	0.876556	1.07744	0	0.0625	0	0.000117646	4.85413e-05	0.000511048	0.00114955	1.36556e-05	5.0458e-05
tr|A0A7T0NX84|A0A7T0NX84_9GAMM	A0A7T0NX84	IVG45_14220		NADH-quinone oxidoreductase subunit B family protein OS=Methylomonas sp. LL1 OX=2785785 GN=IVG45_14220 PE=4 SV=1 CRC64=9961C516BFAB44D8	350.1	0	6	tr|A0A7T0NX84|A0A7T0NX84_9GAMM	6.04495e+06	7.05004e+06	6.34309e+06	6.53648e+06	8.37117e+07	8.75165e+07	8.78836e+07	8.24644e+07	1.3945e+07	1.50843e+07	1.16578e+07	1.31998e+07	6.43978e+06	8.56141e+07	1.35724e+07	0.0650568	0.0317954	0.106613	3.73257	1.07521	0.107143	0	0.25	2.35778e-12	1.72192e-06	2.04734e-09	0.000135927	7.51844e-14	8.90251e-12
tr|A0A7T0JRV2|A0A7T0JRV2_9GAMM	A0A7T0JRV2	IVG45_09955		Type II toxin-antitoxin system RelE/ParE family toxin OS=Methylomonas sp. LL1 OX=2785785 GN=IVG45_09955 PE=4 SV=1 CRC64=A458EE48DA24DC37	39.91	0.00314465	1	tr|A0A7T0JRV2|A0A7T0JRV2_9GAMM	237232	108523	139329	152444	336859	290992	187037	314066	306724	306311	312555	210918	145887	302529	306517	0.34551	0.234455	0.172068	1.05264	1.07258	0	0	0	0.0120892	0.00600714	0.0239851	0.0312972	0.00685018	0.0110975
tr|A0A7T0JNZ3|A0A7T0JNZ3_9GAMM	A0A7T0JNZ3	grxC	IVG45_02495	Glutaredoxin 3 OS=Methylomonas sp. LL1 OX=2785785 GN=grxC PE=4 SV=1 CRC64=E86603FBB0975A4F	88.93	0	3	tr|A0A7T0JNZ3|A0A7T0JNZ3_9GAMM	4.52114e+06	3.05195e+06	3.19891e+06	3.04114e+06	5.91426e+06	5.23821e+06	5.52241e+06	5.82119e+06	6.41249e+06	6.62178e+06	6.37888e+06	6.50857e+06	3.12543e+06	5.6718e+06	6.46053e+06	0.207203	0.0545432	0.0168333	0.85965	1.04796	0.125	0	0	0.000465991	6.61397e-05	0.00161895	0.00140076	9.25205e-06	3.6573e-05
tr|A0A7T0JRP0|A0A7T0JRP0_9GAMM	A0A7T0JRP0	IVG45_09220		NAD(P)H-dependent oxidoreductase subunit E OS=Methylomonas sp. LL1 OX=2785785 GN=IVG45_09220 PE=4 SV=1 CRC64=6A85D2BF7208F756	54.89	0.000472367	1	tr|A0A7T0JRP0|A0A7T0JRP0_9GAMM	56359.7	229856	147316	289806	64524.5	55415.8	66924.5	64000.2	401863	413423	356751	320685	188586	64262.4	379307	0.561184	0.0802139	0.114401	-1.51779	1.04099	0	0	0	0.0214836	0.0232062	0.0393012	0.0777021	0.000167379	0.000437774
tr|A0A7T0JKH1|A0A7T0JKH1_9GAMM	A0A7T0JKH1	IVG45_14515		Uncharacterized protein OS=Methylomonas sp. LL1 OX=2785785 GN=IVG45_14515 PE=4 SV=1 CRC64=B0799D28EDB6D5A9	30.37	0.00518807	2	tr|A0A7T0JKH1|A0A7T0JKH1_9GAMM	210762	188679	416672	417284	244809	152819	137510	262729	520372	710479	583377	635543	313717	198814	609460	0.407842	0.318032	0.131528	-0.615522	1.03895	0	0	0	0.118478	0.00484301	0.167187	0.0261743	0.0005273	0.0011862
tr|A0A7T0JSA7|A0A7T0JSA7_9GAMM	A0A7T0JSA7	hyfB	IVG45_14245	Hydrogenase 4 subunit B OS=Methylomonas sp. LL1 OX=2785785 GN=hyfB PE=4 SV=1 CRC64=4C9DEE2473CECE66	425.59	0	8	tr|A0A7T0JSA7|A0A7T0JSA7_9GAMM	8.57895e+06	6.80935e+06	1.05957e+07	8.58713e+06	6.97215e+07	7.16723e+07	7.84372e+07	7.94892e+07	1.7506e+07	1.7784e+07	1.62198e+07	1.75232e+07	8.58304e+06	7.50548e+07	1.75146e+07	0.179029	0.0649147	0.040785	3.12692	1.029	0.125	0	0.075	5.82972e-09	2.81838e-05	2.41054e-07	0.000853706	3.33176e-11	1.11272e-09
tr|A0A7T0NYK0|A0A7T0NYK0_9GAMM	A0A7T0NYK0	IVG45_07505		Autotransporter domain-containing protein OS=Methylomonas sp. LL1 OX=2785785 GN=IVG45_07505 PE=4 SV=1 CRC64=D672F223C1E5FC76	58.39	0.00047619	1	tr|A0A7T0NYK0|A0A7T0NYK0_9GAMM	297692	196534	302326	327330	59117.5	67096.2	64226.7	66557.3	561951	493950	684688	654077	300009	65392	608014	0.205632	0.0566679	0.145569	-2.19801	1.01499	0	0	0	6.38257e-07	0.000206649	8.39727e-06	0.00326256	1.03002e-09	1.81298e-08
tr|A0A7T0JPZ3|A0A7T0JPZ3_9GAMM	A0A7T0JPZ3	IVG45_00715		Sigma 54-interacting transcriptional regulator OS=Methylomonas sp. LL1 OX=2785785 GN=IVG45_00715 PE=4 SV=1 CRC64=F4D614304921F4F0	79.05	0.000506073	2	tr|A0A7T0JPZ3|A0A7T0JPZ3_9GAMM	139555	192171	440328	436543	145451	107577	206145	179613	574410	560878	538290	699847	314357	162532	567644	0.525689	0.267471	0.122254	-0.841541	0.970629	0.125	0	0	0.0871128	0.0151558	0.128281	0.0584476	0.000693	0.00150564
tr|A0A7T0JJQ3|A0A7T0JJQ3_9GAMM	A0A7T0JJQ3	IVG45_12355		DUF1016 family protein OS=Methylomonas sp. LL1 OX=2785785 GN=IVG45_12355 PE=4 SV=1 CRC64=E4DC8DC728FB106C	29.76	0.00516796	3	tr|A0A7T0JJQ3|A0A7T0JJQ3_9GAMM	2.74609e+06	2.45527e+06	2.31667e+06	2.34948e+06	1.61199e+06	1.79965e+06	1.69279e+06	1.81658e+06	4.9777e+06	4.4626e+06	4.85726e+06	4.54049e+06	2.40237e+06	1.74622e+06	4.69887e+06	0.0791737	0.0554917	0.0524842	-0.460551	0.967384	0	0	0	6.54992e-05	6.77816e-07	0.000315973	6.79119e-05	5.03514e-10	1.08401e-08
tr|A0A7T0JJL1|A0A7T0JJL1_9GAMM	A0A7T0JJL1	IVG45_11825		HlyD family efflux transporter periplasmic adaptor subunit OS=Methylomonas sp. LL1 OX=2785785 GN=IVG45_11825 PE=4 SV=1 CRC64=DDAD73CB13EBE098	48.6	0.00185099	2	tr|A0A7T0JJL1|A0A7T0JJL1_9GAMM	695742	563298	318721	411767	1.29675e+06	1.41491e+06	1.37565e+06	1.40713e+06	898246	1.07984e+06	825565	932804	487533	1.39139e+06	915525	0.334298	0.0392959	0.114482	1.5305	0.926478	0	0	0	0.00010728	0.00274412	0.00047609	0.0174835	2.94084e-05	9.82167e-05
tr|A0A7T0JMT9|A0A7T0JMT9_9GAMM	A0A7T0JMT9	IVG45_20280		SGNH/GDSL hydrolase family protein OS=Methylomonas sp. LL1 OX=2785785 GN=IVG45_20280 PE=4 SV=1 CRC64=2F983975FAFF5F7D	232.7	0	5	tr|A0A7T0JMT9|A0A7T0JMT9_9GAMM	5.28479e+06	5.8155e+06	5.31999e+06	6.61225e+06	1.14704e+07	1.20027e+07	1.17577e+07	1.12832e+07	1.1212e+07	8.68622e+06	1.10152e+07	1.01432e+07	5.56774e+06	1.1614e+07	1.05792e+07	0.10747	0.0272383	0.112035	1.06202	0.926274	0	0	0	7.58964e-07	3.927e-05	9.64439e-06	0.00105853	3.92923e-07	2.44872e-06
tr|A0A7T0NYP8|A0A7T0NYP8_9GAMM	A0A7T0NYP8	yfbR	IVG45_08350	5'-deoxynucleotidase OS=Methylomonas sp. LL1 OX=2785785 GN=yfbR PE=4 SV=1 CRC64=7C1154868E9EE2F8	37.99	0.003125	1	tr|A0A7T0NYP8|A0A7T0NYP8_9GAMM	315177	419360	231248	357401	212388	189472	155203	224183	740459	487990	695886	575693	336289	200930	635790	0.238704	0.15552	0.183728	-0.742511	0.915221	0	0	0	0.00443094	0.00152825	0.0103521	0.0122495	1.07554e-05	4.14464e-05
tr|A0A7T0JPD4|A0A7T0JPD4_9GAMM	A0A7T0JPD4	IVG45_03685		HU family DNA-binding protein OS=Methylomonas sp. LL1 OX=2785785 GN=IVG45_03685 PE=4 SV=1 CRC64=13BD83570FAE9E26	116.62	0	1	tr|A0A7T0JPD4|A0A7T0JPD4_9GAMM	6.97711e+06	5.19147e+06	5.16091e+06	5.8179e+06	2.89552e+06	2.7502e+06	2.58798e+06	2.79187e+06	1.04614e+07	9.34001e+06	1.01153e+07	9.81221e+06	5.50469e+06	2.77104e+06	9.96375e+06	0.146765	0.0463723	0.0478882	-0.987936	0.8582	0	0	0	4.50529e-06	4.25375e-05	3.8991e-05	0.00107583	1.1834e-09	2.05517e-08
tr|A0A7T0JR42|A0A7T0JR42_9GAMM	A0A7T0JR42	ttcA	IVG45_08135	tRNA 2-thiocytidine(32) synthetase TtcA OS=Methylomonas sp. LL1 OX=2785785 GN=ttcA PE=4 SV=1 CRC64=12F9397B8AB3745D	68.91	0.000490918	1	tr|A0A7T0JR42|A0A7T0JR42_9GAMM	806975	292265	526921	404625	22372.1	130888	105100	149502	796467	850732	802171	962668	465773	117994	826452	0.435965	0.550172	0.0903314	-1.97704	0.839221	0	0.25	0	0.00323761	0.014966	0.00797519	0.0579295	0.000135649	0.000366562
tr|A0A7T0JL78|A0A7T0JL78_9GAMM	A0A7T0JL78	IVG45_14790		Chemotaxis protein CheW OS=Methylomonas sp. LL1 OX=2785785 GN=IVG45_14790 PE=4 SV=1 CRC64=FBA1E3610CC1F7B7	71.19	0.000493583	3	tr|A0A7T0JL78|A0A7T0JL78_9GAMM	369328	229672	239469	352877	285330	321899	463187	337778	385464	493442	539411	587500	296173	329839	516426	0.24668	0.21951	0.172175	0.181838	0.827628	0	0	0	0.254923	0.00426447	0.321429	0.023847	0.00823408	0.0131191
tr|A0A7T0JRS4|A0A7T0JRS4_9GAMM	A0A7T0JRS4	IVG45_10640		Uncharacterized protein OS=Methylomonas sp. LL1 OX=2785785 GN=IVG45_10640 PE=4 SV=1 CRC64=E920308C4B1C7F61	47.24	0.00184077	2	tr|A0A7T0JRS4|A0A7T0JRS4_9GAMM	4.23252e+06	3.49193e+06	3.39156e+06	3.82779e+06	2.27258e+06	2.89441e+06	2.2117e+06	2.3337e+06	6.59639e+06	6.88016e+06	6.35075e+06	6.3731e+06	3.65986e+06	2.30314e+06	6.48474e+06	0.10171	0.129665	0.0376194	-0.666795	0.826567	0	0.5	0	0.000312618	4.28609e-06	0.00116007	0.00023261	2.57466e-08	2.4478e-07
tr|A0A7T0NVG5|A0A7T0NVG5_9GAMM	A0A7T0NVG5	IVG45_11340		PQQ-dependent catabolism-associated beta-propeller protein OS=Methylomonas sp. LL1 OX=2785785 GN=IVG45_11340 PE=4 SV=1 CRC64=34765990DFE70F39	714.37	0	9	tr|A0A7T0NVG5|A0A7T0NVG5_9GAMM	3.663e+07	3.05321e+07	2.82965e+07	3.37412e+07	3.18925e+07	3.11706e+07	3.07418e+07	3.17284e+07	5.65979e+07	5.20649e+07	5.71915e+07	5.67803e+07	3.21367e+07	3.14495e+07	5.66891e+07	0.11302	0.0168129	0.0432757	-0.0294391	0.82065	0	0	0	0.669023	1.16134e-05	0.728902	0.000500228	1.72759e-07	1.20675e-06
tr|A0A7T0NWI3|A0A7T0NWI3_9GAMM	A0A7T0NWI3	rsmA	IVG45_15065	16S rRNA (Adenine(1518)-N(6)/adenine(1519)-N(6))-dimethyltransferase RsmA OS=Methylomonas sp. LL1 OX=2785785 GN=rsmA PE=4 SV=1 CRC64=4BFA758388CF7C7E	26.28	0.00553427	1	tr|A0A7T0NWI3|A0A7T0NWI3_9GAMM	712679	892235	784557	804180	669794	706231	573316	548010	1.23776e+06	1.44168e+06	1.33728e+06	1.4608e+06	794369	621555	1.38948e+06	0.0925434	0.121285	0.075348	-0.358174	0.805759	0	0.5	0	0.00728136	1.20061e-05	0.015663	0.000500228	3.79632e-07	2.37726e-06
tr|A0A7T0JKU9|A0A7T0JKU9_9GAMM	A0A7T0JKU9	IVG45_14695		Autotransporter domain-containing protein OS=Methylomonas sp. LL1 OX=2785785 GN=IVG45_14695 PE=4 SV=1 CRC64=FEAC642A5B6C772D	512.11	0	6	tr|A0A7T0JKU9|A0A7T0JKU9_9GAMM	7.42121e+06	6.10962e+06	6.3247e+06	7.60021e+06	2.51037e+06	2.73664e+06	2.47461e+06	3.15735e+06	1.16275e+07	1.1335e+07	1.21179e+07	1.15846e+07	6.87296e+06	2.6235e+06	1.1606e+07	0.110071	0.115437	0.0280772	-1.38617	0.760476	0	0	0	1.12853e-06	9.57513e-06	1.36987e-05	0.000430055	3.30181e-10	7.70795e-09
tr|A0A7T0NYN0|A0A7T0NYN0_9GAMM	A0A7T0NYN0	IVG45_08110		PHP domain-containing protein OS=Methylomonas sp. LL1 OX=2785785 GN=IVG45_08110 PE=4 SV=1 CRC64=21AF153EAD4F9E9D	72.83	0.00049554	1	tr|A0A7T0NYN0|A0A7T0NYN0_9GAMM	17060.4	10461.4	24870	12134.6	143077	169891	114638	122671	33995.9	11006.1	22019.9	26905.8	14597.5	132874	24462.9	0.400703	0.179181	0.411455	3.20283	0.758474	0	0	0.75	2.15751e-06	0.223402	2.23028e-05	0.371386	3.5482e-06	1.61592e-05
tr|A0A7T0JQ11|A0A7T0JQ11_9GAMM	A0A7T0JQ11	IVG45_05400		OmpA family protein OS=Methylomonas sp. LL1 OX=2785785 GN=IVG45_05400 PE=4 SV=1 CRC64=ACEE6C44E387577A	206.64	0	4	tr|A0A7T0JQ11|A0A7T0JQ11_9GAMM	1.0756e+07	9.84475e+06	1.08991e+07	1.02328e+07	7.39594e+06	7.74003e+06	7.98035e+06	7.9032e+06	1.74469e+07	1.77352e+07	1.83327e+07	1.77542e+07	1.04944e+07	7.82162e+06	1.77447e+07	0.0465528	0.0334526	0.0208379	-0.423709	0.758221	0	0	0	2.16095e-05	1.88764e-07	0.000134994	2.89253e-05	4.20166e-11	1.35127e-09
tr|A0A7T0JNA9|A0A7T0JNA9_9GAMM	A0A7T0JNA9	IVG45_00570		Type II toxin-antitoxin system RelE/ParE family toxin OS=Methylomonas sp. LL1 OX=2785785 GN=IVG45_00570 PE=4 SV=1 CRC64=11E95560AC534353	87.24	0	2	tr|A0A7T0JNA9|A0A7T0JNA9_9GAMM	718146	458207	713128	1.01521e+06	1.06798e+06	1.60826e+06	1.54351e+06	1.88762e+06	1.04518e+06	1.24759e+06	1.12325e+06	1.45082e+06	715637	1.57589e+06	1.18542e+06	0.313605	0.222947	0.14542	1.13857	0.72612	0	0	0	0.00250881	0.00762547	0.00650293	0.036117	0.00167863	0.00322243
tr|A0A7T0JRR8|A0A7T0JRR8_9GAMM	A0A7T0JRR8	IVG45_07900		GNAT family N-acetyltransferase OS=Methylomonas sp. LL1 OX=2785785 GN=IVG45_07900 PE=4 SV=1 CRC64=89F3E1245337BE58	107.73	0	2	tr|A0A7T0JRR8|A0A7T0JRR8_9GAMM	236702	166161	151522	300753	230915	168517	268600	149376	377288	292780	306618	347872	201432	199716	327245	0.322192	0.270104	0.11673	-0.00770234	0.71967	0	0	0	0.854251	0.0126788	0.888353	0.0516068	0.0163793	0.024257
tr|A0A7T0P0A4|A0A7T0P0A4_9GAMM	A0A7T0P0A4	pyrC	IVG45_12550	Dihydroorotase OS=Methylomonas sp. LL1 OX=2785785 GN=pyrC PE=4 SV=1 CRC64=FCE694B45B2EF664	565.88	0	10	tr|A0A7T0P0A4|A0A7T0P0A4_9GAMM	3.19881e+07	2.77595e+07	3.0643e+07	3.35959e+07	2.52894e+07	2.59146e+07	2.48232e+07	2.74306e+07	5.06034e+07	4.99179e+07	5.23465e+07	5.2723e+07	3.13156e+07	2.5602e+07	5.1475e+07	0.079775	0.0439142	0.0262898	-0.290399	0.717118	0	0	0	0.00439801	2.73956e-06	0.0102844	0.000169918	7.37453e-09	9.14793e-08
tr|A0A7T0NYR7|A0A7T0NYR7_9GAMM	A0A7T0NYR7	IVG45_03035		DUF3570 domain-containing protein OS=Methylomonas sp. LL1 OX=2785785 GN=IVG45_03035 PE=4 SV=1 CRC64=622C5EBCE63A1ACE	305.37	0	5	tr|A0A7T0NYR7|A0A7T0NYR7_9GAMM	4.61612e+06	3.64467e+06	4.15474e+06	4.97075e+06	1.06796e+06	997994	1.11782e+06	1.06399e+06	7.48838e+06	6.85174e+06	7.23877e+06	7.07779e+06	4.38543e+06	1.06598e+06	7.15828e+06	0.132278	0.0463003	0.0374325	-2.03855	0.708801	0	0.1	0	2.18664e-08	5.04052e-05	6.47295e-07	0.00118293	6.38262e-12	2.81809e-10
tr|A0A7T0P036|A0A7T0P036_9GAMM	A0A7T0P036	IVG45_10575		Hemerythrin family protein OS=Methylomonas sp. LL1 OX=2785785 GN=IVG45_10575 PE=4 SV=1 CRC64=AA2410F2CBDC81FF	441.09	0	6	tr|A0A7T0P036|A0A7T0P036_9GAMM	1.07714e+08	1.01368e+08	9.07821e+07	1.07383e+08	5.4803e+06	5.68077e+06	4.94823e+06	5.18648e+06	1.66373e+08	1.66666e+08	1.75267e+08	1.72761e+08	1.04375e+08	5.33339e+06	1.69714e+08	0.0776969	0.0605568	0.0261215	-4.29053	0.701686	0	0.075	0	5.47311e-12	2.23511e-06	2.4425e-09	0.000162821	2.18412e-16	2.84481e-13
tr|A0A7T0JLK0|A0A7T0JLK0_9GAMM	A0A7T0JLK0	IVG45_15855		YjbQ family protein OS=Methylomonas sp. LL1 OX=2785785 GN=IVG45_15855 PE=4 SV=1 CRC64=3EF3B4808B1EAA36	76.06	0.000500751	2	tr|A0A7T0JLK0|A0A7T0JLK0_9GAMM	488580	363264	558920	560570	121302	89518.3	247190	65733.8	943472	645385	833382	856593	523750	105410	844988	0.188031	0.616916	0.153108	-2.32619	0.693176	0	0	0	0.000549884	0.0020029	0.00184356	0.0142556	1.10689e-05	4.24659e-05
tr|A0A7T0JM53|A0A7T0JM53_9GAMM	A0A7T0JM53	IVG45_18575		Uncharacterized protein OS=Methylomonas sp. LL1 OX=2785785 GN=IVG45_18575 PE=4 SV=1 CRC64=03F0A669AF19522A	35.96	0.00354296	1	tr|A0A7T0JM53|A0A7T0JM53_9GAMM	2.1422e+06	1.5776e+06	2.81079e+06	2.1953e+06	261358	144339	104411	348658	3.22789e+06	3.92202e+06	3.43494e+06	3.54639e+06	2.16875e+06	202849	3.49067e+06	0.231095	0.518928	0.0824007	-3.48094	0.686563	0	0	0	1.38299e-05	0.00187719	9.63284e-05	0.0137458	1.05497e-07	8.05919e-07
tr|A0A7T0JJD9|A0A7T0JJD9_9GAMM	A0A7T0JJD9	IVG45_00115		Conjugal transfer protein TraD OS=Methylomonas sp. LL1 OX=2785785 GN=IVG45_00115 PE=4 SV=1 CRC64=0252F500A4621B15	28.79	0.00515464	1	tr|A0A7T0JJD9|A0A7T0JJD9_9GAMM	4.97646e+06	4.13717e+06	4.12177e+06	3.81863e+06	2.64814e+06	1.8612e+06	2.07657e+06	1.86097e+06	6.44953e+06	6.30505e+06	7.22776e+06	6.74087e+06	4.12947e+06	1.96889e+06	6.5952e+06	0.116668	0.176047	0.0609516	-1.07074	0.67511	0	0	0	4.55069e-05	6.43179e-05	0.000238043	0.00137335	5.87133e-08	4.96226e-07
tr|A0A7T0NZP8|A0A7T0NZP8_9GAMM	A0A7T0NZP8	IVG45_08405		Bacteriohemerythrin OS=Methylomonas sp. LL1 OX=2785785 GN=IVG45_08405 PE=4 SV=1 CRC64=11E7E45A6B56E5B9	39.67	0.00314042	1	tr|A0A7T0NZP8|A0A7T0NZP8_9GAMM	597565	413960	352181	459622	520608	573394	588464	605112	654957	750465	578724	736878	436791	580929	695918	0.228686	0.0639323	0.117247	0.413271	0.671445	0	0	0	0.0440728	0.00581594	0.0718459	0.0305454	0.00484532	0.00819083
tr|A0A7T0NXM3|A0A7T0NXM3_9GAMM	A0A7T0NXM3	IVG45_01950		EAL domain-containing protein OS=Methylomonas sp. LL1 OX=2785785 GN=IVG45_01950 PE=4 SV=1 CRC64=C64EAD46689AB37A	126.75	0	6	tr|A0A7T0NXM3|A0A7T0NXM3_9GAMM	949952	1.33107e+06	1.40484e+06	1.19876e+06	1.48156e+06	1.98134e+06	1.70055e+06	1.40627e+06	2.08058e+06	2.18311e+06	1.92388e+06	1.92621e+06	1.26492e+06	1.59105e+06	2.0034e+06	0.163694	0.157162	0.0623734	0.329488	0.664309	0.0416667	0.0416667	0.166667	0.0194127	0.000239175	0.0361731	0.00354006	0.000492785	0.00112507
tr|A0A7T0JRY0|A0A7T0JRY0_9GAMM	A0A7T0JRY0	recG	IVG45_10210	ATP-dependent DNA helicase RecG OS=Methylomonas sp. LL1 OX=2785785 GN=recG PE=4 SV=1 CRC64=2DE160877B511A31	68.8	0.000490436	1	tr|A0A7T0JRY0|A0A7T0JRY0_9GAMM	82015.2	125720	86121.7	157895	128900	125350	140112	136155	177255	129656	146443	182258	105921	132527	161849	0.317604	0.0506364	0.158079	0.348417	0.630746	0	0	0	0.193205	0.0427944	0.252978	0.118848	0.0535006	0.0694069
tr|A0A7T0JJT4|A0A7T0JJT4_9GAMM	A0A7T0JJT4	csrA	IVG45_12520	Carbon storage regulator CsrA OS=Methylomonas sp. LL1 OX=2785785 GN=csrA PE=4 SV=1 CRC64=758931760B461EE3	196.53	0	1	tr|A0A7T0JJT4|A0A7T0JJT4_9GAMM	4.31211e+06	3.08829e+06	3.35707e+06	3.87778e+06	1.8599e+06	1.91414e+06	1.97764e+06	2.18675e+06	3.83786e+06	5.22475e+06	6.0737e+06	5.96558e+06	3.61743e+06	1.94589e+06	5.59516e+06	0.148973	0.0721023	0.195243	-0.890978	0.629794	0	0	0	3.75702e-05	0.0137112	0.000207352	0.054365	4.27811e-06	1.89532e-05
tr|A0A7T0NYI0|A0A7T0NYI0_9GAMM	A0A7T0NYI0	IVG45_21355		Uncharacterized protein OS=Methylomonas sp. LL1 OX=2785785 GN=IVG45_21355 PE=4 SV=1 CRC64=162AA24889C72696	83.45	0	2	tr|A0A7T0NYI0|A0A7T0NYI0_9GAMM	7.21179e+06	5.91401e+06	6.14024e+06	5.74984e+06	4.9749e+06	5.01398e+06	4.84294e+06	4.34346e+06	8.98166e+06	1.03369e+07	9.03611e+06	9.56923e+06	6.02713e+06	4.90892e+06	9.30267e+06	0.105261	0.0644639	0.0663628	-0.295941	0.625836	0	0	0	0.0016727	8.04313e-05	0.0046454	0.00162097	2.62341e-07	1.71278e-06
tr|A0A7T0JJR1|A0A7T0JJR1_9GAMM	A0A7T0JJR1	IVG45_11275		GTP-binding protein OS=Methylomonas sp. LL1 OX=2785785 GN=IVG45_11275 PE=4 SV=1 CRC64=AD813312E1157608	162.13	0	4	tr|A0A7T0JJR1|A0A7T0JJR1_9GAMM	1.57855e+06	1.44858e+06	1.11279e+06	1.2395e+06	5.03954e+06	4.54107e+06	5.39195e+06	5.67402e+06	2.48425e+06	1.85679e+06	2.28323e+06	1.87067e+06	1.34404e+06	5.21574e+06	2.07695e+06	0.15498	0.0946198	0.146578	1.95985	0.625116	0	0	0	1.79225e-07	0.00130122	3.09193e-06	0.0110413	3.34706e-08	3.04863e-07
tr|A0A7T0NZJ8|A0A7T0NZJ8_9GAMM	A0A7T0NZJ8	IVG45_07480		Nitrogenase-stabilizing/protective protein NifW OS=Methylomonas sp. LL1 OX=2785785 GN=IVG45_07480 PE=4 SV=1 CRC64=6CDFE5B9E10B31F7	48.02	0.00184587	1	tr|A0A7T0NZJ8|A0A7T0NZJ8_9GAMM	106475	160525	160687	107353	48957.8	31355.1	34636.8	17970.7	214239	288918	151966	190495	133939	32995.9	202367	0.231768	0.382907	0.272917	-1.99401	0.621907	0	0	0	0.000118296	0.0194682	0.000511048	0.0685334	4.11376e-06	1.8413e-05
tr|A0A7T0JJK4|A0A7T0JJK4_9GAMM	A0A7T0JJK4	IVG45_12020		Integrase arm-type DNA-binding domain-containing protein OS=Methylomonas sp. LL1 OX=2785785 GN=IVG45_12020 PE=4 SV=1 CRC64=46DAE27CE4786DCF	45.84	0.00183234	1	tr|A0A7T0JJK4|A0A7T0JJK4_9GAMM	92127.8	82093.2	83141.4	149401	67725.4	23374.8	62627.1	62119.3	140752	103682	169152	125801	87634.6	62373.2	133276	0.315898	0.380785	0.203757	-0.488687	0.604474	0	0	0	0.0263462	0.0850595	0.0470083	0.189547	0.00370818	0.0064744
tr|A0A7T0JLZ4|A0A7T0JLZ4_9GAMM	A0A7T0JLZ4	IVG45_14225		NADH-quinone oxidoreductase subunit C OS=Methylomonas sp. LL1 OX=2785785 GN=IVG45_14225 PE=4 SV=1 CRC64=0481F5061218E314	1197.77	0	19	tr|A0A7T0JLZ4|A0A7T0JLZ4_9GAMM	3.66304e+07	3.74463e+07	3.73729e+07	3.55882e+07	3.01692e+08	3.01675e+08	3.04599e+08	3.08981e+08	5.45732e+07	5.76786e+07	5.10687e+07	5.81956e+07	3.70016e+07	3.03146e+08	5.61259e+07	0.023489	0.0113359	0.0593879	3.03441	0.600599	0.00925926	0	0.00925926	4.22257e-13	3.85583e-06	6.16271e-10	0.000218357	1.5308e-15	4.98466e-13
tr|A0A7T0JM68|A0A7T0JM68_9GAMM	A0A7T0JM68	IVG45_16970		Penicillin-binding protein 1A OS=Methylomonas sp. LL1 OX=2785785 GN=IVG45_16970 PE=4 SV=1 CRC64=652561EE21A86D3E	27.52	0.00555793	2	tr|A0A7T0JM68|A0A7T0JM68_9GAMM	90674.2	103817	168373	100434	110490	109300	154193	142004	226565	87329.7	342716	105497	102125	126247	166031	0.306264	0.175325	0.623532	0.294776	0.598418	0.125	0.125	0.125	0.400085	0.24853	0.476553	0.400264	0.39076	0.419591
tr|A0A7T0JMV0|A0A7T0JMV0_9GAMM	A0A7T0JMV0	thiO	IVG45_20165	Glycine oxidase ThiO OS=Methylomonas sp. LL1 OX=2785785 GN=thiO PE=4 SV=1 CRC64=B22EB46B68F4CA2E	84.85	0	2	tr|A0A7T0JMV0|A0A7T0JMV0_9GAMM	2.38834e+06	1.42135e+06	1.47651e+06	1.92394e+06	1.67892e+06	1.96555e+06	1.91668e+06	2.06486e+06	2.78296e+06	2.38191e+06	2.54683e+06	2.53484e+06	1.70022e+06	1.94112e+06	2.54084e+06	0.250061	0.0858994	0.064628	0.203646	0.592175	0	0	0	0.524515	0.00986809	0.595884	0.0427935	0.0080455	0.0128344
tr|A0A7T0JQI7|A0A7T0JQI7_9GAMM	A0A7T0JQI7	IVG45_06325		DUF2380 domain-containing protein OS=Methylomonas sp. LL1 OX=2785785 GN=IVG45_06325 PE=4 SV=1 CRC64=56C674EE5587DEF1	52.87	0.000937207	2	tr|A0A7T0JQI7|A0A7T0JQI7_9GAMM	841331	537208	687834	587999	532403	463102	425061	484510	1.09171e+06	1.00278e+06	915603	837968	637917	473806	959194	0.201928	0.0940133	0.113909	-0.425009	0.591394	0	0	0	0.0105734	0.0053052	0.0214347	0.0283779	4.32234e-05	0.000136813
tr|A0A7T0JQR2|A0A7T0JQR2_9GAMM	A0A7T0JQR2	IVG45_07545		EAL domain-containing protein OS=Methylomonas sp. LL1 OX=2785785 GN=IVG45_07545 PE=4 SV=1 CRC64=5141D0FAFE068349	27.28	0.00555318	1	tr|A0A7T0JQR2|A0A7T0JQR2_9GAMM	1.41504e+06	1.16234e+06	1.15188e+06	1.45046e+06	1.05793e+06	1.19345e+06	956915	704224	1.98985e+06	1.94206e+06	1.63878e+06	1.89553e+06	1.28869e+06	1.00742e+06	1.91879e+06	0.123443	0.211346	0.0839276	-0.350084	0.581155	0	0	0	0.032153	0.000711752	0.0555428	0.00756432	0.000171891	0.000448224
tr|A0A7T0JJV5|A0A7T0JJV5_9GAMM	A0A7T0JJV5	IVG45_00195		Integration host factor subunit beta OS=Methylomonas sp. LL1 OX=2785785 GN=IVG45_00195 PE=4 SV=1 CRC64=BCADFC9C65DA07FB	34.71	0.00397351	1	tr|A0A7T0JJV5|A0A7T0JJV5_9GAMM	66066.6	31484.7	52167.9	55761.1	20936.8	28596.2	22409.8	15948.7	119595	54360.3	166268	46489.4	53964.5	21673.3	86977.8	0.282397	0.237098	0.587485	-1.31613	0.58011	0	0	0	0.00130977	0.114056	0.00381651	0.234503	0.00131303	0.00260705
tr|A0A7T0JLP3|A0A7T0JLP3_9GAMM	A0A7T0JLP3	tatB	IVG45_16240	Twin-arginine translocase subunit TatB OS=Methylomonas sp. LL1 OX=2785785 GN=tatB PE=4 SV=1 CRC64=AC63B291F36EAE13	96.04	0	2	tr|A0A7T0JLP3|A0A7T0JLP3_9GAMM	3.23169e+06	3.33594e+06	2.95541e+06	3.65894e+06	1.92805e+06	1.46185e+06	1.50503e+06	2.21713e+06	5.04465e+06	5.01574e+06	4.79897e+06	4.59186e+06	3.28382e+06	1.71654e+06	4.90736e+06	0.0882	0.202736	0.043452	-0.946726	0.579403	0	0	0	0.000186503	4.17854e-05	0.000747448	0.00107583	4.10967e-07	2.54292e-06
tr|A0A7T0JMX6|A0A7T0JMX6_9GAMM	A0A7T0JMX6	hisS	IVG45_20555	Histidine--tRNA ligase OS=Methylomonas sp. LL1 OX=2785785 GN=hisS PE=4 SV=1 CRC64=F173BBBF3F9A88EF	536.96	0	11	tr|A0A7T0JMX6|A0A7T0JMX6_9GAMM	4.94341e+07	3.23101e+07	3.38957e+07	3.8046e+07	3.33787e+07	3.28459e+07	3.21203e+07	3.06549e+07	5.70825e+07	4.7666e+07	5.32581e+07	5.36512e+07	3.59709e+07	3.24831e+07	5.34547e+07	0.201185	0.0366472	0.0736634	-0.144823	0.573882	0	0	0	0.0990801	0.00653352	0.143391	0.0329203	0.000201955	0.000514012
tr|A0A7T0JSE3|A0A7T0JSE3_9GAMM	A0A7T0JSE3	IVG45_18690		Uncharacterized protein OS=Methylomonas sp. LL1 OX=2785785 GN=IVG45_18690 PE=4 SV=1 CRC64=9863A8CB53A29C80	105.1	0	3	tr|A0A7T0JSE3|A0A7T0JSE3_9GAMM	1.62045e+06	1.10849e+06	1.08179e+06	1.3918e+06	641589	637284	578709	648626	1.86978e+06	1.93832e+06	1.76595e+06	1.80226e+06	1.25014e+06	639436	1.83602e+06	0.196223	0.0514501	0.0412917	-0.957908	0.563564	0	0	0	4.04604e-05	0.00335041	0.000220501	0.0201102	8.72152e-08	6.80227e-07
tr|A0A7T0JRU0|A0A7T0JRU0_9GAMM	A0A7T0JRU0	IVG45_08070		Pyrimidine/purine nucleoside phosphorylase OS=Methylomonas sp. LL1 OX=2785785 GN=IVG45_08070 PE=4 SV=1 CRC64=6E0432455F771E0A	79.36	0	2	tr|A0A7T0JRU0|A0A7T0JRU0_9GAMM	6.14122e+06	5.41828e+06	5.0436e+06	5.24939e+06	4.36122e+06	4.50186e+06	4.50956e+06	4.32684e+06	7.71264e+06	7.2292e+06	8.10033e+06	7.98149e+06	5.33383e+06	4.43154e+06	7.84706e+06	0.0873718	0.0213449	0.0498693	-0.267366	0.55695	0	0	0	0.00149349	9.14861e-05	0.00421968	0.00177852	1.32332e-07	9.62918e-07
tr|A0A7T0JR43|A0A7T0JR43_9GAMM	A0A7T0JR43	IVG45_08635		TonB-dependent receptor OS=Methylomonas sp. LL1 OX=2785785 GN=IVG45_08635 PE=4 SV=1 CRC64=DD56F69AECB6D429	743.3	0	16	tr|A0A7T0JR43|A0A7T0JR43_9GAMM	2.75147e+07	2.35868e+07	2.45177e+07	2.63406e+07	1.76841e+07	1.759e+07	1.64088e+07	1.80574e+07	3.71398e+07	3.4766e+07	4.11721e+07	3.75234e+07	2.54292e+07	1.7637e+07	3.73316e+07	0.0694095	0.0409145	0.0702694	-0.526952	0.554823	0	0	0	1.66161e-05	4.23577e-05	0.00011014	0.00107583	8.40659e-09	1.01857e-07
tr|A0A7T0JM72|A0A7T0JM72_9GAMM	A0A7T0JM72	IVG45_18545		HD-GYP domain-containing protein OS=Methylomonas sp. LL1 OX=2785785 GN=IVG45_18545 PE=4 SV=1 CRC64=763FDEA43C8504C2	85.39	0	2	tr|A0A7T0JM72|A0A7T0JM72_9GAMM	2.51688e+06	2.44952e+06	1.95576e+06	2.03334e+06	1.32978e+06	1.4175e+06	1.43659e+06	1.28035e+06	3.34831e+06	2.8425e+06	3.37285e+06	3.19581e+06	2.24143e+06	1.37364e+06	3.27206e+06	0.127396	0.0539293	0.0766377	-0.700903	0.551634	0	0	0	5.95803e-05	0.000830997	0.000296196	0.00843172	1.18963e-07	8.85423e-07
tr|A0A7T0JL33|A0A7T0JL33_9GAMM	A0A7T0JL33	IVG45_11535		DbpA RNA binding domain-containing protein OS=Methylomonas sp. LL1 OX=2785785 GN=IVG45_11535 PE=4 SV=1 CRC64=56BE93AE6844F4A0	45.88	0.00183318	2	tr|A0A7T0JL33|A0A7T0JL33_9GAMM	477957	1.02421e+06	876188	934731	1.139e+06	999988	1.11245e+06	1.40455e+06	1.38051e+06	1.09264e+06	1.34307e+06	1.30044e+06	905460	1.12573e+06	1.32175e+06	0.291384	0.147177	0.100521	0.314786	0.546296	0	0	0	0.0512436	0.0171812	0.0817952	0.0631268	0.0182177	0.0266314
tr|A0A7T0NZ60|A0A7T0NZ60_9GAMM	A0A7T0NZ60	waaA	IVG45_10825	Lipid IV(A) 3-deoxy-D-manno-octulosonic acid transferase OS=Methylomonas sp. LL1 OX=2785785 GN=waaA PE=4 SV=1 CRC64=71F8F820DCA836A7	224.09	0	6	tr|A0A7T0NZ60|A0A7T0NZ60_9GAMM	7.72409e+06	8.12075e+06	6.88638e+06	7.91906e+06	4.48993e+06	5.50884e+06	5.35476e+06	4.80971e+06	1.13629e+07	1.14719e+07	1.08236e+07	1.18213e+07	7.82157e+06	5.08223e+06	1.14174e+07	0.0707605	0.0940654	0.0363596	-0.623961	0.5458	0	0	0	7.05825e-05	1.42571e-05	0.000336753	0.000546173	1.85358e-08	1.85714e-07
tr|A0A7T0NZK6|A0A7T0NZK6_9GAMM	A0A7T0NZK6	IVG45_05440		CsbD family protein OS=Methylomonas sp. LL1 OX=2785785 GN=IVG45_05440 PE=4 SV=1 CRC64=5DD2A57B24FA5BB8	23.7	0.00718209	1	tr|A0A7T0NZK6|A0A7T0NZK6_9GAMM	1.18246e+06	717808	900539	823023	1.0829e+06	831090	730266	971486	1.25659e+06	1.15858e+06	1.57704e+06	1.24666e+06	861781	901288	1.25163e+06	0.219618	0.171453	0.140167	0.0617379	0.53986	0	0	0	0.976057	0.00870735	0.983608	0.0396444	0.00947523	0.0148872
tr|A0A7T0JP19|A0A7T0JP19_9GAMM	A0A7T0JP19	IVG45_02160		Uncharacterized protein OS=Methylomonas sp. LL1 OX=2785785 GN=IVG45_02160 PE=4 SV=1 CRC64=D15D582CD54547D0	28.88	0.00515685	1	tr|A0A7T0JP19|A0A7T0JP19_9GAMM	325471	434368	379269	476307	417406	642472	618223	745686	654698	446596	572450	606765	406818	630347	589607	0.162553	0.226599	0.156095	0.63481	0.538074	0	0	0	0.0164462	0.0103493	0.0315016	0.0442693	0.0200449	0.028929
tr|A0A7T0JR57|A0A7T0JR57_9GAMM	A0A7T0JR57	IVG45_07960		TonB-dependent receptor OS=Methylomonas sp. LL1 OX=2785785 GN=IVG45_07960 PE=4 SV=1 CRC64=EC82B953BAF05914	327.54	0	8	tr|A0A7T0JR57|A0A7T0JR57_9GAMM	4.59332e+06	3.37478e+06	3.45812e+06	3.94808e+06	1.47681e+06	1.40261e+06	1.36362e+06	1.56771e+06	5.22028e+06	4.77886e+06	5.76857e+06	5.49618e+06	3.7031e+06	1.43971e+06	5.35823e+06	0.145743	0.0618934	0.0794361	-1.36027	0.535708	0	0	0	7.15789e-07	0.00213867	9.23085e-06	0.0150168	2.10667e-09	3.27107e-08
tr|A0A7T0JQ57|A0A7T0JQ57_9GAMM	A0A7T0JQ57	sbcB	IVG45_05250	Exodeoxyribonuclease I OS=Methylomonas sp. LL1 OX=2785785 GN=sbcB PE=4 SV=1 CRC64=2CBD304B4C4458BE	219.08	0	6	tr|A0A7T0JQ57|A0A7T0JQ57_9GAMM	1.83546e+06	1.59209e+06	1.68496e+06	1.81015e+06	2.18534e+06	2.46754e+06	2.35837e+06	2.95899e+06	2.54432e+06	2.25087e+06	2.6921e+06	2.51618e+06	1.74755e+06	2.41295e+06	2.53025e+06	0.0655334	0.133177	0.0734375	0.466022	0.534849	0.0833333	0	0.208333	0.000619261	7.10913e-05	0.00201647	0.0014828	0.000135339	0.000366105
tr|A0A7T0JNG2|A0A7T0JNG2_9GAMM	A0A7T0JNG2	IVG45_22025		TolC family protein OS=Methylomonas sp. LL1 OX=2785785 GN=IVG45_22025 PE=4 SV=1 CRC64=4562E893970AF74A	307.54	0	4	tr|A0A7T0JNG2|A0A7T0JNG2_9GAMM	4.675e+06	3.13624e+06	3.14208e+06	4.05173e+06	2.13476e+06	1.69221e+06	2.08893e+06	1.89732e+06	5.45374e+06	3.77935e+06	4.96915e+06	5.37188e+06	3.5969e+06	1.99312e+06	5.17052e+06	0.200255	0.103504	0.157839	-0.841765	0.534085	0.15	0.15	0.15	0.000189813	0.0462485	0.000757216	0.124627	9.7163e-06	3.80616e-05
tr|A0A7T0NX98|A0A7T0NX98_9GAMM	A0A7T0NX98	clpX	IVG45_19530	ATP-dependent Clp protease ATP-binding subunit ClpX OS=Methylomonas sp. LL1 OX=2785785 GN=clpX PE=4 SV=1 CRC64=D105BAEC05D21CB0	841.79	0	13	tr|A0A7T0NX98|A0A7T0NX98_9GAMM	6.75763e+07	6.01324e+07	6.0021e+07	6.41714e+07	5.62236e+07	5.4365e+07	5.25057e+07	5.75388e+07	9.16628e+07	8.51713e+07	9.10724e+07	8.85354e+07	6.21519e+07	5.52943e+07	8.98039e+07	0.057553	0.0398127	0.0331707	-0.16811	0.531597	0.03125	0.015625	0.015625	0.00807217	1.42406e-05	0.017082	0.000546173	6.24705e-08	5.23266e-07
tr|A0A7T0JLZ1|A0A7T0JLZ1_9GAMM	A0A7T0JLZ1	IVG45_17345		TonB-dependent receptor OS=Methylomonas sp. LL1 OX=2785785 GN=IVG45_17345 PE=4 SV=1 CRC64=62D8090050C2B168	1865.48	0	29	tr|A0A7T0JLZ1|A0A7T0JLZ1_9GAMM	2.06207e+08	1.90443e+08	1.93027e+08	2.01915e+08	8.7695e+07	8.53646e+07	8.84751e+07	9.10399e+07	2.76206e+08	2.76012e+08	3.00932e+08	2.93483e+08	1.97471e+08	8.8085e+07	2.84845e+08	0.037416	0.0265443	0.0437991	-1.16432	0.528234	0	0.0238095	0	3.69287e-09	5.0569e-06	1.74908e-07	0.000253331	1.05807e-12	7.25338e-11
tr|A0A7T0JNX2|A0A7T0JNX2_9GAMM	A0A7T0JNX2	IVG45_21540		Nucleotidyltransferase family protein OS=Methylomonas sp. LL1 OX=2785785 GN=IVG45_21540 PE=4 SV=1 CRC64=2B975187AC6FDA25	47.9	0.00184417	2	tr|A0A7T0JNX2|A0A7T0JNX2_9GAMM	1.92925e+06	1.23414e+06	1.17674e+06	1.54277e+06	1.49374e+06	1.58778e+06	1.53218e+06	1.68708e+06	2.22739e+06	1.40652e+06	2.23821e+06	1.75472e+06	1.38846e+06	1.55998e+06	1.99105e+06	0.234827	0.053319	0.211097	0.176782	0.51878	0	0	0	0.421576	0.0962766	0.497601	0.207788	0.132186	0.156165
tr|A0A7T0JP92|A0A7T0JP92_9GAMM	A0A7T0JP92	IVG45_20475		TonB-dependent receptor OS=Methylomonas sp. LL1 OX=2785785 GN=IVG45_20475 PE=4 SV=1 CRC64=E0517D4A88950444	486.67	0	9	tr|A0A7T0JP92|A0A7T0JP92_9GAMM	9.2384e+06	8.27084e+06	8.65711e+06	8.90877e+06	4.37169e+06	4.22874e+06	4.26011e+06	4.53606e+06	1.21275e+07	1.27233e+07	1.24847e+07	1.26443e+07	8.78294e+06	4.3159e+06	1.25645e+07	0.0465829	0.031935	0.021154	-1.02502	0.516696	0	0.05	0	2.55285e-08	4.67373e-06	7.30787e-07	0.00024404	2.71055e-12	1.50234e-10
tr|A0A7T0JRF2|A0A7T0JRF2_9GAMM	A0A7T0JRF2	IVG45_09785		Diguanylate cyclase OS=Methylomonas sp. LL1 OX=2785785 GN=IVG45_09785 PE=4 SV=1 CRC64=68BC7EFF39BAF668	190.62	0	4	tr|A0A7T0JRF2|A0A7T0JRF2_9GAMM	2.10893e+06	1.99606e+06	1.90071e+06	2.13165e+06	1.59604e+06	1.34617e+06	1.30144e+06	1.46728e+06	3.00032e+06	2.66872e+06	2.85805e+06	3.06187e+06	2.0525e+06	1.40672e+06	2.92918e+06	0.0526039	0.0926482	0.0602739	-0.545834	0.513236	0	0	0	0.00011148	3.2102e-05	0.0004889	0.000918964	6.52546e-08	5.41364e-07
tr|A0A7T0JRY4|A0A7T0JRY4_9GAMM	A0A7T0JRY4	IVG45_11045		Molybdopterin-dependent oxidoreductase OS=Methylomonas sp. LL1 OX=2785785 GN=IVG45_11045 PE=4 SV=1 CRC64=32DCB5FDD20DC290	276.12	0	11	tr|A0A7T0JRY4|A0A7T0JRY4_9GAMM	5.33417e+06	5.83324e+06	4.88626e+06	5.1732e+06	3.12099e+06	2.61657e+06	2.58652e+06	3.52371e+06	7.55836e+06	7.35264e+06	7.36767e+06	7.91848e+06	5.25368e+06	2.86878e+06	7.46301e+06	0.0747924	0.151124	0.0348826	-0.878319	0.506481	0	0.145833	0	4.858e-05	3.28712e-05	0.000250101	0.000930755	6.3446e-08	5.29734e-07
tr|A0A7T0JJ94|A0A7T0JJ94_9GAMM	A0A7T0JJ94	IVG45_00010		TonB-dependent receptor OS=Methylomonas sp. LL1 OX=2785785 GN=IVG45_00010 PE=4 SV=1 CRC64=3D09A571F8782781	298.37	0	8	tr|A0A7T0JJ94|A0A7T0JJ94_9GAMM	1.81831e+07	1.37929e+07	1.31493e+07	1.51447e+07	3.21554e+06	3.26308e+06	3.15123e+06	3.1621e+06	2.04254e+07	1.8809e+07	2.05751e+07	2.07859e+07	1.44688e+07	3.18882e+06	2.05003e+07	0.148487	0.0161675	0.0449354	-2.18032	0.504265	0	0.0555556	0	1.10706e-08	0.00255343	3.69731e-07	0.0167549	8.2952e-12	3.54246e-10
tr|A0A7T0P024|A0A7T0P024_9GAMM	A0A7T0P024	IVG45_09015		Peptidoglycan DD-metalloendopeptidase family protein OS=Methylomonas sp. LL1 OX=2785785 GN=IVG45_09015 PE=4 SV=1 CRC64=05BD61C5C444D231	87.99	0	3	tr|A0A7T0P024|A0A7T0P024_9GAMM	3.11299e+06	2.58967e+06	2.62657e+06	2.67396e+06	4.43452e+06	4.50415e+06	4.08769e+06	3.40833e+06	4.36108e+06	3.57328e+06	3.38429e+06	3.92514e+06	2.65027e+06	4.2611e+06	3.74921e+06	0.0886701	0.121977	0.112782	0.683952	0.498918	0	0	0	0.0004559	0.00106109	0.00158985	0.00983679	0.000425647	0.000987364
tr|A0A7T0JKS0|A0A7T0JKS0_9GAMM	A0A7T0JKS0	IVG45_14645		MBL fold metallo-hydrolase OS=Methylomonas sp. LL1 OX=2785785 GN=IVG45_14645 PE=4 SV=1 CRC64=B9B297406AAE38EF	467.71	0	9	tr|A0A7T0JKS0|A0A7T0JKS0_9GAMM	1.49762e+07	1.48533e+07	1.56294e+07	1.65282e+07	1.44004e+07	1.43338e+07	1.48214e+07	1.46115e+07	1.98373e+07	2.25689e+07	2.08992e+07	2.23462e+07	1.53028e+07	1.4506e+07	2.16227e+07	0.0495178	0.0151859	0.0600118	-0.0768622	0.498269	0	0.025	0	0.0836438	5.13126e-05	0.124297	0.00118644	4.91615e-07	2.9992e-06
tr|A0A7T0P040|A0A7T0P040_9GAMM	A0A7T0P040	IVG45_10655		MFS transporter OS=Methylomonas sp. LL1 OX=2785785 GN=IVG45_10655 PE=4 SV=1 CRC64=4364F11D0BA6A92F	112.13	0	4	tr|A0A7T0P040|A0A7T0P040_9GAMM	9.61697e+06	6.10813e+06	6.39543e+06	6.51588e+06	6.7546e+06	7.06246e+06	5.66608e+06	8.79833e+06	9.77951e+06	8.62897e+06	8.67101e+06	9.50377e+06	6.45565e+06	6.90853e+06	9.08739e+06	0.230124	0.183642	0.0638267	0.0975211	0.49185	0	0	0	0.954168	0.0280753	0.966628	0.0880844	0.0467428	0.0614142
tr|A0A7T0NYX8|A0A7T0NYX8_9GAMM	A0A7T0NYX8	IVG45_07170		Uncharacterized protein OS=Methylomonas sp. LL1 OX=2785785 GN=IVG45_07170 PE=4 SV=1 CRC64=1127C26DA70C6F87	164.42	0	4	tr|A0A7T0NYX8|A0A7T0NYX8_9GAMM	5.26481e+06	4.53289e+06	4.42377e+06	5.08702e+06	4.20393e+06	4.20151e+06	3.92956e+06	5.44704e+06	6.85411e+06	6.06641e+06	8.32162e+06	6.62783e+06	4.80996e+06	4.20272e+06	6.74097e+06	0.0852797	0.152962	0.138007	-0.192305	0.489126	0	0	0	0.280554	0.00100655	0.350021	0.00970583	0.000401471	0.000940497
tr|A0A7T0JN28|A0A7T0JN28_9GAMM	A0A7T0JN28	IVG45_21945		Uncharacterized protein OS=Methylomonas sp. LL1 OX=2785785 GN=IVG45_21945 PE=4 SV=1 CRC64=2566CCD55AC4C02D	209.2	0	4	tr|A0A7T0JN28|A0A7T0JN28_9GAMM	7.80076e+06	5.80468e+06	6.20935e+06	6.36838e+06	7.55366e+06	8.20904e+06	7.28669e+06	8.43824e+06	8.87473e+06	8.5257e+06	8.88971e+06	8.76101e+06	6.28887e+06	7.88135e+06	8.81787e+06	0.132856	0.0687298	0.0191925	0.32451	0.487716	0	0	0	0.021585	0.00114186	0.039459	0.0102926	0.000949785	0.00197147
tr|A0A7T0P0A8|A0A7T0P0A8_9GAMM	A0A7T0P0A8	pgaB	IVG45_11650	Poly-beta-1,6-N-acetyl-D-glucosamine N-deacetylase PgaB OS=Methylomonas sp. LL1 OX=2785785 GN=pgaB PE=4 SV=1 CRC64=7F1123CC704D7CAE	201	0	5	tr|A0A7T0P0A8|A0A7T0P0A8_9GAMM	1.6996e+06	885154	928833	845007	658270	1.00474e+06	820482	596816	1.36088e+06	1.02511e+06	1.17879e+06	1.66107e+06	906993	739376	1.26983e+06	0.374498	0.237239	0.209232	-0.303099	0.482177	0.05	0.05	0.1	0.101648	0.248697	0.146375	0.400264	0.0269934	0.0378052
tr|A0A7T0JPQ0|A0A7T0JPQ0_9GAMM	A0A7T0JPQ0	IVG45_04455		TonB-dependent receptor OS=Methylomonas sp. LL1 OX=2785785 GN=IVG45_04455 PE=4 SV=1 CRC64=E45F800F880A15AF	3592.69	0	34	tr|A0A7T0JPQ0|A0A7T0JPQ0_9GAMM	4.67628e+08	3.60443e+08	3.95451e+08	4.32958e+08	4.24312e+08	4.19702e+08	4.16185e+08	4.44425e+08	5.76176e+08	5.37125e+08	6.00307e+08	5.77593e+08	4.14205e+08	4.22007e+08	5.76884e+08	0.111947	0.0296272	0.0457886	0.0283832	0.479418	0.0131579	0.0131579	0.00438596	0.565454	0.000453614	0.634917	0.0055719	6.34944e-05	0.000190556
tr|A0A7T0JJB2|A0A7T0JJB2_9GAMM	A0A7T0JJB2	IVG45_11220		PepSY domain-containing protein OS=Methylomonas sp. LL1 OX=2785785 GN=IVG45_11220 PE=4 SV=1 CRC64=DA6AA48F55F31ABC	809.39	0	7	tr|A0A7T0JJB2|A0A7T0JJB2_9GAMM	1.48596e+08	1.22531e+08	1.33229e+08	1.35959e+08	2.59977e+08	2.57392e+08	2.57057e+08	2.66988e+08	1.89661e+08	1.82467e+08	1.85028e+08	1.89267e+08	1.34594e+08	2.58685e+08	1.87148e+08	0.0793165	0.0177131	0.0185744	0.942637	0.475544	0.0625	0	0.078125	2.44027e-07	5.97139e-05	3.82946e-06	0.00130718	5.51483e-09	7.21916e-08
tr|A0A7T0JMP0|A0A7T0JMP0_9GAMM	A0A7T0JMP0	IVG45_20765		Chemotaxis protein CheB OS=Methylomonas sp. LL1 OX=2785785 GN=IVG45_20765 PE=4 SV=1 CRC64=A879507934075394	99.51	0	3	tr|A0A7T0JMP0|A0A7T0JMP0_9GAMM	1.58539e+06	1.55846e+06	1.814e+06	2.00075e+06	1.84412e+06	1.98588e+06	1.96872e+06	2.21145e+06	2.46688e+06	2.51123e+06	2.23644e+06	2.21543e+06	1.69969e+06	1.9773e+06	2.35166e+06	0.119811	0.0763685	0.0649962	0.221514	0.469942	0	0	0	0.0563811	0.00119267	0.0885842	0.0105677	0.00119716	0.00240447
tr|A0A7T0NVG0|A0A7T0NVG0_9GAMM	A0A7T0NVG0	thrS	IVG45_11260	Threonine--tRNA ligase OS=Methylomonas sp. LL1 OX=2785785 GN=thrS PE=4 SV=1 CRC64=321066F23335E137	88.63	0	4	tr|A0A7T0NVG0|A0A7T0NVG0_9GAMM	166347	120427	110233	227328	1.58231e+06	1.52028e+06	1.48695e+06	1.60735e+06	196416	194249	217807	154082	143387	1.5513e+06	195332	0.342125	0.0357237	0.139474	3.45393	0.464728	0.1875	0	0	2.03621e-07	0.174633	3.29461e-06	0.313672	3.85045e-09	5.3071e-08
tr|A0A7T0JM97|A0A7T0JM97_9GAMM	A0A7T0JM97	IVG45_19670		DUF4242 domain-containing protein OS=Methylomonas sp. LL1 OX=2785785 GN=IVG45_19670 PE=4 SV=1 CRC64=89A279684FC4B7F7	375.15	0	4	tr|A0A7T0JM97|A0A7T0JM97_9GAMM	1.85056e+08	1.55669e+08	1.62883e+08	1.84788e+08	2.87048e+08	2.67265e+08	2.70989e+08	2.53563e+08	2.41449e+08	2.37345e+08	2.43284e+08	2.34052e+08	1.73836e+08	2.69127e+08	2.39397e+08	0.0877233	0.0510582	0.0173448	0.633399	0.464498	0	0	0	1.62465e-05	8.63218e-05	0.00010824	0.00169074	1.13072e-06	6.01127e-06
tr|A0A7T0NYS6|A0A7T0NYS6_9GAMM	A0A7T0NYS6	IVG45_03110		Adenosylcobalamin-dependent ribonucleoside-diphosphate reductase OS=Methylomonas sp. LL1 OX=2785785 GN=IVG45_03110 PE=4 SV=1 CRC64=571845D13CF7D06C	1272.13	0	24	tr|A0A7T0NYS6|A0A7T0NYS6_9GAMM	4.4358e+07	4.20164e+07	4.26027e+07	4.27933e+07	6.21633e+07	5.97048e+07	5.81065e+07	6.14494e+07	5.86969e+07	6.34362e+07	5.68984e+07	5.89765e+07	4.2698e+07	6.05771e+07	5.88367e+07	0.0232828	0.0301676	0.0467171	0.504458	0.462547	0.01	0	0	1.91644e-06	9.06053e-06	2.06295e-05	0.000421476	1.53479e-07	1.09239e-06
tr|A0A7T0JRG3|A0A7T0JRG3_9GAMM	A0A7T0JRG3	IVG45_04635		DUF748 domain-containing protein OS=Methylomonas sp. LL1 OX=2785785 GN=IVG45_04635 PE=4 SV=1 CRC64=ACBAE4CE73BE6D4E	182.69	0	4	tr|A0A7T0JRG3|A0A7T0JRG3_9GAMM	3.24783e+06	2.42501e+06	2.27329e+06	2.46728e+06	712601	697540	652398	744883	3.5455e+06	3.07255e+06	3.77328e+06	3.17375e+06	2.44614e+06	705070	3.35962e+06	0.16811	0.0547606	0.0960974	-1.7947	0.455633	0	0	0	1.2212e-07	0.0114837	2.33913e-06	0.0481725	5.3533e-10	1.14306e-08
tr|A0A7T0JK88|A0A7T0JK88_9GAMM	A0A7T0JK88	IVG45_13795		P-loop NTPase OS=Methylomonas sp. LL1 OX=2785785 GN=IVG45_13795 PE=4 SV=1 CRC64=424B15AE9AC554EF	151.63	0	5	tr|A0A7T0JK88|A0A7T0JK88_9GAMM	3.04269e+06	2.84984e+06	2.80035e+06	2.94702e+06	2.85831e+06	2.9968e+06	3.23201e+06	2.72937e+06	9.61354e+06	4.49173e+06	3.27604e+06	3.45521e+06	2.89843e+06	2.92756e+06	3.97347e+06	0.0369155	0.0727962	0.572988	0.0142242	0.442952	0	0	0	0.752977	0.0561775	0.804555	0.141942	0.0419017	0.0561203
tr|A0A7T0JLF8|A0A7T0JLF8_9GAMM	A0A7T0JLF8	rimK	IVG45_15765	30S ribosomal protein S6--L-glutamate ligase OS=Methylomonas sp. LL1 OX=2785785 GN=rimK PE=4 SV=1 CRC64=88380645ED0C6698	36.83	0.00311111	1	tr|A0A7T0JLF8|A0A7T0JLF8_9GAMM	744174	550940	744183	637322	592079	616005	669128	613210	995180	980649	890120	767698	690748	614607	935385	0.139777	0.0526863	0.115249	-0.16417	0.440038	0	0	0	0.37686	0.00634552	0.452406	0.0323254	0.000828195	0.00174976
tr|A0A7T0JL63|A0A7T0JL63_9GAMM	A0A7T0JL63	sodB	IVG45_16650	Superoxide dismutase [Fe] OS=Methylomonas sp. LL1 OX=2785785 GN=sodB PE=4 SV=1 CRC64=EAF5D0DE62D2A477	2233.51	0	9	tr|A0A7T0JL63|A0A7T0JL63_9GAMM	2.78629e+09	2.15653e+09	2.27064e+09	2.58352e+09	3.32285e+09	3.36671e+09	3.37293e+09	3.50946e+09	3.32151e+09	3.06592e+09	3.43571e+09	3.22422e+09	2.42708e+09	3.36982e+09	3.27286e+09	0.117677	0.0238095	0.0480164	0.47645	0.434174	0.0795455	0	0.0397727	0.000367923	0.00122862	0.00133117	0.0107257	8.10422e-05	0.000233276
tr|A0A7T0JRM2|A0A7T0JRM2_9GAMM	A0A7T0JRM2	grxD	IVG45_07460	Grx4 family monothiol glutaredoxin OS=Methylomonas sp. LL1 OX=2785785 GN=grxD PE=4 SV=1 CRC64=C8632F16BC130A4E	182.72	0	4	tr|A0A7T0JRM2|A0A7T0JRM2_9GAMM	4.64433e+06	4.09992e+06	4.76058e+06	4.34116e+06	7.59298e+06	6.67257e+06	7.10611e+06	7.57721e+06	6.33526e+06	5.76296e+06	5.79833e+06	6.41089e+06	4.49275e+06	7.34166e+06	6.06679e+06	0.0670045	0.0606593	0.0565646	0.708587	0.432744	0	0	0	5.09948e-06	0.000125897	4.25774e-05	0.00227696	9.58602e-07	5.26784e-06
tr|A0A7T0JSX3|A0A7T0JSX3_9GAMM	A0A7T0JSX3	IVG45_04215		Type IV pilin protein OS=Methylomonas sp. LL1 OX=2785785 GN=IVG45_04215 PE=4 SV=1 CRC64=D3693EF56E75315B	158.47	0	2	tr|A0A7T0JSX3|A0A7T0JSX3_9GAMM	1.07044e+06	7.65544e+06	8.42915e+06	708067	9.61901e+06	9.73977e+06	9.3514e+06	1.04969e+07	3.58199e+06	1.19195e+07	2.69976e+06	4.16392e+06	4.36294e+06	9.67939e+06	3.87296e+06	0.928062	0.0500948	0.76217	1.75754	0.432008	0.0833333	0.25	0	0.0471371	0.38654	0.0761737	0.53646	0.090989	0.111123
tr|A0A7T0JKU6|A0A7T0JKU6_9GAMM	A0A7T0JKU6	clpB	IVG45_14500	ATP-dependent chaperone ClpB OS=Methylomonas sp. LL1 OX=2785785 GN=clpB PE=4 SV=1 CRC64=E788661A676A069D	2961.21	0	46	tr|A0A7T0JKU6|A0A7T0JKU6_9GAMM	4.61696e+08	3.69852e+08	3.65829e+08	4.15624e+08	3.9036e+08	4.02567e+08	4.03348e+08	3.93989e+08	5.33553e+08	5.16223e+08	5.39533e+08	5.24175e+08	3.92738e+08	3.98278e+08	5.28864e+08	0.111683	0.0161168	0.019443	0.0225762	0.431726	0	0	0	0.858999	0.000907664	0.892222	0.00902468	7.76221e-05	0.000225173
tr|A0A7T0NW39|A0A7T0NW39_9GAMM	A0A7T0NW39	IVG45_12570		DUF4124 domain-containing protein OS=Methylomonas sp. LL1 OX=2785785 GN=IVG45_12570 PE=4 SV=1 CRC64=692B0F1EE11F8864	383.16	0	5	tr|A0A7T0NW39|A0A7T0NW39_9GAMM	1.04477e+07	6.12637e+06	7.84158e+06	8.59134e+06	4.39273e+06	2.63479e+06	3.01176e+06	5.2854e+06	1.07429e+07	1.05941e+07	1.13588e+07	1.23038e+07	8.21646e+06	3.70224e+06	1.10509e+07	0.217046	0.320845	0.0690374	-1.17415	0.428515	0.125	0	0	0.001683	0.0129037	0.00466903	0.052115	3.57512e-05	0.000115405
tr|A0A7T0NWJ9|A0A7T0NWJ9_9GAMM	A0A7T0NWJ9	IVG45_12120		Uncharacterized protein OS=Methylomonas sp. LL1 OX=2785785 GN=IVG45_12120 PE=4 SV=1 CRC64=AFEE74C6441F84BE	77.33	0.000503525	1	tr|A0A7T0NWJ9|A0A7T0NWJ9_9GAMM	1.03513e+07	3.33231e+07	4.66854e+07	1.21377e+07	3.33624e+07	3.68089e+07	3.64694e+07	3.65081e+07	2.63342e+07	4.24409e+07	1.96225e+07	2.77507e+07	2.27304e+07	3.64887e+07	2.70424e+07	0.682664	0.0453686	0.331075	0.859443	0.426723	0	0	0	0.137007	0.438456	0.188538	0.588751	0.250064	0.277671
tr|A0A7T0JRV9|A0A7T0JRV9_9GAMM	A0A7T0JRV9	IVG45_09790		Pyridoxamine 5'-phosphate oxidase family protein OS=Methylomonas sp. LL1 OX=2785785 GN=IVG45_09790 PE=4 SV=1 CRC64=0E49C9234FFF5751	261.98	0	5	tr|A0A7T0JRV9|A0A7T0JRV9_9GAMM	6.97126e+06	7.22881e+06	7.6044e+06	7.26134e+06	2.73374e+06	2.27288e+06	2.58149e+06	2.64243e+06	9.94607e+06	9.34189e+06	1.0121e+07	9.45541e+06	7.24508e+06	2.61196e+06	9.70074e+06	0.0357799	0.0781499	0.0387306	-1.47196	0.420636	0	0.0416667	0	1.00656e-08	2.27844e-05	3.59191e-07	0.000737604	5.08941e-12	2.36749e-10
tr|A0A7T0NWS0|A0A7T0NWS0_9GAMM	A0A7T0NWS0	rpmJ	IVG45_20035	50S ribosomal protein L36 OS=Methylomonas sp. LL1 OX=2785785 GN=rpmJ PE=4 SV=1 CRC64=C321601CC6A7E633	28.09	0.00514139	1	tr|A0A7T0NWS0|A0A7T0NWS0_9GAMM	261341	2.41787e+06	2.41845e+06	423761	2.42727e+06	2.73996e+06	2.39e+06	2.3115e+06	1.2804e+06	3.52658e+06	764483	1.41993e+06	1.42082e+06	2.40863e+06	1.35016e+06	0.869476	0.0762598	0.697356	1.25064	0.413673	0	0	0	0.0792378	0.400878	0.118844	0.551657	0.166539	0.192047
tr|A0A7T0NYM4|A0A7T0NYM4_9GAMM	A0A7T0NYM4	gloB	IVG45_22090	Hydroxyacylglutathione hydrolase OS=Methylomonas sp. LL1 OX=2785785 GN=gloB PE=4 SV=1 CRC64=E5A1864E2282E0B5	80.87	0	2	tr|A0A7T0NYM4|A0A7T0NYM4_9GAMM	1.33168e+06	1.87819e+06	1.59139e+06	1.99411e+06	1.02163e+06	971686	1.04875e+06	1.06546e+06	2.15427e+06	2.45722e+06	1.74311e+06	2.52785e+06	1.73479e+06	1.03519e+06	2.30574e+06	0.175179	0.0399182	0.160859	-0.740045	0.412296	0	0	0	0.00035096	0.0391806	0.00128226	0.112037	2.17767e-05	7.58399e-05
tr|A0A7T0JLL0|A0A7T0JLL0_9GAMM	A0A7T0JLL0	IVG45_17725		Formylmethanofuran dehydrogenase subunit A OS=Methylomonas sp. LL1 OX=2785785 GN=IVG45_17725 PE=4 SV=1 CRC64=2594ED98188823E4	1971.53	0	23	tr|A0A7T0JLL0|A0A7T0JLL0_9GAMM	2.31901e+08	2.08255e+08	2.12477e+08	2.33833e+08	2.08782e+08	2.07411e+08	1.9826e+08	2.01273e+08	2.98588e+08	2.6734e+08	3.03346e+08	2.91237e+08	2.22189e+08	2.04342e+08	2.94912e+08	0.0592411	0.0244959	0.0551053	-0.119585	0.409766	0	0	0	0.0515418	0.000230406	0.0821201	0.00344947	2.78112e-06	1.30842e-05
tr|A0A7T0NY84|A0A7T0NY84_9GAMM	A0A7T0NY84	IVG45_22065		dTMP kinase OS=Methylomonas sp. LL1 OX=2785785 GN=IVG45_22065 PE=4 SV=1 CRC64=7C768DB0924CEA64	167.04	0	4	tr|A0A7T0NY84|A0A7T0NY84_9GAMM	8.11884e+06	8.02796e+06	7.5354e+06	7.49993e+06	6.95703e+06	6.40579e+06	6.76319e+06	6.4628e+06	9.64314e+06	1.06062e+07	1.03757e+07	1.02638e+07	7.78168e+06	6.61299e+06	1.03198e+07	0.0414741	0.039011	0.0402591	-0.234428	0.40796	0	0	0	0.00141789	5.37369e-05	0.00406338	0.0012158	1.19736e-07	8.86112e-07
tr|A0A7T0NXP4|A0A7T0NXP4_9GAMM	A0A7T0NXP4	IVG45_03115		NrdJb OS=Methylomonas sp. LL1 OX=2785785 GN=IVG45_03115 PE=4 SV=1 CRC64=7D08D68B1A674C62	580.44	0	10	tr|A0A7T0NXP4|A0A7T0NXP4_9GAMM	3.20254e+07	2.65646e+07	2.90977e+07	3.25565e+07	3.78619e+07	3.51773e+07	3.73478e+07	3.6233e+07	3.98381e+07	4.06035e+07	4.06649e+07	4.03395e+07	3.05615e+07	3.67904e+07	4.04715e+07	0.0925866	0.0326555	0.00932533	0.269103	0.406839	0.03125	0.03125	0	0.00326396	0.000234948	0.00801713	0.00349737	5.66884e-05	0.000172113
tr|A0A7T0P096|A0A7T0P096_9GAMM	A0A7T0P096	IVG45_10760		YceI family protein OS=Methylomonas sp. LL1 OX=2785785 GN=IVG45_10760 PE=4 SV=1 CRC64=9D9A5C1E3E4686AC	837.2	0	8	tr|A0A7T0P096|A0A7T0P096_9GAMM	2.0195e+08	1.57012e+08	1.55092e+08	1.85172e+08	7.77272e+07	8.37732e+07	8.24684e+07	8.73735e+07	2.23754e+08	2.22809e+08	2.33888e+08	2.27906e+08	1.71092e+08	8.31208e+07	2.2583e+08	0.130012	0.0481382	0.0222124	-1.03664	0.405304	0	0	0	2.52624e-06	0.00236266	2.55072e-05	0.0159863	3.65716e-09	5.0946e-08
tr|A0A7T0NZ22|A0A7T0NZ22_9GAMM	A0A7T0NZ22	IVG45_07940		PAS domain S-box protein OS=Methylomonas sp. LL1 OX=2785785 GN=IVG45_07940 PE=4 SV=1 CRC64=3BBBBC97D1E5AAAB	231.59	0	5	tr|A0A7T0NZ22|A0A7T0NZ22_9GAMM	3.22818e+06	2.44903e+06	2.2835e+06	2.67698e+06	1.84841e+06	1.658e+06	1.7132e+06	1.58514e+06	3.49156e+06	2.59515e+06	3.64037e+06	3.28103e+06	2.563e+06	1.6856e+06	3.38629e+06	0.154942	0.0654135	0.142086	-0.603338	0.402602	0	0	0	0.000335646	0.0659683	0.00124022	0.159173	3.33634e-05	0.000109506
tr|A0A7T0NYJ0|A0A7T0NYJ0_9GAMM	A0A7T0NYJ0	miaB	IVG45_01930	tRNA (N6-isopentenyl adenosine(37)-C2)-methylthiotransferase MiaB OS=Methylomonas sp. LL1 OX=2785785 GN=miaB PE=4 SV=1 CRC64=91F801931ADA96FB	127.96	0	4	tr|A0A7T0NYJ0|A0A7T0NYJ0_9GAMM	7.62318e+06	5.89501e+06	6.04643e+06	6.5042e+06	5.20938e+06	5.01348e+06	5.1901e+06	6.85124e+06	8.41723e+06	8.71328e+06	7.6507e+06	8.14842e+06	6.27531e+06	5.19974e+06	8.28282e+06	0.119909	0.154744	0.0548119	-0.270291	0.401206	0	0	0	0.0890865	0.00426591	0.130818	0.023847	0.000771639	0.00164761
tr|A0A7T0JM31|A0A7T0JM31_9GAMM	A0A7T0JM31	IVG45_18080		Uncharacterized protein OS=Methylomonas sp. LL1 OX=2785785 GN=IVG45_18080 PE=4 SV=1 CRC64=639EA5D6CFA4618C	299.75	0	7	tr|A0A7T0JM31|A0A7T0JM31_9GAMM	1.01104e+07	9.8186e+06	1.04293e+07	1.04823e+07	3.44996e+07	3.26956e+07	3.30947e+07	3.39668e+07	1.47046e+07	1.33105e+07	1.37906e+07	1.28081e+07	1.02699e+07	3.35308e+07	1.35505e+07	0.0302046	0.0243991	0.0591404	1.70712	0.399879	0.0555556	0	0.0833333	1.00699e-10	5.45084e-05	1.3116e-08	0.0012158	1.62774e-12	1.00959e-10
tr|A0A7T0P056|A0A7T0P056_9GAMM	A0A7T0P056	IVG45_09845		DUF1939 domain-containing protein OS=Methylomonas sp. LL1 OX=2785785 GN=IVG45_09845 PE=4 SV=1 CRC64=F13248AA16B5BD0F	367.34	0	9	tr|A0A7T0P056|A0A7T0P056_9GAMM	1.4268e+07	1.19369e+07	1.246e+07	1.49664e+07	1.93614e+06	1.83502e+06	1.9965e+06	2.06049e+06	1.79344e+07	1.41925e+07	1.7647e+07	1.75074e+07	1.3364e+07	1.96632e+06	1.75772e+07	0.10749	0.0489968	0.104686	-2.76164	0.398652	0	0.0277778	0	5.01079e-10	0.0125056	3.95549e-08	0.0510614	2.38678e-12	1.38168e-10
tr|A0A7T0JK14|A0A7T0JK14_9GAMM	A0A7T0JK14	IVG45_13370		Sugar MFS transporter OS=Methylomonas sp. LL1 OX=2785785 GN=IVG45_13370 PE=4 SV=1 CRC64=A0FFA4FF76B47FC4	96.16	0	2	tr|A0A7T0JK14|A0A7T0JK14_9GAMM	5.60108e+06	3.18578e+06	2.87153e+06	2.9203e+06	2.6411e+06	3.07015e+06	2.9977e+06	2.87454e+06	4.58794e+06	3.2547e+06	4.25904e+06	3.78994e+06	3.05304e+06	2.93612e+06	4.02449e+06	0.359857	0.0649433	0.146006	-0.0552874	0.397471	0	0	0	0.215526	0.45822	0.278081	0.60592	0.10746	0.129659
tr|A0A7T0NYP1|A0A7T0NYP1_9GAMM	A0A7T0NYP1	grpE	IVG45_22425	Nucleotide exchange factor GrpE OS=Methylomonas sp. LL1 OX=2785785 GN=grpE PE=4 SV=1 CRC64=9B3257E41F1A8E27	556.07	0	9	tr|A0A7T0NYP1|A0A7T0NYP1_9GAMM	7.221e+07	6.32266e+07	6.67919e+07	7.76722e+07	6.90151e+07	7.06342e+07	7.40198e+07	7.42911e+07	8.65294e+07	9.04492e+07	9.67077e+07	9.21418e+07	6.9501e+07	7.2327e+07	9.12955e+07	0.0903508	0.0359583	0.046103	0.058203	0.394546	0.0333333	0	0	0.534343	0.000624782	0.604151	0.00701533	0.000120325	0.000330639
tr|A0A7T0JN92|A0A7T0JN92_9GAMM	A0A7T0JN92	IVG45_21445		Uncharacterized protein OS=Methylomonas sp. LL1 OX=2785785 GN=IVG45_21445 PE=4 SV=1 CRC64=A3A5CAA2CCC81C13	274.13	0	4	tr|A0A7T0JN92|A0A7T0JN92_9GAMM	2.98995e+07	1.76112e+07	1.86265e+07	1.94011e+07	1.79369e+07	1.93996e+07	1.85116e+07	1.93302e+07	2.69485e+07	2.33128e+07	2.67159e+07	2.24236e+07	1.90138e+07	1.89209e+07	2.50143e+07	0.267657	0.0372265	0.0933254	-0.00710627	0.39266	0	0	0	0.355904	0.174727	0.429624	0.313672	0.0497024	0.0649746
tr|A0A7T0NWW2|A0A7T0NWW2_9GAMM	A0A7T0NWW2	lon	IVG45_19535	Endopeptidase La OS=Methylomonas sp. LL1 OX=2785785 GN=lon PE=4 SV=1 CRC64=826BF29BAB53F9C8	1064.06	0	22	tr|A0A7T0NWW2|A0A7T0NWW2_9GAMM	7.11002e+07	7.0358e+07	6.70682e+07	6.7555e+07	5.61122e+07	5.75488e+07	5.67475e+07	5.67891e+07	9.09744e+07	9.18895e+07	8.96758e+07	8.7558e+07	6.89565e+07	5.67683e+07	9.03251e+07	0.0290656	0.0103492	0.0208658	-0.280303	0.389701	0	0	0	7.68649e-05	1.54855e-05	0.00036078	0.000560275	2.06115e-09	3.25412e-08
tr|A0A7T0NZ04|A0A7T0NZ04_9GAMM	A0A7T0NZ04	IVG45_07595		Endonuclease/exonuclease/phosphatase family protein OS=Methylomonas sp. LL1 OX=2785785 GN=IVG45_07595 PE=4 SV=1 CRC64=B4B4550EEAE49B4A	191.77	0	6	tr|A0A7T0NZ04|A0A7T0NZ04_9GAMM	2.97935e+06	5.53472e+06	4.66158e+06	3.26559e+06	3.59327e+06	3.59848e+06	3.95709e+06	4.89103e+06	5.06791e+06	5.37862e+06	5.10307e+06	5.11975e+06	3.96359e+06	3.77778e+06	5.11141e+06	0.292133	0.152511	0.0275776	-0.0481681	0.389638	0.0416667	0.0416667	0.0833333	0.995859	0.077298	0.996534	0.178829	0.0893697	0.109402
tr|A0A7T0JQZ9|A0A7T0JQZ9_9GAMM	A0A7T0JQZ9	IVG45_08310		dTDP-4-dehydrorhamnose 3,5-epimerase family protein OS=Methylomonas sp. LL1 OX=2785785 GN=IVG45_08310 PE=4 SV=1 CRC64=35B880206405FE68	174.3	0	4	tr|A0A7T0JQZ9|A0A7T0JQZ9_9GAMM	3.96901e+06	3.72971e+06	3.73695e+06	3.79631e+06	4.43916e+06	4.3186e+06	4.36872e+06	4.63093e+06	4.84261e+06	4.98807e+06	4.34241e+06	5.66598e+06	3.76663e+06	4.40394e+06	4.91534e+06	0.0292572	0.0308508	0.110089	0.225517	0.383902	0	0	0	0.000755118	0.00138033	0.00239596	0.011488	0.000637868	0.00140223
tr|A0A7T0NYV6|A0A7T0NYV6_9GAMM	A0A7T0NYV6	IVG45_06760		Type II secretion system F family protein OS=Methylomonas sp. LL1 OX=2785785 GN=IVG45_06760 PE=4 SV=1 CRC64=5E46574BA82FC20F	175.13	0	5	tr|A0A7T0NYV6|A0A7T0NYV6_9GAMM	7.72924e+06	1.2229e+07	1.10577e+07	8.22399e+06	9.7687e+06	9.81786e+06	9.85541e+06	9.00477e+06	1.2931e+07	1.67124e+07	1.15367e+07	1.19029e+07	9.64082e+06	9.79328e+06	1.2417e+07	0.222192	0.0422574	0.17852	0.0383817	0.379599	0	0	0	0.981106	0.0353526	0.98717	0.103592	0.0196843	0.0285351
tr|A0A7T0JQF9|A0A7T0JQF9_9GAMM	A0A7T0JQF9	IVG45_06585		Cytochrome P460 family protein OS=Methylomonas sp. LL1 OX=2785785 GN=IVG45_06585 PE=4 SV=1 CRC64=A8A148F65BEB380A	1016.55	0	8	tr|A0A7T0JQF9|A0A7T0JQF9_9GAMM	4.91397e+08	3.84629e+08	3.92422e+08	4.50768e+08	3.22932e+08	3.16568e+08	3.24054e+08	3.24074e+08	5.32455e+08	5.08512e+08	5.8661e+08	5.62277e+08	4.21595e+08	3.23493e+08	5.47366e+08	0.117654	0.0111803	0.0623401	-0.378661	0.379576	0.0263158	0.0131579	0	0.000882301	0.00408183	0.00272322	0.0231106	2.64891e-06	1.2569e-05
tr|A0A7T0NXS2|A0A7T0NXS2_9GAMM	A0A7T0NXS2	IVG45_17255		Uncharacterized protein OS=Methylomonas sp. LL1 OX=2785785 GN=IVG45_17255 PE=4 SV=1 CRC64=08DAF9C751488902	22.41	0.00757257	2	tr|A0A7T0NXS2|A0A7T0NXS2_9GAMM	2.3515e+06	1.59911e+06	2.00929e+06	1.89717e+06	2.06293e+06	1.75743e+06	1.45539e+06	1.18625e+06	2.61326e+06	2.64165e+06	2.17168e+06	2.46815e+06	1.95323e+06	1.60641e+06	2.54071e+06	0.158235	0.234413	0.0869945	-0.287831	0.379374	0	0.5	0	0.138429	0.0204611	0.190193	0.0709736	0.00782805	0.0125413
tr|A0A7T0JK99|A0A7T0JK99_9GAMM	A0A7T0JK99	IVG45_12815		2Fe-2S iron-sulfur cluster binding domain-containing protein OS=Methylomonas sp. LL1 OX=2785785 GN=IVG45_12815 PE=4 SV=1 CRC64=62DE3660CF565EF3	257.32	0	2	tr|A0A7T0JK99|A0A7T0JK99_9GAMM	5.69248e+06	4.87473e+06	4.60815e+06	5.18525e+06	1.90843e+06	1.45917e+06	1.4856e+06	1.51526e+06	5.98079e+06	6.20653e+06	6.99622e+06	6.88164e+06	5.02999e+06	1.50043e+06	6.54409e+06	0.091487	0.13323	0.0765523	-1.74456	0.378401	0	0	0	1.70325e-07	0.00232937	2.97782e-06	0.0158677	5.83529e-10	1.20407e-08
tr|A0A7T0JL97|A0A7T0JL97_9GAMM	A0A7T0JL97	IVG45_14330		Type II toxin-antitoxin system PrlF family antitoxin OS=Methylomonas sp. LL1 OX=2785785 GN=IVG45_14330 PE=4 SV=1 CRC64=2BD52910B2C99279	74.86	0.000498256	2	tr|A0A7T0JL97|A0A7T0JL97_9GAMM	1.25485e+06	1.0461e+06	1.02695e+06	1.03617e+06	780469	979646	697359	507156	1.46381e+06	1.16787e+06	1.48927e+06	1.24782e+06	1.04113e+06	738914	1.35581e+06	0.100367	0.264278	0.118362	-0.496945	0.376431	0	0.125	0	0.0120235	0.0191961	0.0238911	0.068009	0.000880321	0.00184789
tr|A0A7T0JRK9|A0A7T0JRK9_9GAMM	A0A7T0JRK9	IVG45_09650		GNAT family N-acetyltransferase OS=Methylomonas sp. LL1 OX=2785785 GN=IVG45_09650 PE=4 SV=1 CRC64=23913972440E8825	53.9	0.000940734	1	tr|A0A7T0JRK9|A0A7T0JRK9_9GAMM	199592	194295	253348	293684	308904	196963	230625	285733	314944	269711	342587	201282	226470	258179	292327	0.200765	0.199672	0.21871	0.191017	0.374164	0	0	0	0.528721	0.223316	0.599095	0.371386	0.460991	0.487767
tr|A0A7T0JRX5|A0A7T0JRX5_9GAMM	A0A7T0JRX5	argA	IVG45_10775	Amino-acid N-acetyltransferase OS=Methylomonas sp. LL1 OX=2785785 GN=argA PE=4 SV=1 CRC64=14CC12B47635BD2A	495.49	0	12	tr|A0A7T0JRX5|A0A7T0JRX5_9GAMM	2.93261e+07	3.02588e+07	2.63483e+07	2.63405e+07	2.80786e+07	2.92054e+07	2.63846e+07	2.59299e+07	3.57313e+07	3.70812e+07	2.66292e+07	3.62237e+07	2.78372e+07	2.72316e+07	3.59775e+07	0.0722098	0.0553998	0.144179	-0.0303645	0.372113	0	0.0178571	0.0178571	0.621089	0.0472375	0.686025	0.126338	0.0244008	0.0347283
tr|A0A7T0JRZ5|A0A7T0JRZ5_9GAMM	A0A7T0JRZ5	IVG45_11085		VWA domain-containing protein OS=Methylomonas sp. LL1 OX=2785785 GN=IVG45_11085 PE=4 SV=1 CRC64=F00E12547C362470	153.97	0	4	tr|A0A7T0JRZ5|A0A7T0JRZ5_9GAMM	1.84177e+06	3.80979e+06	3.95872e+06	4.76085e+06	3.02917e+06	2.74336e+06	2.88425e+06	2.12723e+06	4.95969e+06	5.26459e+06	4.05808e+06	5.06893e+06	3.88426e+06	2.8138e+06	5.01431e+06	0.345085	0.147154	0.110569	-0.465304	0.368592	0	0	0	0.254437	0.0998561	0.320972	0.212868	0.0177107	0.0259631
tr|A0A7T0JPR4|A0A7T0JPR4_9GAMM	A0A7T0JPR4	IVG45_04070		Oxidoreductase OS=Methylomonas sp. LL1 OX=2785785 GN=IVG45_04070 PE=4 SV=1 CRC64=F7E96194DB29D31D	54.64	0.000943841	1	tr|A0A7T0JPR4|A0A7T0JPR4_9GAMM	1.12535e+06	603599	794955	1.168e+06	524804	463311	688192	1.07085e+06	1.12457e+06	1.17462e+06	1.43029e+06	1.26924e+06	960154	606498	1.22193e+06	0.292988	0.397592	0.107647	-0.654293	0.368418	0	0	0	0.172965	0.048674	0.23055	0.12912	0.0157668	0.0235103
tr|A0A7T0NVJ5|A0A7T0NVJ5_9GAMM	A0A7T0NVJ5	IVG45_11885		FAD-dependent oxidoreductase OS=Methylomonas sp. LL1 OX=2785785 GN=IVG45_11885 PE=4 SV=1 CRC64=DD13C806741CF9B8	182.79	0	4	tr|A0A7T0NVJ5|A0A7T0NVJ5_9GAMM	3.56898e+06	3.8018e+06	2.96533e+06	3.45e+06	3.0494e+06	3.10382e+06	3.25088e+06	3.05385e+06	4.6078e+06	4.45251e+06	4.1851e+06	6.05787e+06	3.50949e+06	3.07883e+06	4.53015e+06	0.102277	0.0302506	0.174004	-0.188717	0.368295	0.0625	0	0	0.100199	0.00526172	0.144769	0.0282614	0.000350245	0.000831711
tr|A0A7T0NX90|A0A7T0NX90_9GAMM	A0A7T0NX90	IVG45_19355		Uncharacterized protein OS=Methylomonas sp. LL1 OX=2785785 GN=IVG45_19355 PE=4 SV=1 CRC64=5077402672359440	101.44	0	5	tr|A0A7T0NX90|A0A7T0NX90_9GAMM	3.24961e+06	2.4855e+06	2.44576e+06	2.90056e+06	2.25858e+06	2.33977e+06	2.28319e+06	2.23787e+06	3.58425e+06	2.98145e+06	3.60724e+06	3.34767e+06	2.69303e+06	2.27089e+06	3.46596e+06	0.137157	0.0193124	0.0859548	-0.241699	0.367482	0	0	0	0.0174525	0.0246981	0.0329925	0.0812356	0.000246913	0.000611414
tr|A0A7T0JQ46|A0A7T0JQ46_9GAMM	A0A7T0JQ46	ppk1	IVG45_05175	Polyphosphate kinase 1 OS=Methylomonas sp. LL1 OX=2785785 GN=ppk1 PE=4 SV=1 CRC64=569944058C0CE1A9	746.2	0	19	tr|A0A7T0JQ46|A0A7T0JQ46_9GAMM	3.96431e+07	3.44354e+07	3.26092e+07	3.62362e+07	3.38476e+07	3.40466e+07	3.31237e+07	3.42193e+07	5.01731e+07	4.17116e+07	4.42005e+07	4.69692e+07	3.53358e+07	3.39471e+07	4.55849e+07	0.0839364	0.0142451	0.0795491	-0.0573795	0.367228	0	0	0	0.254062	0.00199679	0.320966	0.0142511	0.000101646	0.000284412
tr|A0A7T0JRB8|A0A7T0JRB8_9GAMM	A0A7T0JRB8	IVG45_04295		Tetratricopeptide repeat protein OS=Methylomonas sp. LL1 OX=2785785 GN=IVG45_04295 PE=4 SV=1 CRC64=5C463143DB390AA3	650.18	0	9	tr|A0A7T0JRB8|A0A7T0JRB8_9GAMM	9.66612e+07	8.64464e+07	9.1594e+07	9.3809e+07	8.26039e+07	7.65797e+07	7.77174e+07	8.16372e+07	1.19364e+08	1.31587e+08	1.02935e+08	1.1972e+08	9.27015e+07	7.96773e+07	1.19542e+08	0.0468723	0.0368509	0.0994235	-0.218758	0.366956	0	0	0	0.00291141	0.00175239	0.00728551	0.0132318	1.60435e-05	5.79659e-05
tr|A0A7T0NY04|A0A7T0NY04_9GAMM	A0A7T0NY04	IVG45_20680		Uncharacterized protein OS=Methylomonas sp. LL1 OX=2785785 GN=IVG45_20680 PE=4 SV=1 CRC64=CE5DA3C76AA91040	163.75	0	4	tr|A0A7T0NY04|A0A7T0NY04_9GAMM	6.04835e+06	5.82144e+06	5.82019e+06	6.66172e+06	4.55679e+06	4.74345e+06	5.3406e+06	5.42435e+06	7.71044e+06	7.02068e+06	7.9093e+06	7.59453e+06	5.9349e+06	5.04203e+06	7.65248e+06	0.0652579	0.0859187	0.0504756	-0.237489	0.366927	0.05	0	0	0.00536209	0.000964452	0.0120833	0.00946862	1.2371e-05	4.66373e-05
tr|A0A7T0JMV9|A0A7T0JMV9_9GAMM	A0A7T0JMV9	rimM	IVG45_20440	Ribosome maturation factor RimM OS=Methylomonas sp. LL1 OX=2785785 GN=rimM PE=4 SV=1 CRC64=F99E15F26225E74C	94.64	0	3	tr|A0A7T0JMV9|A0A7T0JMV9_9GAMM	3.98002e+06	3.00947e+06	3.80365e+06	4.42845e+06	2.94044e+06	3.15821e+06	2.79695e+06	3.28858e+06	4.96612e+06	5.12013e+06	4.9959e+06	5.03651e+06	3.89184e+06	3.04933e+06	5.01621e+06	0.155628	0.0720755	0.0132918	-0.35251	0.366505	0	0	0	0.027841	0.00465536	0.0493373	0.0253708	5.57046e-05	0.000169324
tr|A0A7T0JN33|A0A7T0JN33_9GAMM	A0A7T0JN33	tssE	IVG45_21470	Type VI secretion system baseplate subunit TssE OS=Methylomonas sp. LL1 OX=2785785 GN=tssE PE=4 SV=1 CRC64=2E789F4D4D7E7CF0	85.86	0	2	tr|A0A7T0JN33|A0A7T0JN33_9GAMM	2.08002e+06	1.24669e+06	1.61638e+06	1.7353e+06	1.7113e+06	1.77569e+06	1.77628e+06	2.12357e+06	2.28614e+06	2.01367e+06	2.1676e+06	2.14902e+06	1.67584e+06	1.77598e+06	2.15831e+06	0.205873	0.101302	0.0518065	0.0846459	0.365917	0	0	0	0.302511	0.0236711	0.374189	0.0786519	0.0367742	0.0498941
tr|A0A7T0JQ63|A0A7T0JQ63_9GAMM	A0A7T0JQ63	selU	IVG45_01295	tRNA 2-selenouridine(34) synthase MnmH OS=Methylomonas sp. LL1 OX=2785785 GN=selU PE=4 SV=1 CRC64=4874B4E21CB05EA1	90.58	0	3	tr|A0A7T0JQ63|A0A7T0JQ63_9GAMM	4.11016e+06	2.99547e+06	2.92848e+06	3.77693e+06	2.44519e+06	2.71985e+06	2.85236e+06	2.71597e+06	4.26833e+06	4.20404e+06	4.40486e+06	4.39833e+06	3.3862e+06	2.71791e+06	4.33333e+06	0.168981	0.063711	0.0229402	-0.307499	0.365316	0	0	0	0.0171611	0.0160689	0.0325598	0.0605264	0.000108709	0.000302228
tr|A0A7T0JS32|A0A7T0JS32_9GAMM	A0A7T0JS32	IVG45_11060		ATP-binding cassette domain-containing protein OS=Methylomonas sp. LL1 OX=2785785 GN=IVG45_11060 PE=4 SV=1 CRC64=2D940C38BE6ED14C	885.59	0	21	tr|A0A7T0JS32|A0A7T0JS32_9GAMM	5.50362e+07	5.60844e+07	5.36004e+07	5.65509e+07	1.0572e+07	1.07106e+07	1.10055e+07	1.10794e+07	7.40226e+07	6.96058e+07	6.8943e+07	7.34801e+07	5.55603e+07	1.0858e+07	7.15429e+07	0.0236556	0.0221657	0.0364733	-2.35536	0.36429	0.0322581	0.225806	0	5.13524e-12	3.20925e-05	2.4425e-09	0.000918964	6.65821e-16	3.60634e-13
tr|A0A7T0JTQ5|A0A7T0JTQ5_9GAMM	A0A7T0JTQ5	IVG45_19415		Response regulator OS=Methylomonas sp. LL1 OX=2785785 GN=IVG45_19415 PE=4 SV=1 CRC64=DC7DC6298FFB9146	96.73	0	3	tr|A0A7T0JTQ5|A0A7T0JTQ5_9GAMM	1.22242e+06	1.03863e+06	1.12184e+06	1.251e+06	1.30097e+06	1.4069e+06	1.48631e+06	1.71265e+06	1.80356e+06	1.29131e+06	1.52495e+06	1.48654e+06	1.17213e+06	1.44661e+06	1.50575e+06	0.0839216	0.118278	0.138274	0.304322	0.362556	0	0	0	0.00655696	0.00605479	0.0143416	0.0314825	0.0080431	0.0128344
tr|A0A7T0NYJ5|A0A7T0NYJ5_9GAMM	A0A7T0NYJ5	hslO	IVG45_02010	Hsp33 family molecular chaperone HslO OS=Methylomonas sp. LL1 OX=2785785 GN=hslO PE=4 SV=1 CRC64=2380EDA004C817C2	232.97	0	6	tr|A0A7T0NYJ5|A0A7T0NYJ5_9GAMM	1.86548e+07	1.66142e+07	1.77446e+07	1.70015e+07	3.06006e+07	3.04253e+07	2.91512e+07	2.97651e+07	2.19751e+07	2.37422e+07	2.26899e+07	2.08458e+07	1.7373e+07	3.00952e+07	2.23325e+07	0.0513803	0.0220921	0.0545905	0.792925	0.362439	0	0	0	1.90055e-07	0.000317154	3.17367e-06	0.00423686	2.74777e-08	2.5748e-07
tr|A0A7T0JLR8|A0A7T0JLR8_9GAMM	A0A7T0JLR8	hisI	IVG45_18230	Phosphoribosyl-AMP cyclohydrolase OS=Methylomonas sp. LL1 OX=2785785 GN=hisI PE=4 SV=1 CRC64=7B2F044FE59196DD	303.49	0	4	tr|A0A7T0JLR8|A0A7T0JLR8_9GAMM	2.70849e+06	2.38114e+06	2.19266e+06	2.31044e+06	3.7e+06	4.26507e+06	3.67624e+06	4.21501e+06	2.9884e+06	3.64131e+06	2.87356e+06	3.03876e+06	2.34579e+06	3.9575e+06	3.01358e+06	0.0921519	0.0805867	0.109781	0.751619	0.361517	0.0833333	0	0.0416667	2.01146e-05	0.00317759	0.000127538	0.0194767	2.24238e-05	7.77816e-05
tr|A0A7T0JRA7|A0A7T0JRA7_9GAMM	A0A7T0JRA7	IVG45_04210		Uncharacterized protein OS=Methylomonas sp. LL1 OX=2785785 GN=IVG45_04210 PE=4 SV=1 CRC64=51D733E3078EEC24	3900.97	0	51	tr|A0A7T0JRA7|A0A7T0JRA7_9GAMM	3.48005e+08	3.2073e+08	3.10914e+08	3.45885e+08	1.74437e+08	1.68643e+08	1.75498e+08	1.86641e+08	4.30226e+08	3.96204e+08	4.37235e+08	4.2541e+08	3.33308e+08	1.74967e+08	4.27818e+08	0.0556171	0.0426558	0.0427266	-0.928749	0.361147	0.0136986	0.0445205	0.010274	1.5841e-07	0.00025002	2.80821e-06	0.00363856	1.74905e-10	4.43191e-09
tr|A0A7T0JQ90|A0A7T0JQ90_9GAMM	A0A7T0JQ90	IVG45_03680		Uncharacterized protein OS=Methylomonas sp. LL1 OX=2785785 GN=IVG45_03680 PE=4 SV=1 CRC64=701B6C56ABA7C449	30.3	0.00517688	1	tr|A0A7T0JQ90|A0A7T0JQ90_9GAMM	539639	168712	170929	321242	78974.4	61216.1	120725	79165.2	339970	327040	267583	276652	246086	79069.8	301846	0.582758	0.29696	0.118964	-1.56733	0.36024	0	0	0	0.00250341	0.627924	0.00650023	0.746914	0.000316452	0.000761179
tr|A0A7T0JMB3|A0A7T0JMB3_9GAMM	A0A7T0JMB3	IVG45_19065		Uncharacterized protein OS=Methylomonas sp. LL1 OX=2785785 GN=IVG45_19065 PE=4 SV=1 CRC64=42934EC2302B3733	98.76	0	3	tr|A0A7T0JMB3|A0A7T0JMB3_9GAMM	1.73789e+06	1.89977e+06	1.31982e+06	1.46073e+06	1.20727e+06	1.34851e+06	1.03832e+06	1.32792e+06	7.33865e+06	2.34604e+06	1.637e+06	1.77934e+06	1.59931e+06	1.2676e+06	2.06269e+06	0.163587	0.115776	0.832357	-0.331551	0.358773	0	0	0	0.0207704	0.131802	0.0382502	0.259711	0.0403317	0.0542126
tr|A0A7T0P072|A0A7T0P072_9GAMM	A0A7T0P072	nagZ	IVG45_02805	Beta-N-acetylhexosaminidase OS=Methylomonas sp. LL1 OX=2785785 GN=nagZ PE=4 SV=1 CRC64=9D36DE80FD7C543F	220.37	0	4	tr|A0A7T0P072|A0A7T0P072_9GAMM	3.91351e+06	3.15091e+06	3.35568e+06	4.22354e+06	5.8428e+06	5.90999e+06	6.2618e+06	6.44355e+06	4.54291e+06	4.70882e+06	4.88947e+06	4.57373e+06	3.6346e+06	6.0859e+06	4.64128e+06	0.135079	0.0467954	0.0337461	0.747333	0.356835	0	0	0	4.62659e-05	0.00455084	0.000241045	0.0250104	7.89803e-06	3.18983e-05
tr|A0A7T0NX30|A0A7T0NX30_9GAMM	A0A7T0NX30	apgM	IVG45_21965	2,3-bisphosphoglycerate-independent phosphoglycerate mutase OS=Methylomonas sp. LL1 OX=2785785 GN=apgM PE=4 SV=1 CRC64=BB6A3F1E3A2C59D2	60.06	0.000478698	1	tr|A0A7T0NX30|A0A7T0NX30_9GAMM	300619	631310	1.17331e+06	1.54026e+06	1.13171e+06	986739	1.40179e+06	824593	712209	978693	1.96599e+06	1.23963e+06	902308	1.05922e+06	1.10916e+06	0.606161	0.225506	0.440649	0.29612	0.35592	0	0	0	0.342611	0.302977	0.416278	0.454378	0.442435	0.469659
tr|A0A7T0NWU7|A0A7T0NWU7_9GAMM	A0A7T0NWU7	groL	IVG45_11685	Chaperonin GroEL OS=Methylomonas sp. LL1 OX=2785785 GN=groL PE=4 SV=1 CRC64=B3893B133D081C46	10374.1	0	36	tr|A0A7T0NWU7|A0A7T0NWU7_9GAMM	6.41696e+09	5.99779e+09	5.73188e+09	6.21763e+09	5.87707e+09	5.96804e+09	6.03781e+09	5.8116e+09	7.85348e+09	7.77472e+09	7.78054e+09	7.82423e+09	6.10771e+09	5.92255e+09	7.80239e+09	0.0483261	0.0168047	0.00478835	-0.0442213	0.353511	0.0179641	0.011976	0.0149701	0.419527	5.46059e-05	0.495407	0.0012158	7.25351e-07	4.18967e-06
tr|A0A7T0JL11|A0A7T0JL11_9GAMM	A0A7T0JL11	IVG45_16115		Arylesterase OS=Methylomonas sp. LL1 OX=2785785 GN=IVG45_16115 PE=4 SV=1 CRC64=6B770043BA1F5623	87.66	0	3	tr|A0A7T0JL11|A0A7T0JL11_9GAMM	6.32792e+06	4.50405e+06	4.42039e+06	4.86215e+06	1.90256e+06	1.75198e+06	1.67054e+06	1.897e+06	5.97021e+06	5.38846e+06	6.14857e+06	5.98429e+06	4.6831e+06	1.82449e+06	5.97725e+06	0.176416	0.0630448	0.0566918	-1.36005	0.353073	0	0	0	1.29078e-06	0.0716048	1.51595e-05	0.168959	7.34121e-09	9.14793e-08
tr|A0A7T0JPY7|A0A7T0JPY7_9GAMM	A0A7T0JPY7	IVG45_00640		Tyrosine-type recombinase/integrase OS=Methylomonas sp. LL1 OX=2785785 GN=IVG45_00640 PE=4 SV=1 CRC64=45721C1CEBEBC989	27.88	0.00556507	2	tr|A0A7T0JPY7|A0A7T0JPY7_9GAMM	55702.8	1.35849e+06	1.49882e+06	1.95434e+06	1.60352e+06	1.57965e+06	1.70455e+06	1.78541e+06	2.00542e+06	1.75701e+06	1.71838e+06	1.88811e+06	1.42866e+06	1.65404e+06	1.82256e+06	0.669608	0.0569561	0.0710086	0.2124	0.352116	0	0	0.25	0.256161	0.210466	0.322678	0.355554	0.260692	0.288489
tr|A0A7T0JL61|A0A7T0JL61_9GAMM	A0A7T0JL61	IVG45_11800		Uncharacterized protein OS=Methylomonas sp. LL1 OX=2785785 GN=IVG45_11800 PE=4 SV=1 CRC64=C6BDD438569218BD	20.38	0.00838223	1	tr|A0A7T0JL61|A0A7T0JL61_9GAMM	170655	177213	152533	152747	116214	103254	127415	171285	212262	183138	199857	218644	161701	121815	206059	0.0770594	0.22794	0.0768742	-0.407954	0.35129	0	0	0	0.040613	0.0032212	0.0674518	0.0196057	0.00123398	0.00246701
tr|A0A7T0JQ28|A0A7T0JQ28_9GAMM	A0A7T0JQ28	IVG45_05615		AraC family transcriptional regulator OS=Methylomonas sp. LL1 OX=2785785 GN=IVG45_05615 PE=4 SV=1 CRC64=221BD13DC7BBC4CD	116.04	0	5	tr|A0A7T0JQ28|A0A7T0JQ28_9GAMM	2.35701e+06	1.84694e+06	2.26861e+06	1.76701e+06	1.66121e+07	1.45044e+07	1.6168e+07	1.49407e+07	2.48436e+06	2.75512e+06	2.58125e+06	2.63847e+06	2.05778e+06	1.55543e+07	2.60986e+06	0.14373	0.064005	0.0432623	2.92465	0.350413	0.05	0	0.15	2.41428e-09	0.00752596	1.31025e-07	0.0358849	5.33418e-12	2.43781e-10
tr|A0A7T0JN44|A0A7T0JN44_9GAMM	A0A7T0JN44	IVG45_21230		TIGR03016 family PEP-CTERM system-associated outer membrane protein OS=Methylomonas sp. LL1 OX=2785785 GN=IVG45_21230 PE=4 SV=1 CRC64=18D0606860273310	369.88	0	6	tr|A0A7T0JN44|A0A7T0JN44_9GAMM	1.27871e+07	1.13152e+07	1.21635e+07	1.40343e+07	6.88081e+06	6.37333e+06	6.64026e+06	7.15822e+06	1.60504e+07	1.5006e+07	1.60014e+07	1.57826e+07	1.24753e+07	6.76054e+06	1.5892e+07	0.0910278	0.0495559	0.0307846	-0.883643	0.349641	0	0	0	1.61052e-06	0.00151182	1.80836e-05	0.0121903	2.35296e-09	3.56526e-08
tr|A0A7T0JLE3|A0A7T0JLE3_9GAMM	A0A7T0JLE3	IVG45_15605		VWA domain-containing protein OS=Methylomonas sp. LL1 OX=2785785 GN=IVG45_15605 PE=4 SV=1 CRC64=CFC9834375A3D761	124.68	0	2	tr|A0A7T0JLE3|A0A7T0JLE3_9GAMM	1.15224e+06	1.25947e+06	1.41873e+06	1.86777e+06	1.63516e+06	1.79441e+06	1.73293e+06	1.88715e+06	1.80295e+06	1.64055e+06	1.69211e+06	1.71274e+06	1.3391e+06	1.76367e+06	1.70243e+06	0.2212	0.0600904	0.0395753	0.39965	0.348856	0	0	0	0.0459935	0.0681535	0.0745378	0.16333	0.0394897	0.0531631
tr|A0A7T0JN70|A0A7T0JN70_9GAMM	A0A7T0JN70	shc	IVG45_22120	Squalene--hopene cyclase OS=Methylomonas sp. LL1 OX=2785785 GN=shc PE=4 SV=1 CRC64=4742107F5D17B8F5	383.75	0	9	tr|A0A7T0JN70|A0A7T0JN70_9GAMM	1.67297e+07	1.42732e+07	1.50503e+07	1.56875e+07	1.01021e+07	9.46937e+06	9.7739e+06	1.01574e+07	1.91152e+07	1.84951e+07	1.99957e+07	2.02047e+07	1.53689e+07	9.93803e+06	1.95555e+07	0.0673059	0.0323436	0.0408161	-0.628874	0.347499	0	0	0	3.22856e-06	0.000522176	3.02403e-05	0.00624371	4.07325e-09	5.56401e-08
tr|A0A7T0JK95|A0A7T0JK95_9GAMM	A0A7T0JK95	IVG45_13030		Type II toxin-antitoxin system ParD family antitoxin OS=Methylomonas sp. LL1 OX=2785785 GN=IVG45_13030 PE=4 SV=1 CRC64=40F681D9F9C6854E	52.9	0.000937647	1	tr|A0A7T0JK95|A0A7T0JK95_9GAMM	97593.1	157194	140337	138004	136716	144891	148740	157309	160825	228051	192716	162650	139170	146815	177683	0.189688	0.0582206	0.169744	0.0770772	0.347323	0	0	0	0.276041	0.0193495	0.345383	0.068209	0.0193231	0.028074
tr|A0A7T0NWB0|A0A7T0NWB0_9GAMM	A0A7T0NWB0	IVG45_17465		Molybdenum cofactor biosynthesis protein MoaE OS=Methylomonas sp. LL1 OX=2785785 GN=IVG45_17465 PE=4 SV=1 CRC64=CC1CF267B8BAF3CD	62.81	0.000483793	2	tr|A0A7T0NWB0|A0A7T0NWB0_9GAMM	1.39251e+06	916712	823620	776046	1.45812e+06	1.41405e+06	1.38283e+06	1.504e+06	1.11291e+06	990976	1.09793e+06	1.16366e+06	870166	1.43608e+06	1.10542e+06	0.289549	0.0366792	0.0665212	0.724675	0.347267	0	0	0	0.00751464	0.287009	0.0160588	0.438799	0.0061124	0.0100969
tr|A0A7T0NWY4|A0A7T0NWY4_9GAMM	A0A7T0NWY4	IVG45_17400		TonB-dependent receptor plug domain-containing protein OS=Methylomonas sp. LL1 OX=2785785 GN=IVG45_17400 PE=4 SV=1 CRC64=42ADA02C6E07390A	4545.95	0	31	tr|A0A7T0NWY4|A0A7T0NWY4_9GAMM	9.23674e+08	7.73537e+08	8.0456e+08	8.82286e+08	5.37745e+08	5.27473e+08	5.2501e+08	5.47844e+08	1.05304e+09	1.01111e+09	1.12903e+09	1.09046e+09	8.43423e+08	5.32609e+08	1.07175e+09	0.0816589	0.0195627	0.0471716	-0.661713	0.346954	0.00277778	0.00555556	0	4.94648e-06	0.00102461	4.17009e-05	0.00970583	8.67551e-09	1.04628e-07
tr|A0A7T0JP88|A0A7T0JP88_9GAMM	A0A7T0JP88	IVG45_02870		Thiamine phosphate synthase OS=Methylomonas sp. LL1 OX=2785785 GN=IVG45_02870 PE=4 SV=1 CRC64=2D6953F6E62A9397	58.4	0.000476417	2	tr|A0A7T0JP88|A0A7T0JP88_9GAMM	4.85707e+06	3.50376e+06	3.56952e+06	3.82106e+06	3.25443e+06	3.52352e+06	3.33038e+06	3.52292e+06	4.76535e+06	4.62424e+06	5.17849e+06	4.51636e+06	3.69529e+06	3.42665e+06	4.69479e+06	0.159448	0.0401494	0.0608015	-0.108622	0.346047	0	0	0	0.090687	0.0268995	0.132644	0.0856507	0.00100369	0.00206525
tr|A0A7T0NXB7|A0A7T0NXB7_9GAMM	A0A7T0NXB7	IVG45_21985		Uncharacterized protein OS=Methylomonas sp. LL1 OX=2785785 GN=IVG45_21985 PE=4 SV=1 CRC64=129121F0C0A652DF	25.92	0.00552956	3	tr|A0A7T0NXB7|A0A7T0NXB7_9GAMM	6.92011e+07	4.57683e+07	4.9437e+07	5.11348e+07	3.47866e+07	3.50355e+07	3.19169e+07	3.15313e+07	6.32313e+07	5.4044e+07	6.42352e+07	6.458e+07	5.02859e+07	3.33517e+07	6.37333e+07	0.193991	0.0555104	0.0815711	-0.593523	0.342054	0	0.0833333	0.25	0.000546577	0.149715	0.00183484	0.280582	2.3037e-05	7.95906e-05
tr|A0A7T0JKD3|A0A7T0JKD3_9GAMM	A0A7T0JKD3	IVG45_14240		NADH-quinone oxidoreductase subunit H OS=Methylomonas sp. LL1 OX=2785785 GN=IVG45_14240 PE=4 SV=1 CRC64=F95B05585828583A	76.31	0.000501756	2	tr|A0A7T0JKD3|A0A7T0JKD3_9GAMM	1.53341e+06	2.02506e+06	1.76355e+06	1.80211e+06	1.79729e+07	1.75923e+07	1.87027e+07	1.82084e+07	2.26439e+06	2.16018e+06	2.25443e+06	2.3573e+06	1.78283e+06	1.80906e+07	2.25941e+06	0.113048	0.0256391	0.0356676	3.34305	0.341854	0	0	0	9.97131e-11	0.00275674	1.3116e-08	0.0174835	6.42391e-14	7.96871e-12
tr|A0A7T0NXU5|A0A7T0NXU5_9GAMM	A0A7T0NXU5	IVG45_19775		GHKL domain-containing protein OS=Methylomonas sp. LL1 OX=2785785 GN=IVG45_19775 PE=4 SV=1 CRC64=141D4F3D7EE2DDA9	193.72	0	6	tr|A0A7T0NXU5|A0A7T0NXU5_9GAMM	1.1716e+07	6.59616e+06	7.35154e+06	7.52472e+06	6.86828e+06	6.95582e+06	6.94355e+06	6.78715e+06	1.01807e+07	7.96269e+06	9.63494e+06	9.19972e+06	7.43813e+06	6.90591e+06	9.41733e+06	0.278968	0.0113197	0.102124	-0.107031	0.340091	0.0357143	0.0357143	0	0.18978	0.313645	0.249307	0.465553	0.0505301	0.0659271
tr|A0A7T0NYU9|A0A7T0NYU9_9GAMM	A0A7T0NYU9	IVG45_03440		NYN domain-containing protein OS=Methylomonas sp. LL1 OX=2785785 GN=IVG45_03440 PE=4 SV=1 CRC64=C7BC41E85F4B14FB	90.58	0	2	tr|A0A7T0NYU9|A0A7T0NYU9_9GAMM	737256	1.01552e+06	1.11496e+06	636527	1.02555e+06	1.05475e+06	1.05085e+06	971866	991673	1.217e+06	1.05179e+06	1.1399e+06	876390	1.0382e+06	1.09584e+06	0.257917	0.0372272	0.0898969	0.262748	0.339646	0	0	0	0.157093	0.0748761	0.211597	0.174465	0.0904055	0.110514
tr|A0A7T0NZ45|A0A7T0NZ45_9GAMM	A0A7T0NZ45	IVG45_08345		Uncharacterized protein OS=Methylomonas sp. LL1 OX=2785785 GN=IVG45_08345 PE=4 SV=1 CRC64=74E339B2BA030F64	50.19	0.000931532	1	tr|A0A7T0NZ45|A0A7T0NZ45_9GAMM	1.43021e+06	903412	943212	1.15227e+06	830670	1.00457e+06	922416	941625	1.32561e+06	1.12988e+06	1.37272e+06	1.31078e+06	1.04774e+06	932020	1.31819e+06	0.217993	0.0777557	0.0829512	-0.161708	0.338475	0	0	0	0.135439	0.144891	0.186677	0.275519	0.0134885	0.0204169
tr|A0A7T0NWT5|A0A7T0NWT5_9GAMM	A0A7T0NWT5	IVG45_20290		16S rRNA (Uracil(1498)-N(3))-methyltransferase OS=Methylomonas sp. LL1 OX=2785785 GN=IVG45_20290 PE=4 SV=1 CRC64=A8FDA7B348E0E6E5	124.28	0	4	tr|A0A7T0NWT5|A0A7T0NWT5_9GAMM	2.60276e+06	2.77147e+06	2.39311e+06	2.60655e+06	1.76875e+06	2.04624e+06	2.04831e+06	2.0981e+06	3.32496e+06	3.75005e+06	3.21197e+06	3.25873e+06	2.60466e+06	2.04728e+06	3.29184e+06	0.0597707	0.0751955	0.0728816	-0.347387	0.33773	0	0	0	0.000561019	0.000454982	0.00186807	0.0055719	1.18584e-06	6.26595e-06
tr|A0A7T0JSZ8|A0A7T0JSZ8_9GAMM	A0A7T0JSZ8	IVG45_09240		Cobyrinate a,c-diamide synthase OS=Methylomonas sp. LL1 OX=2785785 GN=IVG45_09240 PE=4 SV=1 CRC64=436C87772A2DDF87	161.87	0	4	tr|A0A7T0JSZ8|A0A7T0JSZ8_9GAMM	1.50823e+06	1.51348e+06	1.38503e+06	1.44393e+06	1.63171e+06	1.54136e+06	1.70939e+06	1.99531e+06	1.9457e+06	1.78603e+06	1.78253e+06	2.07145e+06	1.47608e+06	1.67055e+06	1.86587e+06	0.0414679	0.114172	0.0734588	0.178504	0.337095	0	0	0	0.0223826	0.000344198	0.0407454	0.00448317	0.00206846	0.00387094
tr|A0A7T0JJZ6|A0A7T0JJZ6_9GAMM	A0A7T0JJZ6	IVG45_11860		Peroxidase-related enzyme OS=Methylomonas sp. LL1 OX=2785785 GN=IVG45_11860 PE=4 SV=1 CRC64=BED95C5D9E87AE0D	228.7	0	4	tr|A0A7T0JJZ6|A0A7T0JJZ6_9GAMM	5.25713e+06	2.37321e+06	2.38002e+06	2.7961e+06	1.32116e+07	1.31974e+07	1.3929e+07	1.23348e+07	3.31489e+06	2.71829e+06	4.84721e+06	3.19865e+06	2.58806e+06	1.32045e+07	3.25677e+06	0.432451	0.0495282	0.261915	2.35577	0.336017	0	0	0	1.96235e-05	0.52391	0.00012622	0.665424	4.14267e-06	1.84512e-05
tr|A0A7T0JM80|A0A7T0JM80_9GAMM	A0A7T0JM80	IVG45_18620		Undecaprenyl-diphosphate phosphatase OS=Methylomonas sp. LL1 OX=2785785 GN=IVG45_18620 PE=4 SV=1 CRC64=8F39C44E3783383A	84.18	0	2	tr|A0A7T0JM80|A0A7T0JM80_9GAMM	237157	736005	638679	817986	219429	169380	172366	212185	830040	799626	902263	909080	687342	192276	866151	0.423925	0.135197	0.0627341	-1.842	0.335962	0	0	0	0.00316485	0.108715	0.00782947	0.227108	8.34619e-05	0.000239184
tr|A0A7T0JNX4|A0A7T0JNX4_9GAMM	A0A7T0JNX4	IVG45_02375		Bacteriohemerythrin OS=Methylomonas sp. LL1 OX=2785785 GN=IVG45_02375 PE=4 SV=1 CRC64=CEBA611BF2DD1BEF	158.55	0	4	tr|A0A7T0JNX4|A0A7T0JNX4_9GAMM	3.67949e+06	3.54954e+06	3.81966e+06	4.13512e+06	4.46172e+06	4.25552e+06	4.29714e+06	4.7417e+06	4.86478e+06	4.38567e+06	5.20303e+06	4.59551e+06	3.74957e+06	4.37943e+06	4.73014e+06	0.0662759	0.0496858	0.0741829	0.224014	0.334825	0	0	0	0.00562812	0.00168223	0.0125417	0.012851	0.00108677	0.00221347
tr|A0A7T0NX65|A0A7T0NX65_9GAMM	A0A7T0NX65	nirB	IVG45_21015	Nitrite reductase large subunit OS=Methylomonas sp. LL1 OX=2785785 GN=nirB PE=4 SV=1 CRC64=E642B723F2909644	2073.93	0	26	tr|A0A7T0NX65|A0A7T0NX65_9GAMM	1.02314e+08	1.05387e+08	9.94371e+07	9.65355e+07	1.46956e+07	1.29472e+07	1.31052e+07	1.4193e+07	1.27296e+08	1.2905e+08	1.21083e+08	1.2713e+08	1.00875e+08	1.36491e+07	1.27213e+08	0.0376525	0.0616332	0.0275991	-2.8867	0.334814	0.025641	0.179487	0	1.87335e-11	0.000106432	4.43644e-09	0.0020091	1.98495e-15	5.74532e-13
tr|A0A7T0NXX2|A0A7T0NXX2_9GAMM	A0A7T0NXX2	IVG45_20200		Uncharacterized protein OS=Methylomonas sp. LL1 OX=2785785 GN=IVG45_20200 PE=4 SV=1 CRC64=00B3008ED88ADE56	1976.85	0	22	tr|A0A7T0NXX2|A0A7T0NXX2_9GAMM	6.20129e+08	5.77605e+08	5.97782e+08	6.3323e+08	3.77814e+08	3.84263e+08	3.56748e+08	3.34886e+08	7.89556e+08	7.59188e+08	7.5842e+08	7.76056e+08	6.08956e+08	3.67281e+08	7.67622e+08	0.0404459	0.0615339	0.0193524	-0.729803	0.334214	0.00641026	0.00641026	0.00641026	1.05556e-06	5.82464e-05	1.29095e-05	0.00128586	5.57093e-10	1.17035e-08
tr|A0A7T0JSH0|A0A7T0JSH0_9GAMM	A0A7T0JSH0	IVG45_11230		TonB-dependent receptor OS=Methylomonas sp. LL1 OX=2785785 GN=IVG45_11230 PE=4 SV=1 CRC64=58DDC1A1AAD246E1	568.2	0	12	tr|A0A7T0JSH0|A0A7T0JSH0_9GAMM	2.20068e+07	1.94446e+07	1.96802e+07	2.10047e+07	4.44172e+07	4.50637e+07	4.29169e+07	4.44722e+07	2.6406e+07	2.35843e+07	2.62164e+07	2.4949e+07	2.03424e+07	4.44447e+07	2.55827e+07	0.0583485	0.0206961	0.0517057	1.12828	0.331001	0	0	0	1.80542e-08	0.00101904	5.53727e-07	0.00970583	5.87011e-10	1.20407e-08
tr|A0A7T0NYR8|A0A7T0NYR8_9GAMM	A0A7T0NYR8	mshL	IVG45_08675	Pilus (MSHA type) biogenesis protein MshL OS=Methylomonas sp. LL1 OX=2785785 GN=mshL PE=4 SV=1 CRC64=8B026F4A0FC429FD	236.28	0	6	tr|A0A7T0NYR8|A0A7T0NYR8_9GAMM	1.24295e+07	8.17444e+06	7.63353e+06	8.9933e+06	4.01791e+06	4.33203e+06	4.55456e+06	3.93398e+06	1.0695e+07	9.91907e+06	1.08276e+07	1.15812e+07	8.58387e+06	4.17497e+06	1.07613e+07	0.231524	0.0681208	0.0632907	-1.03924	0.327772	0	0	0	5.24686e-05	0.144501	0.000264885	0.275519	8.77972e-07	4.92913e-06
tr|A0A7T0JK55|A0A7T0JK55_9GAMM	A0A7T0JK55	treY	IVG45_11910	Malto-oligosyltrehalose synthase OS=Methylomonas sp. LL1 OX=2785785 GN=treY PE=4 SV=1 CRC64=E9BB2B1C0AA64D18	142.31	0	2	tr|A0A7T0JK55|A0A7T0JK55_9GAMM	2.07963e+06	1.4851e+06	1.56219e+06	1.83856e+06	961157	959887	1.15115e+06	1.05112e+06	2.77314e+06	2.12303e+06	2.1278e+06	1.8926e+06	1.70038e+06	1.00614e+06	2.12542e+06	0.156091	0.0881595	0.169982	-0.753688	0.32667	0	0	0	0.000180569	0.0381374	0.000727021	0.109687	1.27722e-05	4.80108e-05
tr|A0A7T0NZ42|A0A7T0NZ42_9GAMM	A0A7T0NZ42	IVG45_10755		Pirin family protein OS=Methylomonas sp. LL1 OX=2785785 GN=IVG45_10755 PE=4 SV=1 CRC64=0332F9338A84152A	937.45	0	14	tr|A0A7T0NZ42|A0A7T0NZ42_9GAMM	7.10635e+07	5.04708e+07	5.10406e+07	6.367e+07	2.98876e+07	3.04809e+07	2.97705e+07	3.05061e+07	7.29534e+07	6.72022e+07	7.74336e+07	7.00608e+07	5.73553e+07	3.01843e+07	7.15071e+07	0.170279	0.0128217	0.0607103	-0.917403	0.326661	0	0	0	2.3755e-05	0.0340781	0.000144583	0.101109	1.85995e-07	1.28519e-06
tr|A0A7T0JPP3|A0A7T0JPP3_9GAMM	A0A7T0JPP3	IVG45_04565		Purine-binding chemotaxis protein CheW OS=Methylomonas sp. LL1 OX=2785785 GN=IVG45_04565 PE=4 SV=1 CRC64=A02A48E9D55E6002	287.87	0	4	tr|A0A7T0JPP3|A0A7T0JPP3_9GAMM	3.00956e+07	2.65653e+07	2.61529e+07	2.78089e+07	2.9885e+06	2.6971e+06	2.80949e+06	2.31201e+06	3.36893e+07	3.36505e+07	3.42916e+07	3.59609e+07	2.71871e+07	2.7533e+06	3.39904e+07	0.0640871	0.105934	0.0314677	-3.30361	0.322527	0	0.2	0	1.64718e-10	0.000480659	1.86561e-08	0.00585101	3.85788e-14	5.28936e-12
tr|A0A7T0JRG5|A0A7T0JRG5_9GAMM	A0A7T0JRG5	csy1	IVG45_09295	Type I-F CRISPR-associated protein Csy1 OS=Methylomonas sp. LL1 OX=2785785 GN=csy1 PE=4 SV=1 CRC64=53929B3F5C0407F2	279.34	0	6	tr|A0A7T0JRG5|A0A7T0JRG5_9GAMM	5.30856e+06	4.03464e+06	3.50573e+06	4.39637e+06	4.16561e+06	4.06167e+06	4.33224e+06	3.9507e+06	5.27541e+06	4.70769e+06	5.25517e+06	5.51917e+06	4.2155e+06	4.11364e+06	5.26529e+06	0.175997	0.0393058	0.0660562	-0.0340759	0.322134	0	0	0	0.693261	0.0481638	0.751225	0.128158	0.0195425	0.0283612
tr|A0A7T0JR51|A0A7T0JR51_9GAMM	A0A7T0JR51	rfbF	IVG45_08320	Glucose-1-phosphate cytidylyltransferase OS=Methylomonas sp. LL1 OX=2785785 GN=rfbF PE=4 SV=1 CRC64=B503284CE874312E	541.03	0	8	tr|A0A7T0JR51|A0A7T0JR51_9GAMM	3.30334e+07	3.03908e+07	2.79978e+07	3.19384e+07	2.81188e+07	2.63259e+07	2.51684e+07	2.37039e+07	4.01853e+07	3.54696e+07	4.01018e+07	3.77471e+07	3.11646e+07	2.57471e+07	3.89245e+07	0.0707869	0.072232	0.0584508	-0.275416	0.320553	0	0	0	0.00709071	0.00158392	0.0152908	0.0124331	1.61492e-05	5.81864e-05
tr|A0A7T0NY36|A0A7T0NY36_9GAMM	A0A7T0NY36	IVG45_19025		Uncharacterized protein OS=Methylomonas sp. LL1 OX=2785785 GN=IVG45_19025 PE=4 SV=1 CRC64=FCC218D7CAA13C77	514.39	0	10	tr|A0A7T0NY36|A0A7T0NY36_9GAMM	3.55856e+07	3.00745e+07	3.08975e+07	3.26053e+07	2.619e+07	2.63898e+07	2.61468e+07	2.60754e+07	3.9521e+07	3.96708e+07	3.88523e+07	3.95518e+07	3.17514e+07	2.61684e+07	3.95364e+07	0.075452	0.0051447	0.0093947	-0.278475	0.316883	0	0	0	0.000754854	0.0010794	0.00239596	0.00990734	3.78347e-07	2.37493e-06
tr|A0A7T0JPC6|A0A7T0JPC6_9GAMM	A0A7T0JPC6	folC	IVG45_02460	Bifunctional tetrahydrofolate synthase/dihydrofolate synthase OS=Methylomonas sp. LL1 OX=2785785 GN=folC PE=4 SV=1 CRC64=B8BAB77D48500DB2	173.45	0	5	tr|A0A7T0JPC6|A0A7T0JPC6_9GAMM	1.16658e+07	8.24726e+06	8.48029e+06	9.88147e+06	4.87751e+06	4.97176e+06	4.6693e+06	5.28789e+06	1.1707e+07	1.04044e+07	1.14398e+07	1.13492e+07	9.18088e+06	4.92463e+06	1.13945e+07	0.164428	0.0519717	0.0505865	-0.894469	0.315835	0	0	0	2.56044e-05	0.0581864	0.00015263	0.144662	2.4508e-07	1.62039e-06
tr|A0A7T0JN36|A0A7T0JN36_9GAMM	A0A7T0JN36	msrB	IVG45_20495	Peptide-methionine (R)-S-oxide reductase MsrB OS=Methylomonas sp. LL1 OX=2785785 GN=msrB PE=4 SV=1 CRC64=F06E1CCE7CD76DB4	94.41	0	1	tr|A0A7T0JN36|A0A7T0JN36_9GAMM	754485	618975	852427	852274	1.34884e+06	973147	1.30268e+06	839078	999886	1.12334e+06	777806	996070	803379	1.13791e+06	997978	0.143554	0.223224	0.147497	0.48963	0.315601	0	0	0	0.017342	0.0399162	0.0328313	0.113765	0.0315118	0.043502
tr|A0A7T0JLX2|A0A7T0JLX2_9GAMM	A0A7T0JLX2	IVG45_16870		UDP-N-acetylmuramoyl-L-alanyl-D-glutamate--2, 6-diaminopimelate ligase OS=Methylomonas sp. LL1 OX=2785785 GN=IVG45_16870 PE=4 SV=1 CRC64=AE614A30C291B371	779.48	0	13	tr|A0A7T0JLX2|A0A7T0JLX2_9GAMM	1.96302e+07	1.95809e+07	2.00157e+07	2.15048e+07	3.30862e+07	3.23663e+07	3.26761e+07	3.20416e+07	2.50933e+07	2.23598e+07	2.42309e+07	2.58133e+07	1.98229e+07	3.25212e+07	2.46621e+07	0.0447149	0.0136898	0.0611576	0.714263	0.314973	0	0	0.015625	2.38225e-07	0.00174678	3.76107e-06	0.0132278	8.44823e-08	6.62187e-07
tr|A0A7T0JN04|A0A7T0JN04_9GAMM	A0A7T0JN04	IVG45_21790		Glutamate 5-kinase OS=Methylomonas sp. LL1 OX=2785785 GN=IVG45_21790 PE=4 SV=1 CRC64=6437A2FB867DF550	215.89	0	3	tr|A0A7T0JN04|A0A7T0JN04_9GAMM	9.02379e+06	6.70156e+06	9.19731e+06	8.33778e+06	7.94121e+06	9.09497e+06	9.19479e+06	9.06124e+06	1.07764e+07	1.10389e+07	9.16664e+06	1.07514e+07	8.68079e+06	9.07811e+06	1.07639e+07	0.136849	0.0669408	0.0818934	0.0656904	0.311428	0	0	0	0.398451	0.0161369	0.475041	0.0606588	0.0182785	0.0266903
tr|A0A7T0NWM0|A0A7T0NWM0_9GAMM	A0A7T0NWM0	IVG45_12555		Glycosyltransferase family 39 protein OS=Methylomonas sp. LL1 OX=2785785 GN=IVG45_12555 PE=4 SV=1 CRC64=27CE1A78047E4C83	146.78	0	3	tr|A0A7T0NWM0|A0A7T0NWM0_9GAMM	1.49385e+06	1.2579e+06	1.41319e+06	1.33263e+06	4.59745e+06	5.22103e+06	5.23946e+06	4.69588e+06	1.70304e+06	1.76742e+06	1.69774e+06	1.69704e+06	1.37291e+06	4.95845e+06	1.70039e+06	0.0740707	0.0687255	0.0199138	1.85125	0.309251	0	0	0	4.68229e-09	0.000597868	2.10299e-07	0.00680107	1.26707e-11	4.78366e-10
tr|A0A7T0JQU8|A0A7T0JQU8_9GAMM	A0A7T0JQU8	IVG45_07025		NifX-associated nitrogen fixation protein OS=Methylomonas sp. LL1 OX=2785785 GN=IVG45_07025 PE=4 SV=1 CRC64=5A4F004364F0159B	165.69	0	4	tr|A0A7T0JQU8|A0A7T0JQU8_9GAMM	3.34547e+06	2.83144e+06	2.92332e+06	3.0154e+06	2.06881e+06	1.90558e+06	1.99158e+06	1.95463e+06	3.69528e+06	3.14002e+06	3.82248e+06	3.65997e+06	2.96936e+06	1.9731e+06	3.67763e+06	0.0739563	0.0347483	0.0841324	-0.589573	0.308782	0	0	0	6.86663e-06	0.0159493	5.52086e-05	0.0603893	2.48205e-07	1.63276e-06
tr|A0A7T0JRE0|A0A7T0JRE0_9GAMM	A0A7T0JRE0	IVG45_09030		YbaB/EbfC family nucleoid-associated protein OS=Methylomonas sp. LL1 OX=2785785 GN=IVG45_09030 PE=4 SV=1 CRC64=8FC7D070C5F5AC4A	174.27	0	4	tr|A0A7T0JRE0|A0A7T0JRE0_9GAMM	1.58505e+07	1.30938e+07	1.37361e+07	1.4492e+07	1.25775e+07	1.1971e+07	1.1697e+07	1.28869e+07	1.74775e+07	1.69578e+07	1.74561e+07	1.74689e+07	1.41141e+07	1.22743e+07	1.74625e+07	0.0829157	0.0443956	0.0147073	-0.201418	0.307647	0	0	0	0.0117892	0.00195326	0.0234973	0.0140559	1.05128e-05	4.07669e-05
tr|A0A7T0NZ88|A0A7T0NZ88_9GAMM	A0A7T0NZ88	IVG45_09265		Response regulator OS=Methylomonas sp. LL1 OX=2785785 GN=IVG45_09265 PE=4 SV=1 CRC64=847725F47524B57D	190.48	0	6	tr|A0A7T0NZ88|A0A7T0NZ88_9GAMM	3.57906e+06	3.57408e+06	3.69674e+06	3.98673e+06	910031	929314	868614	958376	4.41238e+06	3.4622e+06	4.59119e+06	4.64735e+06	3.6379e+06	919672	4.50178e+06	0.0521791	0.0410772	0.129304	-1.9838	0.307295	0.0833333	0.125	0	2.06388e-10	0.0789712	2.11883e-08	0.180773	4.8683e-11	1.54658e-09
tr|A0A7T0JL53|A0A7T0JL53_9GAMM	A0A7T0JL53	groES	IVG45_11690	Co-chaperone GroES OS=Methylomonas sp. LL1 OX=2785785 GN=groES PE=4 SV=1 CRC64=D634A964BC27AA73	1046.32	0	8	tr|A0A7T0JL53|A0A7T0JL53_9GAMM	1.38618e+09	1.08311e+09	1.12702e+09	1.2813e+09	1.31901e+09	1.24275e+09	1.315e+09	1.28352e+09	1.45514e+09	1.41302e+09	1.56956e+09	1.51597e+09	1.20416e+09	1.29926e+09	1.48555e+09	0.11477	0.0273713	0.0461195	0.11252	0.305638	0.0568182	0.0340909	0.0454545	0.304322	0.00815484	0.375876	0.0379346	0.00541493	0.00903645
tr|A0A7T0JQA5|A0A7T0JQA5_9GAMM	A0A7T0JQA5	IVG45_05530		MerR family transcriptional regulator OS=Methylomonas sp. LL1 OX=2785785 GN=IVG45_05530 PE=4 SV=1 CRC64=B3B168E219F75C79	150.44	0	5	tr|A0A7T0JQA5|A0A7T0JQA5_9GAMM	962376	1.15635e+06	1.00081e+06	1.18299e+06	1.17769e+06	1.05623e+06	1.07116e+06	1.10926e+06	1.54747e+06	1.44367e+06	1.19493e+06	1.22343e+06	1.07858e+06	1.09021e+06	1.33355e+06	0.102501	0.0491234	0.126509	0.0190152	0.304961	0	0	0	0.610143	0.0154851	0.677792	0.0589748	0.0102424	0.0159483
tr|A0A7T0JMZ2|A0A7T0JMZ2_9GAMM	A0A7T0JMZ2	IVG45_21525		Sugar kinase OS=Methylomonas sp. LL1 OX=2785785 GN=IVG45_21525 PE=4 SV=1 CRC64=AB4098277B7535AD	44.5	0.00182232	2	tr|A0A7T0JMZ2|A0A7T0JMZ2_9GAMM	210076	346354	520986	649002	598544	446062	429351	677154	768245	445218	543801	505640	433670	522303	524721	0.446861	0.223364	0.249203	0.282603	0.303848	0	0	0	0.257586	0.195195	0.324316	0.337665	0.295433	0.324727
tr|A0A7T0JRT2|A0A7T0JRT2_9GAMM	A0A7T0JRT2	IVG45_10510		Sulfatase-like hydrolase/transferase OS=Methylomonas sp. LL1 OX=2785785 GN=IVG45_10510 PE=4 SV=1 CRC64=D14074D41A5E03EF	217.28	0	5	tr|A0A7T0JRT2|A0A7T0JRT2_9GAMM	5.58155e+06	5.84667e+06	5.72769e+06	5.41633e+06	4.86468e+06	4.92125e+06	5.03465e+06	4.89217e+06	6.55625e+06	7.42321e+06	6.3996e+06	8.67426e+06	5.65462e+06	4.90671e+06	6.98973e+06	0.0329641	0.0151457	0.14357	-0.204559	0.303147	0	0	0	0.00121122	0.00597492	0.0035814	0.0311917	0.000107064	0.000298609
tr|A0A7T0JLX1|A0A7T0JLX1_9GAMM	A0A7T0JLX1	IVG45_18630		YdbL family protein OS=Methylomonas sp. LL1 OX=2785785 GN=IVG45_18630 PE=4 SV=1 CRC64=D345B499EEA23E57	802.99	0	4	tr|A0A7T0JLX1|A0A7T0JLX1_9GAMM	2.39672e+08	1.48419e+08	1.5818e+08	1.58452e+08	1.37674e+08	1.50763e+08	1.32856e+08	1.60003e+08	1.94101e+08	1.76447e+08	2.01239e+08	1.9627e+08	1.58316e+08	1.44218e+08	1.95186e+08	0.241706	0.085117	0.0562446	-0.136039	0.302017	0	0	0	0.130062	0.332204	0.180028	0.485629	0.0320815	0.0441248
tr|A0A7T0P0G5|A0A7T0P0G5_9GAMM	A0A7T0P0G5	IVG45_17500		Two-component system response regulator OS=Methylomonas sp. LL1 OX=2785785 GN=IVG45_17500 PE=4 SV=1 CRC64=7017EA3E63A0E1DE	370.21	0	8	tr|A0A7T0P0G5|A0A7T0P0G5_9GAMM	1.53318e+07	1.34061e+07	1.37193e+07	1.4614e+07	1.32256e+07	1.30525e+07	1.24481e+07	1.3069e+07	1.81918e+07	1.63193e+07	1.84967e+07	1.66987e+07	1.41667e+07	1.30607e+07	1.74452e+07	0.0613054	0.0264733	0.0618623	-0.116544	0.299731	0	0	0	0.0309379	0.0020552	0.0538366	0.014588	2.97539e-05	9.89896e-05
tr|A0A7T0JLF7|A0A7T0JLF7_9GAMM	A0A7T0JLF7	fliM	IVG45_14875	Flagellar motor switch protein FliM OS=Methylomonas sp. LL1 OX=2785785 GN=fliM PE=4 SV=1 CRC64=DEDF4573BDF13EF4	181.04	0	3	tr|A0A7T0JLF7|A0A7T0JLF7_9GAMM	6.15451e+06	3.84205e+06	4.04893e+06	4.61796e+06	3.30023e+06	3.56387e+06	4.13749e+06	3.58364e+06	5.62394e+06	5.01591e+06	5.42979e+06	5.20448e+06	4.33344e+06	3.57376e+06	5.31714e+06	0.22402	0.0965406	0.0497747	-0.274962	0.297927	0	0	0	0.0522815	0.164835	0.0829435	0.300276	0.00445169	0.00761436
tr|A0A7T0JKB5|A0A7T0JKB5_9GAMM	A0A7T0JKB5	IVG45_14075		Uncharacterized protein OS=Methylomonas sp. LL1 OX=2785785 GN=IVG45_14075 PE=4 SV=1 CRC64=B21461DC067C6F02	84.03	0	2	tr|A0A7T0JKB5|A0A7T0JKB5_9GAMM	686164	1.03276e+06	824286	1.09317e+06	537170	574488	546538	490511	1.23965e+06	1.06286e+06	1.09667e+06	1.17222e+06	928523	541854	1.13445e+06	0.206833	0.0649996	0.0692	-0.76794	0.297328	0	0	0	0.000865825	0.0403433	0.00268509	0.11417	1.1805e-05	4.46978e-05
tr|A0A7T0JNP7|A0A7T0JNP7_9GAMM	A0A7T0JNP7	IVG45_01330		Iron-sulfur cluster assembly accessory protein OS=Methylomonas sp. LL1 OX=2785785 GN=IVG45_01330 PE=4 SV=1 CRC64=2C79A65FFBE04A86	23.24	0.00716997	1	tr|A0A7T0JNP7|A0A7T0JNP7_9GAMM	2.5238e+06	2.26517e+06	2.31867e+06	2.51454e+06	4.42245e+06	4.37323e+06	4.07969e+06	4.35838e+06	2.92465e+06	3.00284e+06	3.04418e+06	2.70329e+06	2.4166e+06	4.36581e+06	2.96375e+06	0.0553138	0.0359612	0.0520587	0.854453	0.295503	0	0	0	2.25359e-07	0.00151618	3.57963e-06	0.0121903	1.93614e-08	1.91846e-07
tr|A0A7T0JM77|A0A7T0JM77_9GAMM	A0A7T0JM77	IVG45_17730		Formylmethanofuran dehydrogenase subunit B OS=Methylomonas sp. LL1 OX=2785785 GN=IVG45_17730 PE=4 SV=1 CRC64=D9F5C035557D52FD	1132.66	0	15	tr|A0A7T0JM77|A0A7T0JM77_9GAMM	1.24177e+08	1.19585e+08	1.21603e+08	1.19038e+08	1.45357e+08	1.5375e+08	1.43776e+08	1.48416e+08	1.47264e+08	1.56889e+08	1.47189e+08	1.48629e+08	1.20594e+08	1.46887e+08	1.47946e+08	0.0192287	0.0297283	0.0309685	0.284518	0.294954	0.0227273	0	0	8.44575e-05	7.70307e-05	0.000388714	0.00156769	4.97313e-06	2.15917e-05
tr|A0A7T0NVT2|A0A7T0NVT2_9GAMM	A0A7T0NVT2	IVG45_00445		Type I restriction-modification system subunit M OS=Methylomonas sp. LL1 OX=2785785 GN=IVG45_00445 PE=4 SV=1 CRC64=0C6D1AE80CD465DD	629.74	0	10	tr|A0A7T0NVT2|A0A7T0NVT2_9GAMM	1.3343e+07	1.27334e+07	1.23135e+07	1.40152e+07	1.33716e+07	1.28043e+07	1.35413e+07	1.31042e+07	1.67279e+07	1.37235e+07	1.58947e+07	1.60568e+07	1.30382e+07	1.32379e+07	1.59758e+07	0.0565983	0.0244034	0.0834861	0.022254	0.293515	0.0769231	0.0192308	0.0384615	0.80612	0.00915918	0.850523	0.0405777	0.00318391	0.00566535
tr|A0A7T0JMK9|A0A7T0JMK9_9GAMM	A0A7T0JMK9	rlmN	IVG45_20565	23S rRNA (Adenine(2503)-C(2))-methyltransferase RlmN OS=Methylomonas sp. LL1 OX=2785785 GN=rlmN PE=4 SV=1 CRC64=D3C34B12BE021988	67.77	0.000488759	1	tr|A0A7T0JMK9|A0A7T0JMK9_9GAMM	674522	488124	518082	528268	459289	423950	488311	443035	676863	617453	573277	665422	523175	451162	641438	0.150796	0.0600727	0.0750907	-0.213814	0.293074	0	0	0	0.0270791	0.0891654	0.0481837	0.196179	0.00139017	0.00273312
tr|A0A7T0JPA4|A0A7T0JPA4_9GAMM	A0A7T0JPA4	IVG45_02760		Diguanylate cyclase OS=Methylomonas sp. LL1 OX=2785785 GN=IVG45_02760 PE=4 SV=1 CRC64=5DB0340FEE79F8F9	174.77	0	4	tr|A0A7T0JPA4|A0A7T0JPA4_9GAMM	2.43236e+06	2.14347e+06	2.12908e+06	1.77849e+06	2.80219e+06	2.76967e+06	2.77648e+06	2.92206e+06	2.2618e+06	2.75596e+06	2.48145e+06	2.83119e+06	2.13628e+06	2.78934e+06	2.6187e+06	0.126174	0.0252101	0.101218	0.384816	0.291777	0	0	0	0.00141415	0.0289489	0.0040571	0.089883	0.00267179	0.00486714
tr|A0A7T0JM66|A0A7T0JM66_9GAMM	A0A7T0JM66	IVG45_19430		Prepilin peptidase OS=Methylomonas sp. LL1 OX=2785785 GN=IVG45_19430 PE=4 SV=1 CRC64=C8DCFFE429E9FC03	43.09	0.0022686	1	tr|A0A7T0JM66|A0A7T0JM66_9GAMM	903918	1.68369e+06	1.4212e+06	1.02095e+06	1.95063e+06	1.97543e+06	1.78083e+06	1.83099e+06	1.51733e+06	1.76651e+06	1.41071e+06	1.43289e+06	1.22108e+06	1.89081e+06	1.47511e+06	0.28652	0.0496407	0.106433	0.649768	0.291718	0	0	0	0.00935328	0.131854	0.0191853	0.259711	0.0107575	0.0166508
tr|A0A7T0JKE0|A0A7T0JKE0_9GAMM	A0A7T0JKE0	htpG	IVG45_14320	Molecular chaperone HtpG OS=Methylomonas sp. LL1 OX=2785785 GN=htpG PE=4 SV=1 CRC64=E74E340A8D9CF9F1	3700.4	0	35	tr|A0A7T0JKE0|A0A7T0JKE0_9GAMM	5.35822e+08	4.94244e+08	4.74525e+08	5.1494e+08	4.98134e+08	4.93278e+08	5.05691e+08	5.10687e+08	6.12384e+08	6.22506e+08	5.92183e+08	6.33618e+08	5.04592e+08	5.01913e+08	6.17445e+08	0.0523178	0.0154364	0.0286259	-0.00741809	0.291448	0.0227273	0.0151515	0.0189394	0.885212	0.000512839	0.914345	0.00618494	2.82796e-05	9.49336e-05
tr|A0A7T0NZ63|A0A7T0NZ63_9GAMM	A0A7T0NZ63	IVG45_11675		Uncharacterized protein OS=Methylomonas sp. LL1 OX=2785785 GN=IVG45_11675 PE=4 SV=1 CRC64=6E320D4C907D607D	34.38	0.00397	1	tr|A0A7T0NZ63|A0A7T0NZ63_9GAMM	6702.71	213597	165867	23284.2	351225	472973	449108	303015	66539	306153	56904	86554.4	94575.8	400167	76546.7	1.00596	0.203961	0.920049	2.676	0.28825	0	0	0	0.0198343	0.381674	0.0368534	0.534739	0.0306286	0.042395
tr|A0A7T0JMD8|A0A7T0JMD8_9GAMM	A0A7T0JMD8	hisF	IVG45_18235	Imidazole glycerol phosphate synthase subunit HisF OS=Methylomonas sp. LL1 OX=2785785 GN=hisF PE=4 SV=1 CRC64=726745EF02C57AD4	481.98	0	7	tr|A0A7T0JMD8|A0A7T0JMD8_9GAMM	5.31028e+07	4.3797e+07	4.62274e+07	4.87782e+07	5.21809e+07	5.16815e+07	5.32776e+07	5.9813e+07	5.80812e+07	5.78489e+07	6.03316e+07	5.50188e+07	4.75028e+07	5.27293e+07	5.7965e+07	0.0828952	0.0696152	0.0376588	0.151033	0.287687	0	0	0	0.042423	0.00339532	0.070033	0.0203329	0.00512625	0.00860985
tr|A0A7T0JQJ0|A0A7T0JQJ0_9GAMM	A0A7T0JQJ0	dhaL	IVG45_06840	Dihydroxyacetone kinase subunit L OS=Methylomonas sp. LL1 OX=2785785 GN=dhaL PE=4 SV=1 CRC64=23FB7F41FE679FFA	1119.3	0	7	tr|A0A7T0JQJ0|A0A7T0JQJ0_9GAMM	1.20956e+08	1.25327e+08	1.34487e+08	1.22716e+08	1.37823e+08	1.47396e+08	1.4231e+08	1.48278e+08	1.45064e+08	1.55773e+08	1.53864e+08	1.48473e+08	1.24022e+08	1.44853e+08	1.51168e+08	0.0478109	0.033757	0.0325875	0.223859	0.285415	0	0	0	0.0040554	0.000803187	0.00964778	0.00826997	0.000281542	0.000684796
tr|A0A7T0NYE7|A0A7T0NYE7_9GAMM	A0A7T0NYE7	pilV	IVG45_04195	Type IV pilus modification protein PilV OS=Methylomonas sp. LL1 OX=2785785 GN=pilV PE=4 SV=1 CRC64=11950E9B34704A11	96.16	0	2	tr|A0A7T0NYE7|A0A7T0NYE7_9GAMM	1.04153e+07	7.85937e+06	8.91896e+06	9.99881e+06	5.77707e+06	5.56713e+06	5.69844e+06	6.77688e+06	1.13723e+07	1.00713e+07	1.21557e+07	1.16292e+07	9.45889e+06	5.73775e+06	1.15007e+07	0.123452	0.0931679	0.0783643	-0.718864	0.284249	0	0	0	0.000234115	0.0202206	0.000896868	0.0703639	3.69508e-06	1.67403e-05
tr|A0A7T0JPX8|A0A7T0JPX8_9GAMM	A0A7T0JPX8	IVG45_05115		Uncharacterized protein OS=Methylomonas sp. LL1 OX=2785785 GN=IVG45_05115 PE=4 SV=1 CRC64=F13477EF13E342D3	112.8	0	4	tr|A0A7T0JPX8|A0A7T0JPX8_9GAMM	2.35515e+06	1.58103e+06	1.62123e+06	1.9867e+06	537341	287563	535438	411161	2.28104e+06	2.11408e+06	2.25626e+06	1.9071e+06	1.80396e+06	473300	2.18517e+06	0.191992	0.269129	0.0801934	-1.93545	0.283249	0	0	0	1.08401e-05	0.172068	7.90992e-05	0.310413	1.7174e-07	1.20608e-06
tr|A0A7T0JR40|A0A7T0JR40_9GAMM	A0A7T0JR40	IVG45_03735		Cbb3-type cytochrome c oxidase subunit I OS=Methylomonas sp. LL1 OX=2785785 GN=IVG45_03735 PE=4 SV=1 CRC64=4F2096A87DB701D4	172.54	0	6	tr|A0A7T0JR40|A0A7T0JR40_9GAMM	2.00215e+07	1.45592e+07	1.42008e+07	1.51987e+07	1.83151e+07	1.89048e+07	1.82797e+07	1.75002e+07	1.96547e+07	1.37415e+07	1.95927e+07	1.67077e+07	1.48789e+07	1.82974e+07	1.81502e+07	0.169794	0.0315719	0.161491	0.298698	0.282475	0	0	0	0.0903025	0.432272	0.132156	0.582249	0.312467	0.341004
tr|A0A7T0NXG5|A0A7T0NXG5_9GAMM	A0A7T0NXG5	dapC	IVG45_17675	Succinyldiaminopimelate transaminase OS=Methylomonas sp. LL1 OX=2785785 GN=dapC PE=4 SV=1 CRC64=FDC39B98CE48660E	838.63	0	14	tr|A0A7T0NXG5|A0A7T0NXG5_9GAMM	5.11269e+07	5.6397e+07	5.97977e+07	5.16409e+07	7.88009e+07	7.66265e+07	8.00989e+07	7.92858e+07	6.42787e+07	6.69284e+07	4.99584e+07	6.69417e+07	5.40189e+07	7.90433e+07	6.56036e+07	0.0753105	0.0188598	0.131273	0.550571	0.281414	0	0	0	1.70235e-05	0.138194	0.000112554	0.26686	0.000342353	0.000814603
tr|A0A7T0JPR6|A0A7T0JPR6_9GAMM	A0A7T0JPR6	IVG45_04765		Cyclic nucleotide-binding domain-containing protein OS=Methylomonas sp. LL1 OX=2785785 GN=IVG45_04765 PE=4 SV=1 CRC64=D44D17853584580F	1118.63	0	6	tr|A0A7T0JPR6|A0A7T0JPR6_9GAMM	3.15481e+08	2.61029e+08	2.66207e+08	2.99077e+08	1.25537e+08	1.21663e+08	1.21288e+08	1.28173e+08	3.46984e+08	3.23553e+08	3.54988e+08	3.3837e+08	2.82642e+08	1.236e+08	3.42677e+08	0.0916722	0.0265014	0.0394488	-1.19103	0.280205	0	0	0	9.88654e-08	0.00642305	1.99647e-06	0.0325526	1.65534e-10	4.26947e-09
tr|A0A7T0NYF9|A0A7T0NYF9_9GAMM	A0A7T0NYF9	IVG45_04370		Transporter OS=Methylomonas sp. LL1 OX=2785785 GN=IVG45_04370 PE=4 SV=1 CRC64=AEE5FD463A9AE203	90.44	0	1	tr|A0A7T0NYF9|A0A7T0NYF9_9GAMM	4.49284e+06	4.14018e+06	4.10885e+06	4.97692e+06	737332	1.26855e+06	1.17999e+06	1.03341e+06	5.36607e+06	5.08469e+06	5.11101e+06	5.73082e+06	4.31651e+06	1.1067e+06	5.23854e+06	0.0912545	0.220712	0.0563482	-1.96557	0.280078	0	0	0	1.18723e-06	0.00687601	1.42522e-05	0.0339646	6.29235e-09	7.88056e-08
tr|A0A7T0JQC8|A0A7T0JQC8_9GAMM	A0A7T0JQC8	IVG45_06020		Uncharacterized protein OS=Methylomonas sp. LL1 OX=2785785 GN=IVG45_06020 PE=4 SV=1 CRC64=A23F291E98F830D3	196.63	0	5	tr|A0A7T0JQC8|A0A7T0JQC8_9GAMM	4.21081e+07	3.09056e+07	3.2336e+07	3.99927e+07	2.25981e+07	2.37563e+07	2.30253e+07	2.37748e+07	4.54681e+07	4.29456e+07	4.43776e+07	4.24236e+07	3.61643e+07	2.33908e+07	4.36616e+07	0.152552	0.0248076	0.0315798	-0.620674	0.279732	0	0	0	0.000261158	0.0258389	0.000985965	0.083408	1.77449e-06	8.85547e-06
tr|A0A7T0P049|A0A7T0P049_9GAMM	A0A7T0P049	IVG45_10810		Cytochrome c OS=Methylomonas sp. LL1 OX=2785785 GN=IVG45_10810 PE=4 SV=1 CRC64=D4D6D270D949D005	1077.18	0	5	tr|A0A7T0P049|A0A7T0P049_9GAMM	1.19877e+09	1.04882e+09	1.07225e+09	1.20777e+09	9.21256e+08	8.90539e+08	8.76321e+08	8.13172e+08	1.35837e+09	1.37107e+09	1.37747e+09	1.39819e+09	1.13551e+09	8.8343e+08	1.37427e+09	0.0733638	0.0519571	0.0120793	-0.359962	0.27756	0.0394737	0	0	0.000463392	0.00119028	0.00161382	0.0105677	5.47053e-07	3.27603e-06
tr|A0A7T0JM94|A0A7T0JM94_9GAMM	A0A7T0JM94	leuC	IVG45_15080	3-isopropylmalate dehydratase large subunit OS=Methylomonas sp. LL1 OX=2785785 GN=leuC PE=4 SV=1 CRC64=D0395D2218FCD86D	1478.18	0	19	tr|A0A7T0JM94|A0A7T0JM94_9GAMM	2.63598e+08	2.40899e+08	2.40929e+08	2.23035e+08	2.00157e+08	1.95595e+08	1.89387e+08	1.94865e+08	2.85251e+08	3.19957e+08	2.92363e+08	2.9153e+08	2.40914e+08	1.9523e+08	2.91946e+08	0.0686357	0.0226416	0.0519755	-0.303344	0.277185	0.016129	0.00806452	0	0.000514869	0.00157544	0.0017464	0.0124331	9.15331e-07	5.10586e-06
tr|A0A7T0JPD5|A0A7T0JPD5_9GAMM	A0A7T0JPD5	IVG45_02840		Adenosine deaminase OS=Methylomonas sp. LL1 OX=2785785 GN=IVG45_02840 PE=4 SV=1 CRC64=6D546197BD828051	49.63	0.00185874	2	tr|A0A7T0JPD5|A0A7T0JPD5_9GAMM	1.60122e+06	1.47044e+06	1.22203e+06	1.47161e+06	914394	1.02319e+06	1.24202e+06	1.08499e+06	1.84191e+06	1.4431e+06	1.72322e+06	2.07683e+06	1.47102e+06	1.05409e+06	1.78257e+06	0.110008	0.128334	0.148788	-0.48144	0.276337	0	0	0	0.00435269	0.0450579	0.0101967	0.123068	0.000403497	0.000943545
tr|A0A7T0NZ11|A0A7T0NZ11_9GAMM	A0A7T0NZ11	IVG45_10985		Putative lipoprotein OS=Methylomonas sp. LL1 OX=2785785 GN=IVG45_10985 PE=4 SV=1 CRC64=DC1704180BAA1929	488.6	0	7	tr|A0A7T0NZ11|A0A7T0NZ11_9GAMM	4.14775e+07	3.08221e+07	3.09902e+07	3.71838e+07	3.63052e+07	3.62912e+07	3.96873e+07	3.49406e+07	4.10552e+07	3.46738e+07	4.16228e+07	4.11415e+07	3.4087e+07	3.62982e+07	4.10983e+07	0.147232	0.055008	0.0835149	0.0966528	0.275834	0.0208333	0	0	0.468179	0.140486	0.541325	0.270086	0.224919	0.252223
tr|A0A7T0JR83|A0A7T0JR83_9GAMM	A0A7T0JR83	sixA	IVG45_08555	Phosphohistidine phosphatase SixA OS=Methylomonas sp. LL1 OX=2785785 GN=sixA PE=4 SV=1 CRC64=F5E23D8551FDE79F	85.14	0	3	tr|A0A7T0JR83|A0A7T0JR83_9GAMM	3.97458e+06	2.33847e+06	3.07008e+06	2.85413e+06	2.89329e+06	3.44697e+06	2.99346e+06	3.62137e+06	3.4923e+06	3.74014e+06	3.66731e+06	3.1528e+06	2.9621e+06	3.22021e+06	3.57981e+06	0.223259	0.108325	0.0745133	0.117909	0.273788	0	0	0	0.530031	0.171679	0.600057	0.310277	0.314965	0.343587
tr|A0A7T0NXE7|A0A7T0NXE7_9GAMM	A0A7T0NXE7	IVG45_01600		Caspase family protein OS=Methylomonas sp. LL1 OX=2785785 GN=IVG45_01600 PE=4 SV=1 CRC64=0F58D914C3217DCB	3376.22	0	33	tr|A0A7T0NXE7|A0A7T0NXE7_9GAMM	5.04828e+08	4.48679e+08	4.35945e+08	4.77614e+08	3.51094e+08	3.45202e+08	3.42625e+08	3.50353e+08	5.64857e+08	5.32517e+08	5.82322e+08	5.54083e+08	4.63146e+08	3.47778e+08	5.5947e+08	0.0659573	0.0117517	0.0373118	-0.412638	0.27323	0	0	0	4.16559e-05	0.00216497	0.000224823	0.0150795	8.2475e-08	6.51053e-07
tr|A0A7T0NY50|A0A7T0NY50_9GAMM	A0A7T0NY50	IVG45_05650		Glutathione S-transferase family protein OS=Methylomonas sp. LL1 OX=2785785 GN=IVG45_05650 PE=4 SV=1 CRC64=0CA57CCF929C7727	151.15	0	4	tr|A0A7T0NY50|A0A7T0NY50_9GAMM	6.91646e+06	6.14604e+06	5.76352e+06	6.37627e+06	6.84002e+06	6.21831e+06	7.65281e+06	8.8597e+06	7.33553e+06	6.79652e+06	7.80123e+06	7.99578e+06	6.26115e+06	7.24642e+06	7.56838e+06	0.0765223	0.154317	0.0714415	0.208811	0.273117	0	0	0	0.0812639	0.0100812	0.121175	0.043336	0.0643318	0.0817484
tr|A0A7T0JQC6|A0A7T0JQC6_9GAMM	A0A7T0JQC6	IVG45_05680		Amidase OS=Methylomonas sp. LL1 OX=2785785 GN=IVG45_05680 PE=4 SV=1 CRC64=7EDC93B6FEBC4316	144.54	0	3	tr|A0A7T0JQC6|A0A7T0JQC6_9GAMM	1.36375e+06	1.64408e+06	1.28934e+06	1.70307e+06	1.19441e+06	1.0187e+06	1.16034e+06	991570	1.60908e+06	1.78898e+06	1.8272e+06	2.01664e+06	1.50392e+06	1.08952e+06	1.80809e+06	0.136041	0.0925729	0.0923171	-0.461794	0.271955	0	0	0	0.00296617	0.0340448	0.00740122	0.101109	8.21469e-05	0.000236195
tr|A0A7T0NXW1|A0A7T0NXW1_9GAMM	A0A7T0NXW1	IVG45_01020		Uncharacterized protein OS=Methylomonas sp. LL1 OX=2785785 GN=IVG45_01020 PE=4 SV=1 CRC64=E0275D9B8391A1DB	36.5	0.00310697	2	tr|A0A7T0NXW1|A0A7T0NXW1_9GAMM	2.23607e+06	2.62315e+06	3.30942e+06	2.3306e+06	3.52453e+06	3.50355e+06	3.62935e+06	3.58911e+06	2.53598e+06	3.24912e+06	3.10564e+06	2.86561e+06	2.47688e+06	3.55682e+06	2.98562e+06	0.184867	0.0162837	0.106106	0.524528	0.270865	0	0	0	0.00398326	0.227307	0.00949351	0.375482	0.00648434	0.0105771
tr|A0A7T0JL16|A0A7T0JL16_9GAMM	A0A7T0JL16	IVG45_14325		HEPN domain-containing protein OS=Methylomonas sp. LL1 OX=2785785 GN=IVG45_14325 PE=4 SV=1 CRC64=5D5FC100E65E90EC	192.54	0	3	tr|A0A7T0JL16|A0A7T0JL16_9GAMM	3.83224e+06	3.4723e+06	3.51773e+06	3.53952e+06	2.77152e+06	2.40819e+06	2.43618e+06	2.72052e+06	4.24018e+06	4.04328e+06	4.32981e+06	4.25284e+06	3.52862e+06	2.57835e+06	4.24651e+06	0.0455685	0.0729323	0.0289576	-0.454847	0.267177	0	0	0	6.04727e-05	0.00135338	0.000299489	0.0113323	1.88354e-07	1.29805e-06
tr|A0A7T0JN43|A0A7T0JN43_9GAMM	A0A7T0JN43	IVG45_20950		Nucleotidyltransferase domain-containing protein OS=Methylomonas sp. LL1 OX=2785785 GN=IVG45_20950 PE=4 SV=1 CRC64=3C76422FC0253635	25.86	0.00552486	1	tr|A0A7T0JN43|A0A7T0JN43_9GAMM	500142	289014	555237	541507	376842	433933	411634	480814	619192	640282	537162	632067	520825	422783	625630	0.262738	0.102281	0.0781919	-0.300243	0.265573	0	0	0	0.617322	0.0767232	0.683146	0.178022	0.0366477	0.0497485
tr|A0A7T0JQQ4|A0A7T0JQQ4_9GAMM	A0A7T0JQQ4	IVG45_04910		UbiH/UbiF/VisC/COQ6 family ubiquinone biosynthesis hydroxylase OS=Methylomonas sp. LL1 OX=2785785 GN=IVG45_04910 PE=4 SV=1 CRC64=4BDEB3B10D4433A4	774.56	0	12	tr|A0A7T0JQQ4|A0A7T0JQQ4_9GAMM	6.89462e+07	5.52675e+07	5.12877e+07	5.84069e+07	3.24114e+07	3.27786e+07	3.32535e+07	3.25895e+07	6.91996e+07	5.98379e+07	6.739e+07	7.00375e+07	5.68372e+07	3.2684e+07	6.82948e+07	0.129333	0.0110687	0.0698328	-0.797704	0.265365	0	0	0	9.99009e-06	0.079593	7.45418e-05	0.1814	1.7279e-07	1.20675e-06
tr|A0A7T0NYC0|A0A7T0NYC0_9GAMM	A0A7T0NYC0	IVG45_20470		Response regulator transcription factor OS=Methylomonas sp. LL1 OX=2785785 GN=IVG45_20470 PE=4 SV=1 CRC64=F2AC0F9B1B1DB320	250.61	0	4	tr|A0A7T0NYC0|A0A7T0NYC0_9GAMM	5.62621e+06	3.87898e+06	4.1704e+06	4.99623e+06	5.92018e+06	6.03483e+06	6.09078e+06	6.79118e+06	5.39869e+06	5.38174e+06	5.57507e+06	5.86324e+06	4.58331e+06	6.06281e+06	5.48688e+06	0.170309	0.0635184	0.0402378	0.409459	0.265287	0	0	0	0.00654871	0.0474138	0.0143416	0.12668	0.00504796	0.00848931
tr|A0A7T0JNL3|A0A7T0JNL3_9GAMM	A0A7T0JNL3	IVG45_20735		Cache domain-containing protein OS=Methylomonas sp. LL1 OX=2785785 GN=IVG45_20735 PE=4 SV=1 CRC64=431F122381A39C25	117.41	0	3	tr|A0A7T0JNL3|A0A7T0JNL3_9GAMM	633018	416996	482858	575053	758567	659700	623547	783805	814030	386733	603302	664677	528955	709133	633989	0.182006	0.108915	0.28727	0.424896	0.26512	0	0.0833333	0	0.013481	0.417202	0.0264244	0.566342	0.150542	0.175464
tr|A0A7T0JLX8|A0A7T0JLX8_9GAMM	A0A7T0JLX8	IVG45_17715		Formylmethanofuran dehydrogenase subunit C OS=Methylomonas sp. LL1 OX=2785785 GN=IVG45_17715 PE=4 SV=1 CRC64=6A0E6B59F7EED51E	819.58	0	11	tr|A0A7T0JLX8|A0A7T0JLX8_9GAMM	3.58803e+07	3.33437e+07	3.23675e+07	3.13985e+07	4.16077e+07	4.39424e+07	4.25843e+07	4.4079e+07	3.8275e+07	4.05692e+07	3.90457e+07	3.99047e+07	3.28556e+07	4.32633e+07	3.94752e+07	0.057944	0.0273259	0.0253637	0.396987	0.26488	0.0277778	0	0.0555556	8.28225e-05	0.00148004	0.000384586	0.0120109	1.52281e-05	5.5559e-05
tr|A0A7T0JPW9|A0A7T0JPW9_9GAMM	A0A7T0JPW9	IVG45_04395		Alpha/beta hydrolase OS=Methylomonas sp. LL1 OX=2785785 GN=IVG45_04395 PE=4 SV=1 CRC64=9718C1745A64B446	505.76	0	9	tr|A0A7T0JPW9|A0A7T0JPW9_9GAMM	2.16743e+07	1.83462e+07	1.76636e+07	1.99406e+07	4.13431e+06	4.67409e+06	4.41754e+06	3.74026e+06	2.32256e+07	2.2677e+07	2.24186e+07	2.35025e+07	1.91434e+07	4.27592e+06	2.29513e+07	0.0921326	0.0943885	0.0216052	-2.16208	0.262877	0.0227273	0.0227273	0.0681818	6.82568e-09	0.006703	2.73552e-07	0.033515	4.8541e-12	2.29908e-10
tr|A0A7T0JKZ0|A0A7T0JKZ0_9GAMM	A0A7T0JKZ0	leuD	IVG45_15085	3-isopropylmalate dehydratase small subunit OS=Methylomonas sp. LL1 OX=2785785 GN=leuD PE=4 SV=1 CRC64=E1E7781DFD71995F	1193.26	0	11	tr|A0A7T0JKZ0|A0A7T0JKZ0_9GAMM	2.16762e+08	2.01415e+08	2.09612e+08	1.98932e+08	1.89625e+08	1.90685e+08	1.80988e+08	1.83905e+08	2.41905e+08	2.662e+08	2.46752e+08	2.46035e+08	2.05513e+08	1.86765e+08	2.46393e+08	0.0393074	0.024838	0.0434139	-0.137892	0.262016	0.025	0	0.025	0.00920167	0.00058767	0.0189639	0.00671438	2.75359e-06	1.3013e-05
tr|A0A7T0JMR3|A0A7T0JMR3_9GAMM	A0A7T0JMR3	IVG45_16380		Uncharacterized protein OS=Methylomonas sp. LL1 OX=2785785 GN=IVG45_16380 PE=4 SV=1 CRC64=BE038AAECC72D1BB	1084.3	0	13	tr|A0A7T0JMR3|A0A7T0JMR3_9GAMM	2.24544e+08	2.15434e+08	2.23224e+08	2.29069e+08	3.97837e+07	3.70393e+07	3.66311e+07	3.83642e+07	2.58009e+08	2.68922e+08	2.67978e+08	2.72418e+08	2.23884e+08	3.77017e+07	2.6845e+08	0.0254243	0.0375789	0.0231757	-2.57027	0.261906	0	0.0625	0	6.56334e-12	0.000244769	2.4425e-09	0.00360238	4.69897e-16	3.60634e-13
tr|A0A7T0JPE7|A0A7T0JPE7_9GAMM	A0A7T0JPE7	IVG45_03710		Cupin domain-containing protein OS=Methylomonas sp. LL1 OX=2785785 GN=IVG45_03710 PE=4 SV=1 CRC64=62F9E68D21663BAE	239.02	0	2	tr|A0A7T0JPE7|A0A7T0JPE7_9GAMM	1.27892e+07	9.56432e+06	1.01419e+07	1.06597e+07	1.8552e+07	1.85231e+07	1.90249e+07	2.04283e+07	1.2945e+07	1.1251e+07	1.3088e+07	1.19898e+07	1.04008e+07	1.87884e+07	1.24674e+07	0.130382	0.0467398	0.0700235	0.853479	0.260847	0	0	0	1.36138e-05	0.0743455	9.51219e-05	0.173588	2.30666e-06	1.11689e-05
tr|A0A7T0NZ70|A0A7T0NZ70_9GAMM	A0A7T0NZ70	IVG45_13515		Cold-shock protein OS=Methylomonas sp. LL1 OX=2785785 GN=IVG45_13515 PE=4 SV=1 CRC64=E89F93A2F8B10109	106.93	0	3	tr|A0A7T0NZ70|A0A7T0NZ70_9GAMM	5.69669e+06	4.86376e+06	5.78504e+06	7.01104e+06	3.75977e+06	3.11048e+06	3.38073e+06	3.27355e+06	6.18643e+06	6.6011e+06	7.36899e+06	7.16651e+06	5.74086e+06	3.32714e+06	6.8838e+06	0.151507	0.0815696	0.0788515	-0.787129	0.260764	0	0	0	0.00010427	0.0670324	0.00046751	0.161386	2.31113e-06	1.11697e-05
tr|A0A7T0JMG5|A0A7T0JMG5_9GAMM	A0A7T0JMG5	IVG45_19595		MBL fold metallo-hydrolase OS=Methylomonas sp. LL1 OX=2785785 GN=IVG45_19595 PE=4 SV=1 CRC64=CD02360719ACBAD3	84.61	0	2	tr|A0A7T0JMG5|A0A7T0JMG5_9GAMM	1.48876e+06	1.82119e+06	1.5151e+06	1.92584e+06	920334	789930	824851	737500	1.68083e+06	2.00426e+06	2.41411e+06	1.97444e+06	1.66815e+06	807391	1.98935e+06	0.129766	0.094115	0.149365	-1.04115	0.260107	0	0	0	8.38012e-06	0.0794835	6.49925e-05	0.1814	7.19739e-07	4.16649e-06
tr|A0A7T0NZU0|A0A7T0NZU0_9GAMM	A0A7T0NZU0	IVG45_09165		Heavy-metal-associated domain-containing protein OS=Methylomonas sp. LL1 OX=2785785 GN=IVG45_09165 PE=4 SV=1 CRC64=916FB67D4BCB388A	163.33	0	2	tr|A0A7T0NZU0|A0A7T0NZU0_9GAMM	3.55236e+07	2.13105e+07	2.61988e+07	2.71606e+07	4.7768e+07	4.72794e+07	4.89977e+07	4.68451e+07	3.20917e+07	2.89298e+07	3.1793e+07	3.35634e+07	2.66797e+07	4.75237e+07	3.19424e+07	0.214226	0.0194865	0.0613294	0.833121	0.259948	0	0	0	0.000301156	0.156255	0.00112233	0.288479	8.48073e-05	0.000242451
tr|A0A7T0NXY2|A0A7T0NXY2_9GAMM	A0A7T0NXY2	IVG45_20365		Acylneuraminate cytidylyltransferase family protein OS=Methylomonas sp. LL1 OX=2785785 GN=IVG45_20365 PE=4 SV=1 CRC64=9AF9C6FF9589C989	205.35	0	5	tr|A0A7T0NXY2|A0A7T0NXY2_9GAMM	1.8252e+07	1.3182e+07	1.44197e+07	1.56297e+07	1.46322e+07	1.50048e+07	1.61442e+07	1.59597e+07	1.81161e+07	1.56788e+07	1.89398e+07	1.78375e+07	1.50247e+07	1.54822e+07	1.79768e+07	0.140861	0.0474276	0.0788177	0.0437634	0.259927	0	0	0	0.878491	0.0869061	0.909928	0.192182	0.0884436	0.108421
tr|A0A7T0NX67|A0A7T0NX67_9GAMM	A0A7T0NX67	IVG45_13810		Dihydropteroate synthase OS=Methylomonas sp. LL1 OX=2785785 GN=IVG45_13810 PE=4 SV=1 CRC64=F8072DAAC4425534	81.49	0	3	tr|A0A7T0NX67|A0A7T0NX67_9GAMM	3.98248e+06	2.64754e+06	3.09417e+06	3.31836e+06	3.45309e+06	3.23012e+06	3.44157e+06	3.44033e+06	3.8377e+06	3.24683e+06	3.83164e+06	3.95749e+06	3.20627e+06	3.44095e+06	3.83467e+06	0.170573	0.0317264	0.0859737	0.102795	0.259091	0	0	0	0.540644	0.144059	0.61048	0.274926	0.208316	0.235736
tr|A0A7T0NY39|A0A7T0NY39_9GAMM	A0A7T0NY39	IVG45_21330		Roadblock/LC7 domain-containing protein OS=Methylomonas sp. LL1 OX=2785785 GN=IVG45_21330 PE=4 SV=1 CRC64=F7261C7B9E51537C	131.36	0	4	tr|A0A7T0NY39|A0A7T0NY39_9GAMM	6.41729e+07	4.48144e+07	4.70222e+07	5.3891e+07	4.25745e+07	4.32676e+07	4.07384e+07	4.37247e+07	6.19538e+07	5.6611e+07	6.23583e+07	5.85443e+07	5.04566e+07	4.29211e+07	6.0249e+07	0.165863	0.0308465	0.0461623	-0.230055	0.258667	0	0	0	0.0276013	0.101365	0.0490125	0.215204	0.00106105	0.00216618
tr|A0A7T0JPG4|A0A7T0JPG4_9GAMM	A0A7T0JPG4	IVG45_03510		DNA phosphorothioation-associated putative methyltransferase OS=Methylomonas sp. LL1 OX=2785785 GN=IVG45_03510 PE=4 SV=1 CRC64=E943A11C8BF77C81	186.28	0	3	tr|A0A7T0JPG4|A0A7T0JPG4_9GAMM	860097	692885	632067	606144	491979	525018	522452	470235	839734	833579	750208	672346	662476	507216	791894	0.163577	0.052116	0.1022	-0.384399	0.256958	0.125	0.0625	0.125	0.00260616	0.233185	0.00669531	0.382067	0.00034122	0.000813246
tr|A0A7T0JQW7|A0A7T0JQW7_9GAMM	A0A7T0JQW7	galE	IVG45_08140	UDP-glucose 4-epimerase GalE OS=Methylomonas sp. LL1 OX=2785785 GN=galE PE=4 SV=1 CRC64=EF7F824E9FBF353E	998.23	0	11	tr|A0A7T0JQW7|A0A7T0JQW7_9GAMM	9.46697e+07	7.84451e+07	8.46668e+07	8.23497e+07	7.36696e+07	7.50677e+07	7.50333e+07	7.69579e+07	1.00351e+08	1.01233e+08	9.91894e+07	9.66156e+07	8.35083e+07	7.50505e+07	9.977e+07	0.0813635	0.017971	0.0201717	-0.153919	0.256801	0	0.0131579	0.0131579	0.0204819	0.00630705	0.0378139	0.0322154	3.5216e-05	0.000114425
tr|A0A7T0JSJ9|A0A7T0JSJ9_9GAMM	A0A7T0JSJ9	IVG45_09205		DUF3530 family protein OS=Methylomonas sp. LL1 OX=2785785 GN=IVG45_09205 PE=4 SV=1 CRC64=E20E71B14D43DFC1	145.34	0	3	tr|A0A7T0JSJ9|A0A7T0JSJ9_9GAMM	4.83804e+06	3.24974e+06	2.89413e+06	3.58601e+06	2.98912e+06	2.94748e+06	2.84682e+06	3.10806e+06	4.00579e+06	3.57046e+06	4.80165e+06	4.15308e+06	3.41788e+06	2.9683e+06	4.07943e+06	0.232275	0.0363704	0.123391	-0.20175	0.256782	0	0	0	0.0985371	0.244085	0.142843	0.394933	0.0192817	0.0280295
tr|A0A7T0JJT7|A0A7T0JJT7_9GAMM	A0A7T0JJT7	IVG45_11540		TonB-dependent receptor OS=Methylomonas sp. LL1 OX=2785785 GN=IVG45_11540 PE=4 SV=1 CRC64=A0D379130619CB52	2298.92	0	27	tr|A0A7T0JJT7|A0A7T0JJT7_9GAMM	3.48915e+08	2.91262e+08	3.0233e+08	3.06628e+08	1.66935e+08	1.68652e+08	1.58102e+08	1.68025e+08	3.63527e+08	3.54293e+08	3.75661e+08	3.64034e+08	3.04479e+08	1.6748e+08	3.63781e+08	0.0809015	0.0298349	0.0240225	-0.862324	0.256763	0	0	0.0116279	4.06303e-07	0.00659176	5.72119e-06	0.0330858	6.38276e-10	1.26448e-08
tr|A0A7T0JPT2|A0A7T0JPT2_9GAMM	A0A7T0JPT2	IVG45_04065		Methyl-accepting chemotaxis protein OS=Methylomonas sp. LL1 OX=2785785 GN=IVG45_04065 PE=4 SV=1 CRC64=C1F3B1A4578F2496	280.25	0	5	tr|A0A7T0JPT2|A0A7T0JPT2_9GAMM	1.42267e+06	1.68312e+06	2.10895e+06	2.2361e+06	729525	753384	630504	743875	2.14661e+06	1.60804e+06	2.64446e+06	2.34242e+06	1.89604e+06	736700	2.24452e+06	0.202286	0.0794223	0.199498	-1.35475	0.251198	0	0.05	0	1.18291e-05	0.255271	8.48895e-05	0.407336	2.1661e-06	1.05471e-05
tr|A0A7T0JPQ6|A0A7T0JPQ6_9GAMM	A0A7T0JPQ6	IVG45_04665		FAD-dependent oxidoreductase OS=Methylomonas sp. LL1 OX=2785785 GN=IVG45_04665 PE=4 SV=1 CRC64=83DCA18821B77F2D	55.54	0.000473037	2	tr|A0A7T0JPQ6|A0A7T0JPQ6_9GAMM	161883	347358	343910	373967	435398	376666	405497	482024	404983	417345	353164	441660	345634	420447	411164	0.317905	0.10592	0.0923423	0.281784	0.250322	0	0	0	0.0689226	0.10351	0.10503	0.218867	0.072132	0.0907748
tr|A0A7T0JK66|A0A7T0JK66_9GAMM	A0A7T0JK66	IVG45_11990		Type II toxin-antitoxin system Phd/YefM family antitoxin OS=Methylomonas sp. LL1 OX=2785785 GN=IVG45_11990 PE=4 SV=1 CRC64=E0BD1F42A2D00967	48.5	0.00184928	2	tr|A0A7T0JK66|A0A7T0JK66_9GAMM	1.46389e+06	898811	939665	932878	721285	664625	852748	876865	1.12947e+06	870139	1.09685e+06	1.17317e+06	936272	787017	1.11316e+06	0.255611	0.131412	0.126643	-0.255573	0.249521	0	0	0	0.0372617	0.849817	0.062867	0.906096	0.0295787	0.0411606
tr|A0A7T0NY58|A0A7T0NY58_9GAMM	A0A7T0NY58	IVG45_02730		Uncharacterized protein OS=Methylomonas sp. LL1 OX=2785785 GN=IVG45_02730 PE=4 SV=1 CRC64=B924E942EB7420F5	379.7	0	9	tr|A0A7T0NY58|A0A7T0NY58_9GAMM	1.70584e+07	1.64604e+07	1.57491e+07	1.77997e+07	8.2322e+06	7.41266e+06	7.43458e+06	7.3159e+06	1.98541e+07	1.85686e+07	1.99775e+07	2.08419e+07	1.67594e+07	7.42362e+06	1.99158e+07	0.0520098	0.0559799	0.0473143	-1.17455	0.249165	0	0	0	3.86267e-08	0.00268223	1.00623e-06	0.0172524	8.41381e-11	2.43533e-09
tr|A0A7T0JKM4|A0A7T0JKM4_9GAMM	A0A7T0JKM4	IVG45_15035		DUF3465 domain-containing protein OS=Methylomonas sp. LL1 OX=2785785 GN=IVG45_15035 PE=4 SV=1 CRC64=D289EF01AFF4EA33	20.09	0.00837521	1	tr|A0A7T0JKM4|A0A7T0JKM4_9GAMM	11343.6	157913	166801	174407	311509	321228	381698	284195	202004	202290	174975	184130	162357	316369	193067	0.6097	0.126693	0.0711037	0.962807	0.248925	0	0	0	0.0508224	0.200645	0.0813221	0.343643	0.0617242	0.0788194
tr|A0A7T0JRW9|A0A7T0JRW9_9GAMM	A0A7T0JRW9	IVG45_10695		Uncharacterized protein OS=Methylomonas sp. LL1 OX=2785785 GN=IVG45_10695 PE=4 SV=1 CRC64=8A7643B522CDF356	192.31	0	6	tr|A0A7T0JRW9|A0A7T0JRW9_9GAMM	1.55246e+07	1.05916e+07	1.19222e+07	1.45803e+07	7.59451e+06	7.5464e+06	7.10861e+06	7.55875e+06	1.55771e+07	1.28927e+07	1.57781e+07	1.5747e+07	1.32512e+07	7.55258e+06	1.5662e+07	0.17411	0.0308473	0.0937928	-0.803794	0.248416	0.0416667	0	0.0416667	0.00012195	0.162784	0.000522498	0.297772	5.27136e-06	2.26225e-05
tr|A0A7T0JRV0|A0A7T0JRV0_9GAMM	A0A7T0JRV0	IVG45_09715		Response regulator OS=Methylomonas sp. LL1 OX=2785785 GN=IVG45_09715 PE=4 SV=1 CRC64=75B1AA2060A1E0C8	495.31	0	8	tr|A0A7T0JRV0|A0A7T0JRV0_9GAMM	2.48523e+07	1.84292e+07	1.82842e+07	1.99994e+07	1.87555e+07	1.83342e+07	1.80348e+07	1.78448e+07	2.41496e+07	2.0975e+07	2.36334e+07	2.19773e+07	1.92143e+07	1.81845e+07	2.28053e+07	0.150738	0.0217638	0.0647378	-0.0783149	0.247445	0	0	0	0.157523	0.155231	0.211885	0.286995	0.0156109	0.0232912
tr|A0A7T0NXG6|A0A7T0NXG6_9GAMM	A0A7T0NXG6	fae	IVG45_15590	Formaldehyde-activating enzyme OS=Methylomonas sp. LL1 OX=2785785 GN=fae PE=4 SV=1 CRC64=2711AAED26F70B30	1496.74	0	9	tr|A0A7T0NXG6|A0A7T0NXG6_9GAMM	6.6113e+08	5.61365e+08	5.7969e+08	6.27653e+08	5.4718e+08	5.49912e+08	5.44701e+08	5.60347e+08	7.13612e+08	6.39497e+08	7.18165e+08	7.18458e+08	6.03672e+08	5.48546e+08	7.15888e+08	0.0747411	0.012495	0.0554717	-0.137017	0.247102	0	0	0	0.0415711	0.018603	0.0688885	0.0662939	0.000342415	0.000814603
tr|A0A7T0JRE9|A0A7T0JRE9_9GAMM	A0A7T0JRE9	IVG45_09565		CHAT domain-containing protein OS=Methylomonas sp. LL1 OX=2785785 GN=IVG45_09565 PE=4 SV=1 CRC64=C469FC31C4C40937	199.93	0	7	tr|A0A7T0JRE9|A0A7T0JRE9_9GAMM	3.0389e+06	2.52464e+06	2.4924e+06	2.84582e+06	819013	734034	1.03459e+06	911786	3.22757e+06	3.51936e+06	2.91984e+06	3.13507e+06	2.68523e+06	865399	3.18132e+06	0.0964669	0.147313	0.0776871	-1.6331	0.247012	0	0	0	4.80718e-07	0.0240638	6.55638e-06	0.0796522	3.09895e-09	4.50993e-08
tr|A0A7T0JMH2|A0A7T0JMH2_9GAMM	A0A7T0JMH2	IVG45_20270		Methionine adenosyltransferase OS=Methylomonas sp. LL1 OX=2785785 GN=IVG45_20270 PE=4 SV=1 CRC64=8F2A5AA8B9204CC8	3007.49	0	21	tr|A0A7T0JMH2|A0A7T0JMH2_9GAMM	1.1418e+09	1.00883e+09	1.05548e+09	1.05414e+09	1.45525e+09	1.43954e+09	1.42103e+09	1.43781e+09	1.21501e+09	1.28742e+09	1.24725e+09	1.25602e+09	1.05481e+09	1.43867e+09	1.25164e+09	0.052172	0.00972634	0.0237964	0.447753	0.246824	0.0546875	0.015625	0.0351562	1.3108e-05	0.0015677	9.22877e-05	0.0124331	1.46786e-06	7.49761e-06
tr|A0A7T0JLC9|A0A7T0JLC9_9GAMM	A0A7T0JLC9	IVG45_15310		DUF484 family protein OS=Methylomonas sp. LL1 OX=2785785 GN=IVG45_15310 PE=4 SV=1 CRC64=A9A0820F541028EB	491.05	0	7	tr|A0A7T0JLC9|A0A7T0JLC9_9GAMM	1.46709e+07	1.37737e+07	1.22645e+07	1.45308e+07	1.48535e+07	1.43344e+07	1.47503e+07	1.45056e+07	1.50693e+07	1.66012e+07	1.69415e+07	1.82389e+07	1.41522e+07	1.46279e+07	1.67714e+07	0.0798785	0.0160891	0.0779769	0.0481653	0.245416	0	0	0	0.2067	0.00817442	0.26802	0.0379578	0.00494171	0.00833214
tr|A0A7T0JLD1|A0A7T0JLD1_9GAMM	A0A7T0JLD1	IVG45_15530		Tim44 domain-containing protein OS=Methylomonas sp. LL1 OX=2785785 GN=IVG45_15530 PE=4 SV=1 CRC64=7F5C44F8BD2DA92B	1096.64	0	16	tr|A0A7T0JLD1|A0A7T0JLD1_9GAMM	1.78152e+08	1.52727e+08	1.59047e+08	1.69706e+08	2.23878e+08	2.29671e+08	2.22871e+08	2.01527e+08	1.95629e+08	1.88526e+08	1.96634e+08	1.93712e+08	1.64377e+08	2.23375e+08	1.94671e+08	0.0683516	0.0562335	0.0186396	0.443215	0.244772	0	0	0	0.000204476	0.00320116	0.000800994	0.0195293	4.82688e-05	0.000150407
tr|A0A7T0JR28|A0A7T0JR28_9GAMM	A0A7T0JR28	IVG45_07535		TonB-dependent receptor OS=Methylomonas sp. LL1 OX=2785785 GN=IVG45_07535 PE=4 SV=1 CRC64=3AB00D742CD8854C	66.22	0.000487092	1	tr|A0A7T0JR28|A0A7T0JR28_9GAMM	919765	879704	741189	884753	413947	387861	406506	424755	1.05331e+06	887213	1.16859e+06	1.03712e+06	882229	410227	1.04522e+06	0.0920364	0.0380404	0.111423	-1.10479	0.244538	0	0	0	4.14881e-07	0.0243816	5.81057e-06	0.0803976	1.8346e-08	1.85714e-07
tr|A0A7T0JR32|A0A7T0JR32_9GAMM	A0A7T0JR32	IVG45_08085		HopJ type III effector protein OS=Methylomonas sp. LL1 OX=2785785 GN=IVG45_08085 PE=4 SV=1 CRC64=3AAB49600A68D37B	305.05	0	5	tr|A0A7T0JR32|A0A7T0JR32_9GAMM	1.76411e+07	1.53179e+07	1.57587e+07	1.71831e+07	1.47862e+07	1.41144e+07	1.44655e+07	1.5239e+07	1.93438e+07	1.89844e+07	2.14095e+07	1.96129e+07	1.64709e+07	1.46259e+07	1.94784e+07	0.0675277	0.0326493	0.0543953	-0.170135	0.243269	0	0	0	0.0189648	0.00298205	0.03544	0.0186289	2.9295e-05	9.79633e-05
tr|A0A7T0NWI8|A0A7T0NWI8_9GAMM	A0A7T0NWI8	IVG45_15160		Beta-ketoacyl-ACP synthase OS=Methylomonas sp. LL1 OX=2785785 GN=IVG45_15160 PE=4 SV=1 CRC64=6AED416AC4DB91D6	136.73	0	3	tr|A0A7T0NWI8|A0A7T0NWI8_9GAMM	9.4531e+06	8.93409e+06	8.66663e+06	8.4885e+06	5.03388e+06	5.25069e+06	4.97694e+06	5.88544e+06	1.0652e+07	1.02993e+07	9.78795e+06	1.05307e+07	8.80036e+06	5.14229e+06	1.0415e+07	0.0473052	0.0787245	0.0370364	-0.775307	0.243102	0	0	0	2.64562e-06	0.00296052	2.64023e-05	0.0185389	9.67303e-09	1.12997e-07
tr|A0A7T0NYH3|A0A7T0NYH3_9GAMM	A0A7T0NYH3	IVG45_01595		Autotransporter outer membrane beta-barrel domain-containing protein OS=Methylomonas sp. LL1 OX=2785785 GN=IVG45_01595 PE=4 SV=1 CRC64=311B9B135EF7D9E7	2388.55	0	12	tr|A0A7T0NYH3|A0A7T0NYH3_9GAMM	6.45948e+08	4.84203e+08	5.13092e+08	5.70929e+08	3.17184e+08	3.28061e+08	3.2283e+08	3.35339e+08	6.32364e+08	6.01827e+08	7.03685e+08	6.48826e+08	5.4201e+08	3.25445e+08	6.40595e+08	0.128951	0.0237159	0.0660365	-0.733896	0.24303	0.00675676	0	0	2.25999e-05	0.0417772	0.000139179	0.116992	2.77274e-07	1.79676e-06
tr|A0A7T0NYG4|A0A7T0NYG4_9GAMM	A0A7T0NYG4	IVG45_01415		DUF1415 domain-containing protein OS=Methylomonas sp. LL1 OX=2785785 GN=IVG45_01415 PE=4 SV=1 CRC64=92B970D928086808	165.71	0	4	tr|A0A7T0NYG4|A0A7T0NYG4_9GAMM	4.12305e+06	3.30446e+06	3.31538e+06	3.38901e+06	3.74295e+06	3.90253e+06	4.12369e+06	4.47282e+06	3.91531e+06	3.51422e+06	4.36506e+06	4.01929e+06	3.3522e+06	4.01311e+06	3.9673e+06	0.111852	0.0778524	0.0886057	0.259153	0.243013	0	0	0	0.0493093	0.116372	0.0791928	0.238324	0.0931482	0.113441
tr|A0A7T0JN53|A0A7T0JN53_9GAMM	A0A7T0JN53	IVG45_21325		Uncharacterized protein OS=Methylomonas sp. LL1 OX=2785785 GN=IVG45_21325 PE=4 SV=1 CRC64=FF9FC201D02C8589	281.8	0	3	tr|A0A7T0JN53|A0A7T0JN53_9GAMM	1.95598e+07	1.48907e+07	1.55116e+07	1.846e+07	1.37489e+07	1.28959e+07	1.32095e+07	1.4686e+07	2.08372e+07	1.93797e+07	2.06607e+07	1.92919e+07	1.69858e+07	1.34792e+07	2.00202e+07	0.132041	0.057514	0.0409053	-0.328429	0.241844	0	0	0	0.0100077	0.0339133	0.0203673	0.100849	0.000139926	0.000376168
tr|A0A7T0JJW4|A0A7T0JJW4_9GAMM	A0A7T0JJW4	IVG45_00075		Conjugal transfer protein TraM OS=Methylomonas sp. LL1 OX=2785785 GN=IVG45_00075 PE=4 SV=1 CRC64=A5E6429C0A62D931	148.42	0	4	tr|A0A7T0JJW4|A0A7T0JJW4_9GAMM	5.91326e+06	4.04458e+06	4.4559e+06	5.22576e+06	4.27337e+06	4.47686e+06	4.60097e+06	3.95353e+06	5.53501e+06	5.34467e+06	6.14069e+06	5.87826e+06	4.84083e+06	4.37512e+06	5.70664e+06	0.16883	0.0653618	0.0619265	-0.141748	0.241309	0	0	0	0.186145	0.0791391	0.245398	0.18084	0.00904543	0.0142635
tr|A0A7T0JQL2|A0A7T0JQL2_9GAMM	A0A7T0JQL2	IVG45_04580		Response regulator OS=Methylomonas sp. LL1 OX=2785785 GN=IVG45_04580 PE=4 SV=1 CRC64=90FC13283D307D33	377.84	0	4	tr|A0A7T0JQL2|A0A7T0JQL2_9GAMM	7.89927e+06	7.50638e+06	7.65758e+06	8.84038e+06	2.37219e+06	2.22205e+06	2.46027e+06	2.61957e+06	9.38928e+06	7.46404e+06	9.60374e+06	8.99701e+06	7.77842e+06	2.41623e+06	9.19314e+06	0.0750517	0.0687374	0.10901	-1.68678	0.240926	0	0	0	7.74211e-09	0.143814	2.96591e-07	0.274659	2.74415e-10	6.49865e-09
tr|A0A7T0JSJ3|A0A7T0JSJ3_9GAMM	A0A7T0JSJ3	IVG45_22105		Copper resistance protein CopC OS=Methylomonas sp. LL1 OX=2785785 GN=IVG45_22105 PE=4 SV=1 CRC64=8F70CDA3F1584119	476.29	0	4	tr|A0A7T0JSJ3|A0A7T0JSJ3_9GAMM	1.04198e+08	8.05582e+07	8.56661e+07	9.3276e+07	6.68252e+07	6.66593e+07	6.68394e+07	6.90674e+07	1.02892e+08	9.97327e+07	1.12076e+08	1.08448e+08	8.9471e+07	6.68323e+07	1.0567e+08	0.113023	0.0170649	0.0522517	-0.419568	0.240877	0	0	0	0.00056198	0.0289267	0.00186807	0.089883	6.43215e-06	2.68431e-05
tr|A0A7T0JQ77|A0A7T0JQ77_9GAMM	A0A7T0JQ77	IVG45_05890		TonB-dependent receptor OS=Methylomonas sp. LL1 OX=2785785 GN=IVG45_05890 PE=4 SV=1 CRC64=A7CA96CBE4A4C9A1	915.5	0	14	tr|A0A7T0JQ77|A0A7T0JQ77_9GAMM	2.57154e+07	2.34191e+07	2.44348e+07	2.67338e+07	7.42906e+06	9.15906e+06	8.43249e+06	8.08983e+06	3.11449e+07	2.91949e+07	2.9433e+07	2.97872e+07	2.50751e+07	8.26116e+06	2.96101e+07	0.0578513	0.0870107	0.029149	-1.60168	0.240276	0	0	0.0147059	1.7854e-08	0.00141453	5.53727e-07	0.011661	1.59662e-11	5.85803e-10
tr|A0A7T0JP28|A0A7T0JP28_9GAMM	A0A7T0JP28	IVG45_02765		Uncharacterized protein OS=Methylomonas sp. LL1 OX=2785785 GN=IVG45_02765 PE=4 SV=1 CRC64=31B64C21F089C7C6	191.12	0	7	tr|A0A7T0JP28|A0A7T0JP28_9GAMM	5.83327e+06	5.21139e+06	5.26769e+06	5.23445e+06	6.93129e+06	6.44706e+06	6.27874e+06	6.70654e+06	6.13599e+06	6.02926e+06	6.26575e+06	6.33545e+06	5.25107e+06	6.5768e+06	6.20087e+06	0.0554341	0.0435677	0.0219945	0.324501	0.239788	0	0	0	0.000655427	0.00397042	0.00212683	0.0228321	0.00020449	0.000519196
tr|A0A7T0JKP3|A0A7T0JKP3_9GAMM	A0A7T0JKP3	nadA	IVG45_12530	Quinolinate synthase NadA OS=Methylomonas sp. LL1 OX=2785785 GN=nadA PE=4 SV=1 CRC64=EDD7264819FF5233	680.64	0	10	tr|A0A7T0JKP3|A0A7T0JKP3_9GAMM	4.34157e+07	4.17366e+07	4.29487e+07	4.6501e+07	5.27055e+07	5.24621e+07	5.13066e+07	5.32328e+07	5.04054e+07	5.22075e+07	5.11168e+07	5.08021e+07	4.31822e+07	5.25838e+07	5.09594e+07	0.0464548	0.0155095	0.0151217	0.284199	0.238926	0.15	0.0166667	0.183333	0.000337339	0.00111922	0.00124381	0.0101588	4.11019e-05	0.000130733
tr|A0A7T0JNX0|A0A7T0JNX0_9GAMM	A0A7T0JNX0	IVG45_01635		Response regulator transcription factor OS=Methylomonas sp. LL1 OX=2785785 GN=IVG45_01635 PE=4 SV=1 CRC64=FD7776D726997244	80.87	0	3	tr|A0A7T0JNX0|A0A7T0JNX0_9GAMM	1.66142e+06	910943	1.12513e+06	1.26602e+06	2.34028e+06	1.97724e+06	2.03906e+06	2.28675e+06	1.60545e+06	1.39693e+06	1.26057e+06	1.41794e+06	1.19558e+06	2.1629e+06	1.40744e+06	0.254733	0.0830404	0.0998629	0.855402	0.237832	0	0	0	0.00108816	0.227067	0.00326573	0.375324	0.000574893	0.00128109
tr|A0A7T0NZA0|A0A7T0NZA0_9GAMM	A0A7T0NZA0	IVG45_05570		Type III pantothenate kinase OS=Methylomonas sp. LL1 OX=2785785 GN=IVG45_05570 PE=4 SV=1 CRC64=DA531435BF07F3A3	125.65	0	2	tr|A0A7T0NZA0|A0A7T0NZA0_9GAMM	194085	206933	196250	211058	255988	161370	254439	237931	224545	210951	281365	251407	201592	246185	237976	0.0406129	0.196951	0.128592	0.287999	0.237585	0	0	0	0.334038	0.0229675	0.407192	0.0773003	0.23629	0.26347
tr|A0A7T0JMV7|A0A7T0JMV7_9GAMM	A0A7T0JMV7	IVG45_21340		Phosphate/phosphite/phosphonate ABC transporter substrate-binding protein OS=Methylomonas sp. LL1 OX=2785785 GN=IVG45_21340 PE=4 SV=1 CRC64=5F46AE9AE8FDC3BF	669.05	0	8	tr|A0A7T0JMV7|A0A7T0JMV7_9GAMM	9.29264e+07	7.51772e+07	7.57598e+07	8.44539e+07	6.54021e+07	6.41108e+07	6.34226e+07	7.1437e+07	9.62383e+07	8.76491e+07	9.66537e+07	9.24004e+07	8.01068e+07	6.47565e+07	9.43193e+07	0.102145	0.0553133	0.0449135	-0.304846	0.237457	0.0384615	0	0	0.00423172	0.0403424	0.00996711	0.11417	7.75828e-05	0.000225173
tr|A0A7T0JPE4|A0A7T0JPE4_9GAMM	A0A7T0JPE4	IVG45_03205		Uncharacterized protein OS=Methylomonas sp. LL1 OX=2785785 GN=IVG45_03205 PE=4 SV=1 CRC64=D1420B7B2D8D26BB	88.77	0	4	tr|A0A7T0JPE4|A0A7T0JPE4_9GAMM	1.71312e+07	1.46775e+07	1.59181e+07	1.6001e+07	1.01191e+07	6.90034e+06	7.11075e+06	9.57934e+06	1.88123e+07	1.73305e+07	1.93521e+07	1.88091e+07	1.59595e+07	8.34505e+06	1.88107e+07	0.0629425	0.196829	0.0467622	-0.951377	0.23714	0	0	0	0.00010659	0.00624816	0.000474646	0.032138	1.7791e-06	8.86148e-06
tr|A0A7T0NXL6|A0A7T0NXL6_9GAMM	A0A7T0NXL6	IVG45_16375		Type II toxin-antitoxin system VapC family toxin OS=Methylomonas sp. LL1 OX=2785785 GN=IVG45_16375 PE=4 SV=1 CRC64=8DE94387F8F4CED7	49.52	0.00185787	1	tr|A0A7T0NXL6|A0A7T0NXL6_9GAMM	2.97375e+06	2.32183e+06	2.38445e+06	2.31207e+06	2.04767e+06	1.9158e+06	1.94458e+06	2.33711e+06	2.76544e+06	2.74646e+06	2.88278e+06	2.77814e+06	2.35314e+06	1.99612e+06	2.77179e+06	0.127607	0.0933386	0.0218825	-0.237739	0.236353	0	0	0	0.0249355	0.0789224	0.0448907	0.180773	0.0010412	0.00213569
tr|A0A7T0JR49|A0A7T0JR49_9GAMM	A0A7T0JR49	IVG45_07725		Rhodanese-like domain-containing protein OS=Methylomonas sp. LL1 OX=2785785 GN=IVG45_07725 PE=4 SV=1 CRC64=985F3658CC671A2B	281.42	0	4	tr|A0A7T0JR49|A0A7T0JR49_9GAMM	3.70394e+06	2.60077e+06	3.01833e+06	2.88395e+06	7.26216e+06	6.96551e+06	7.34417e+06	6.79779e+06	3.53452e+06	3.41638e+06	3.99319e+06	3.10038e+06	2.95114e+06	7.11383e+06	3.47545e+06	0.153464	0.0359566	0.10537	1.26941	0.236092	0	0	0	1.76805e-06	0.115384	1.95159e-05	0.23686	2.34931e-07	1.55724e-06
tr|A0A7T0JNN2|A0A7T0JNN2_9GAMM	A0A7T0JNN2	IVG45_01605		OmpA family protein OS=Methylomonas sp. LL1 OX=2785785 GN=IVG45_01605 PE=4 SV=1 CRC64=5645B54B5F20BF2C	673.36	0	7	tr|A0A7T0JNN2|A0A7T0JNN2_9GAMM	3.64455e+08	2.85378e+08	3.02771e+08	3.22158e+08	2.77855e+08	2.86219e+08	2.80517e+08	2.88336e+08	3.67588e+08	3.58814e+08	3.68049e+08	3.68864e+08	3.12464e+08	2.83368e+08	3.67818e+08	0.106711	0.0172063	0.0128634	-0.140394	0.235997	0	0	0	0.0563798	0.0248642	0.0885842	0.0815758	0.000395433	0.00092802
tr|A0A7T0JMU9|A0A7T0JMU9_9GAMM	A0A7T0JMU9	IVG45_20360		PIG-L family deacetylase OS=Methylomonas sp. LL1 OX=2785785 GN=IVG45_20360 PE=4 SV=1 CRC64=BD399CADBFEE7660	68.31	0.000489716	2	tr|A0A7T0JMU9|A0A7T0JMU9_9GAMM	1.88868e+06	1.29034e+06	1.37291e+06	1.46505e+06	1.37135e+06	1.43593e+06	1.55718e+06	1.46215e+06	1.69862e+06	1.88755e+06	1.64197e+06	1.33715e+06	1.41898e+06	1.44904e+06	1.67029e+06	0.17686	0.0529423	0.139127	0.0309387	0.235798	0	0	0.25	0.784824	0.383741	0.832437	0.536003	0.410023	0.438109
tr|A0A7T0NZ30|A0A7T0NZ30_9GAMM	A0A7T0NZ30	IVG45_08105		CpsD/CapB family tyrosine-protein kinase OS=Methylomonas sp. LL1 OX=2785785 GN=IVG45_08105 PE=4 SV=1 CRC64=1601940EA6DBCF06	697.22	0	8	tr|A0A7T0NZ30|A0A7T0NZ30_9GAMM	9.74636e+07	7.41389e+07	8.0411e+07	8.63005e+07	4.57928e+07	4.55949e+07	4.6084e+07	4.7354e+07	9.95851e+07	9.38451e+07	1.01141e+08	9.64913e+07	8.33558e+07	4.59384e+07	9.80382e+07	0.117312	0.0171181	0.03325	-0.858687	0.234783	0	0	0	4.47337e-06	0.0312885	3.88437e-05	0.0951069	1.96869e-08	1.94259e-07
tr|A0A7T0P043|A0A7T0P043_9GAMM	A0A7T0P043	IVG45_09530		Alkylphosphonate utilization protein OS=Methylomonas sp. LL1 OX=2785785 GN=IVG45_09530 PE=4 SV=1 CRC64=879E0699A86DFCD9	113.78	0	2	tr|A0A7T0P043|A0A7T0P043_9GAMM	1.70959e+06	4.34783e+06	4.85646e+06	1.68955e+06	6.34309e+06	5.65319e+06	5.26319e+06	5.33635e+06	3.14476e+06	6.23485e+06	2.30392e+06	3.2691e+06	3.02871e+06	5.49477e+06	3.20693e+06	0.53593	0.0872269	0.459795	1.01048	0.233946	0	0	0	0.023767	0.492272	0.0430849	0.636727	0.0609796	0.0779832
tr|A0A7T0JSW5|A0A7T0JSW5_9GAMM	A0A7T0JSW5	IVG45_08770		EF-hand domain-containing protein OS=Methylomonas sp. LL1 OX=2785785 GN=IVG45_08770 PE=4 SV=1 CRC64=00CFE33B53C567FC	157.76	0	5	tr|A0A7T0JSW5|A0A7T0JSW5_9GAMM	1.46689e+07	1.20289e+07	1.32545e+07	1.4906e+07	9.25346e+06	4.55667e+06	4.93038e+06	8.71849e+06	1.57603e+07	1.63709e+07	1.63912e+07	1.82657e+07	1.39617e+07	6.82443e+06	1.6381e+07	0.097676	0.35891	0.0650407	-1.08866	0.232402	0	0	0	0.00219722	0.00773536	0.00584654	0.036373	0.000113133	0.000313522
tr|A0A7T0NX31|A0A7T0NX31_9GAMM	A0A7T0NX31	IVG45_15490		Ferredoxin family protein OS=Methylomonas sp. LL1 OX=2785785 GN=IVG45_15490 PE=4 SV=1 CRC64=2765D0AA7BA0D998	384.36	0	4	tr|A0A7T0NX31|A0A7T0NX31_9GAMM	1.50237e+08	1.30664e+08	1.39264e+08	1.40627e+08	2.08617e+08	2.07032e+08	2.09794e+08	2.11343e+08	1.6081e+08	1.66509e+08	1.7361e+08	1.62313e+08	1.39945e+08	2.09205e+08	1.64411e+08	0.0571702	0.00872225	0.0345688	0.580069	0.232345	0	0	0	2.19804e-06	0.0020691	2.25472e-05	0.0146468	2.00214e-07	1.35884e-06
tr|A0A7T0JQZ7|A0A7T0JQZ7_9GAMM	A0A7T0JQZ7	IVG45_08375		4Fe-4S binding protein OS=Methylomonas sp. LL1 OX=2785785 GN=IVG45_08375 PE=4 SV=1 CRC64=349C9C9F15B60BD6	85.9	0.00505051	2	tr|A0A7T0JQZ7|A0A7T0JQZ7_9GAMM	1.01554e+07	6.23187e+06	6.78093e+06	8.19717e+06	6.4511e+06	5.59475e+06	5.61978e+06	5.33091e+06	8.66609e+06	8.84923e+06	8.95115e+06	8.58543e+06	7.48905e+06	5.60727e+06	8.75766e+06	0.223286	0.0845131	0.019068	-0.411011	0.232163	0.375	0.125	0.5	0.0206224	0.219939	0.0380463	0.368213	0.00161398	0.00310978
tr|A0A7T0NWT0|A0A7T0NWT0_9GAMM	A0A7T0NWT0	IVG45_19020		Uncharacterized protein OS=Methylomonas sp. LL1 OX=2785785 GN=IVG45_19020 PE=4 SV=1 CRC64=58E5444F10329F4F	2863.3	0	29	tr|A0A7T0NWT0|A0A7T0NWT0_9GAMM	4.28035e+08	3.93956e+08	4.17443e+08	4.2348e+08	2.70632e+08	2.66718e+08	2.66783e+08	2.72468e+08	4.97906e+08	4.96974e+08	4.89912e+08	4.88244e+08	4.20462e+08	2.68707e+08	4.93443e+08	0.0364416	0.0106652	0.00991486	-0.645939	0.230908	0	0.00462963	0	2.96499e-07	0.000399758	4.43897e-06	0.00505519	1.0455e-10	2.86687e-09
tr|A0A7T0NXP7|A0A7T0NXP7_9GAMM	A0A7T0NXP7	IVG45_02345		PilZ domain-containing protein OS=Methylomonas sp. LL1 OX=2785785 GN=IVG45_02345 PE=4 SV=1 CRC64=965DC94B94F5F5AA	101.94	0	3	tr|A0A7T0NXP7|A0A7T0NXP7_9GAMM	3.38592e+06	3.01882e+06	2.93013e+06	3.36983e+06	3.56014e+06	3.72758e+06	4.11941e+06	4.10395e+06	4.09188e+06	3.62069e+06	3.71212e+06	3.77381e+06	3.19433e+06	3.91577e+06	3.74297e+06	0.0742376	0.0718674	0.0538836	0.294296	0.230803	0.0833333	0	0	0.00406336	0.00457474	0.00965791	0.0250888	0.00232184	0.00428659
tr|A0A7T0JNU2|A0A7T0JNU2_9GAMM	A0A7T0JNU2	IVG45_21310		Uncharacterized protein OS=Methylomonas sp. LL1 OX=2785785 GN=IVG45_21310 PE=4 SV=1 CRC64=CDD8F6FB2C0325CD	188.21	0	4	tr|A0A7T0JNU2|A0A7T0JNU2_9GAMM	7.66298e+06	5.8194e+06	5.70407e+06	6.55209e+06	5.73608e+06	5.51212e+06	5.46269e+06	5.86695e+06	7.30097e+06	7.18883e+06	7.49021e+06	7.12697e+06	6.18574e+06	5.6241e+06	7.2449e+06	0.140008	0.0336845	0.0219181	-0.135077	0.23051	0	0	0	0.0897187	0.0770599	0.131449	0.178436	0.00278294	0.00504142
tr|A0A7T0JKT6|A0A7T0JKT6_9GAMM	A0A7T0JKT6	IVG45_15625		CreA family protein OS=Methylomonas sp. LL1 OX=2785785 GN=IVG45_15625 PE=4 SV=1 CRC64=08E8B894D3079F18	216.31	0	4	tr|A0A7T0JKT6|A0A7T0JKT6_9GAMM	7.13867e+06	1.09862e+07	1.18881e+07	7.44834e+06	1.39149e+07	1.30033e+07	1.41696e+07	1.42551e+07	1.00052e+07	1.40819e+07	1.01358e+07	1.11103e+07	9.21725e+06	1.40423e+07	1.06231e+07	0.258807	0.0414476	0.167434	0.634378	0.230343	0	0	0	0.00734701	0.161525	0.0157782	0.29611	0.0140261	0.0211814
tr|A0A7T0JMI7|A0A7T0JMI7_9GAMM	A0A7T0JMI7	IVG45_20415		DUF115 domain-containing protein OS=Methylomonas sp. LL1 OX=2785785 GN=IVG45_20415 PE=4 SV=1 CRC64=1DEEC258AC81A806	234.25	0	7	tr|A0A7T0JMI7|A0A7T0JMI7_9GAMM	7.6295e+06	5.62429e+06	5.15987e+06	6.08736e+06	5.89588e+06	5.66928e+06	6.4252e+06	5.76011e+06	6.9715e+06	6.46396e+06	7.02982e+06	6.74637e+06	5.85582e+06	5.82799e+06	6.85894e+06	0.175002	0.0569471	0.0377639	-0.00584196	0.229047	0	0	0	0.794578	0.177823	0.840729	0.316413	0.151518	0.176522
tr|A0A7T0NY14|A0A7T0NY14_9GAMM	A0A7T0NY14	IVG45_18685		Transglutaminase family protein OS=Methylomonas sp. LL1 OX=2785785 GN=IVG45_18685 PE=4 SV=1 CRC64=902BB434BD06D21E	1058.36	0	19	tr|A0A7T0NY14|A0A7T0NY14_9GAMM	5.60929e+07	4.44662e+07	4.43884e+07	4.63976e+07	1.46052e+07	1.44937e+07	1.52611e+07	1.41388e+07	5.59714e+07	4.70443e+07	5.52638e+07	5.12443e+07	4.54319e+07	1.45495e+07	5.3254e+07	0.116696	0.0320363	0.078694	-1.64242	0.228484	0.0326087	0.0108696	0.076087	2.08979e-08	0.183032	6.25737e-07	0.323034	1.48614e-10	3.8714e-09
tr|A0A7T0JRF0|A0A7T0JRF0_9GAMM	A0A7T0JRF0	IVG45_06970		Autotransporter domain-containing protein OS=Methylomonas sp. LL1 OX=2785785 GN=IVG45_06970 PE=4 SV=1 CRC64=D61637C492E3B3CD	585.54	0	10	tr|A0A7T0JRF0|A0A7T0JRF0_9GAMM	3.70572e+07	2.88731e+07	3.245e+07	3.36219e+07	1.63556e+07	1.47788e+07	1.4496e+07	1.65573e+07	3.89544e+07	3.34567e+07	4.15347e+07	3.84024e+07	3.30359e+07	1.55672e+07	3.86784e+07	0.102286	0.0681661	0.0886203	-1.08715	0.227683	0	0	0	1.13061e-06	0.0542631	1.36987e-05	0.13894	2.24062e-08	2.16982e-07
tr|A0A7T0NXB8|A0A7T0NXB8_9GAMM	A0A7T0NXB8	IVG45_14765		Glycosyltransferase OS=Methylomonas sp. LL1 OX=2785785 GN=IVG45_14765 PE=4 SV=1 CRC64=742D5EC9B69A7915	426.5	0	9	tr|A0A7T0NXB8|A0A7T0NXB8_9GAMM	1.5953e+07	1.28903e+07	1.38588e+07	1.41026e+07	1.50722e+07	1.39453e+07	1.4567e+07	1.47653e+07	1.70165e+07	1.45686e+07	1.70889e+07	1.57434e+07	1.39807e+07	1.46661e+07	1.63799e+07	0.0901243	0.0326224	0.0742578	0.0690681	0.227451	0.025	0.025	0	0.546605	0.052763	0.616409	0.136357	0.0566688	0.0729719
tr|A0A7T0NYX0|A0A7T0NYX0_9GAMM	A0A7T0NYX0	ruvA	IVG45_01865	Holliday junction branch migration protein RuvA OS=Methylomonas sp. LL1 OX=2785785 GN=ruvA PE=4 SV=1 CRC64=26FB437B625B28D6	91.73	0	2	tr|A0A7T0NYX0|A0A7T0NYX0_9GAMM	3.11966e+06	2.48959e+06	2.62447e+06	2.88771e+06	2.74797e+06	2.52352e+06	2.42585e+06	2.38263e+06	3.38147e+06	3.16481e+06	3.01952e+06	3.27818e+06	2.75609e+06	2.47469e+06	3.2215e+06	0.10077	0.0646874	0.0483707	-0.154009	0.226534	0	0	0	0.124747	0.0258795	0.174244	0.0834358	0.00194864	0.00366513
tr|A0A7T0JSP9|A0A7T0JSP9_9GAMM	A0A7T0JSP9	IVG45_21990		Pilin OS=Methylomonas sp. LL1 OX=2785785 GN=IVG45_21990 PE=4 SV=1 CRC64=F04803DA6A9B059D	1015.92	0	4	tr|A0A7T0JSP9|A0A7T0JSP9_9GAMM	4.81873e+08	3.94813e+08	5.22709e+08	4.81224e+08	6.25567e+08	5.82812e+08	5.9955e+08	7.50053e+08	5.19976e+08	6.10052e+08	6.16174e+08	5.18375e+08	4.81548e+08	6.12558e+08	5.65014e+08	0.114528	0.118492	0.0959054	0.346842	0.226009	0.015625	0	0.046875	0.0032684	0.0284466	0.00801713	0.0886404	0.00468054	0.00795203
tr|A0A7T0NWU1|A0A7T0NWU1_9GAMM	A0A7T0NWU1	neuB	IVG45_20370	N-acetylneuraminate synthase OS=Methylomonas sp. LL1 OX=2785785 GN=neuB PE=4 SV=1 CRC64=CE903D4F1618E6E4	90.66	0	2	tr|A0A7T0NWU1|A0A7T0NWU1_9GAMM	1.17367e+06	837195	1.11182e+06	1.25724e+06	975903	1.09275e+06	1.0856e+06	1.14787e+06	1.1702e+06	1.4886e+06	1.38454e+06	1.28799e+06	1.14274e+06	1.08918e+06	1.33626e+06	0.166116	0.0669546	0.101954	-0.068742	0.225291	0	0	0	0.925584	0.0571965	0.946661	0.143958	0.0423497	0.0566329
tr|A0A7T0JM90|A0A7T0JM90_9GAMM	A0A7T0JM90	pgaA	IVG45_18705	Poly-beta-1,6 N-acetyl-D-glucosamine export porin PgaA OS=Methylomonas sp. LL1 OX=2785785 GN=pgaA PE=4 SV=1 CRC64=C0BA55C163B5016A	200.12	0	5	tr|A0A7T0JM90|A0A7T0JM90_9GAMM	1.2999e+06	1.47238e+06	1.19594e+06	1.39472e+06	318104	211897	202637	393703	1.56086e+06	1.58668e+06	1.32559e+06	1.59508e+06	1.34731e+06	265001	1.57377e+06	0.0891701	0.324147	0.0846843	-2.37468	0.224988	0	0	0	4.0562e-06	0.0715845	3.59401e-05	0.168959	5.18515e-08	4.50244e-07
tr|A0A7T0JK58|A0A7T0JK58_9GAMM	A0A7T0JK58	mrdA	IVG45_13600	Penicillin-binding protein 2 OS=Methylomonas sp. LL1 OX=2785785 GN=mrdA PE=4 SV=1 CRC64=39B32F6EDC850086	125.8	0	4	tr|A0A7T0JK58|A0A7T0JK58_9GAMM	1.16127e+06	1.44701e+06	1.1967e+06	1.60297e+06	495861	494312	499192	503015	1.83323e+06	1.59094e+06	1.47897e+06	1.41873e+06	1.32185e+06	497526	1.53496e+06	0.155448	0.00775024	0.115784	-1.40323	0.22117	0	0	0	5.92444e-07	0.0983285	7.87406e-06	0.211068	1.21425e-08	1.35756e-07
tr|A0A7T0NYV8|A0A7T0NYV8_9GAMM	A0A7T0NYV8	dhaK	IVG45_06845	Dihydroxyacetone kinase subunit DhaK OS=Methylomonas sp. LL1 OX=2785785 GN=dhaK PE=4 SV=1 CRC64=28F20CCC7C885BC8	638.51	0	5	tr|A0A7T0NYV8|A0A7T0NYV8_9GAMM	8.50149e+07	8.33396e+07	8.15598e+07	7.99911e+07	8.96356e+07	8.68013e+07	8.38273e+07	8.67348e+07	9.67783e+07	1.00514e+08	9.53486e+07	9.36785e+07	8.24497e+07	8.67681e+07	9.60635e+07	0.0263842	0.0273367	0.0301588	0.0737334	0.220517	0	0	0	0.110358	0.000751894	0.157352	0.00783473	0.000225207	0.000567922
tr|A0A7T0JKE3|A0A7T0JKE3_9GAMM	A0A7T0JKE3	IVG45_12685		Substrate-binding domain-containing protein OS=Methylomonas sp. LL1 OX=2785785 GN=IVG45_12685 PE=4 SV=1 CRC64=85D8FC14AECC6087	22.66	0.00715488	1	tr|A0A7T0JKE3|A0A7T0JKE3_9GAMM	221016	255623	224079	259892	28850.1	34366.4	40235.5	40382.9	230758	336973	170359	358633	239851	37301	283866	0.0851181	0.153106	0.324443	-2.68621	0.220495	0	0	0	1.05336e-08	0.572587	3.6372e-07	0.705243	3.52287e-08	3.18649e-07
tr|A0A7T0NY77|A0A7T0NY77_9GAMM	A0A7T0NY77	IVG45_21960		Class I SAM-dependent methyltransferase OS=Methylomonas sp. LL1 OX=2785785 GN=IVG45_21960 PE=4 SV=1 CRC64=9D24F06005C4C31C	54.24	0.000942063	3	tr|A0A7T0NY77|A0A7T0NY77_9GAMM	602523	670595	750172	840255	801420	697587	818868	702757	832654	1.06389e+06	652224	820102	710383	752088	826378	0.14324	0.0846515	0.200818	0.0814604	0.220428	0	0	0	0.460444	0.190875	0.534233	0.332622	0.315304	0.343812
tr|A0A7T0JNR4|A0A7T0JNR4_9GAMM	A0A7T0JNR4	IVG45_01850		HAD-IB family phosphatase OS=Methylomonas sp. LL1 OX=2785785 GN=IVG45_01850 PE=4 SV=1 CRC64=324129D0C4F99072	133.12	0	3	tr|A0A7T0JNR4|A0A7T0JNR4_9GAMM	5.05694e+06	5.21139e+06	5.14834e+06	5.23049e+06	6.16984e+06	6.94059e+06	6.41142e+06	6.3173e+06	6.37528e+06	6.18829e+06	5.74827e+06	5.87635e+06	5.17987e+06	6.36436e+06	6.03232e+06	0.0151533	0.0519524	0.0473635	0.297088	0.219342	0	0	0	0.000121414	0.00127746	0.00052106	0.0109467	7.22473e-05	0.00021266
tr|A0A7T0JLD9|A0A7T0JLD9_9GAMM	A0A7T0JLD9	fabD	IVG45_12585	ACP S-malonyltransferase OS=Methylomonas sp. LL1 OX=2785785 GN=fabD PE=4 SV=1 CRC64=A5A0768A90AB9772	729.84	0	6	tr|A0A7T0JLD9|A0A7T0JLD9_9GAMM	9.11339e+07	8.9466e+07	9.16313e+07	9.59059e+07	1.01263e+08	1.06291e+08	1.06499e+08	1.15415e+08	1.07189e+08	1.06704e+08	1.01992e+08	1.05819e+08	9.13826e+07	1.06395e+08	1.06262e+08	0.0297953	0.0548255	0.0223724	0.219444	0.217621	0	0	0	0.0023487	0.00165882	0.00618016	0.0127621	0.000674816	0.00146981
tr|A0A7T0JJQ2|A0A7T0JJQ2_9GAMM	A0A7T0JJQ2	moxG	IVG45_11195	Cytochrome c(L), periplasmic OS=Methylomonas sp. LL1 OX=2785785 GN=moxG PE=4 SV=1 CRC64=3B59C86192C19F81	642.88	0	5	tr|A0A7T0JJQ2|A0A7T0JJQ2_9GAMM	5.7711e+08	5.5572e+08	5.1598e+08	6.0721e+08	3.68258e+08	3.76713e+08	3.70992e+08	3.27428e+08	6.59287e+08	6.56149e+08	6.47398e+08	6.65112e+08	5.66415e+08	3.69625e+08	6.57718e+08	0.0680054	0.0625094	0.0112523	-0.615551	0.215862	0	0.0208333	0	1.11063e-05	0.00398198	8.08151e-05	0.0228482	2.78797e-08	2.60311e-07
tr|A0A7T0NYM2|A0A7T0NYM2_9GAMM	A0A7T0NYM2	IVG45_02405		RnfH family protein OS=Methylomonas sp. LL1 OX=2785785 GN=IVG45_02405 PE=4 SV=1 CRC64=0ADE669FC5EA824E	80.85	0	2	tr|A0A7T0NYM2|A0A7T0NYM2_9GAMM	898173	550764	510727	624104	743594	696445	631361	679551	610681	579786	809667	759180	587434	687998	684931	0.270278	0.0673747	0.16217	0.230685	0.21582	0	0	0	0.473975	0.555126	0.547055	0.691239	0.710739	0.728354
tr|A0A7T0JKW5|A0A7T0JKW5_9GAMM	A0A7T0JKW5	IVG45_14235		Formate hydrogenlyase OS=Methylomonas sp. LL1 OX=2785785 GN=IVG45_14235 PE=4 SV=1 CRC64=2B0192FF0889DCB6	35.68	0.0039823	1	tr|A0A7T0JKW5|A0A7T0JKW5_9GAMM	2.37148e+06	2.11323e+06	1.84125e+06	2.70394e+06	4.40476e+06	4.97209e+06	4.26498e+06	4.34355e+06	2.59387e+06	2.72924e+06	2.5999e+06	2.09151e+06	2.24235e+06	4.37415e+06	2.59689e+06	0.163036	0.0716764	0.112537	0.966351	0.214164	0	0	0	2.25913e-05	0.265108	0.000139179	0.416381	6.51898e-06	2.71033e-05
tr|A0A7T0NVX1|A0A7T0NVX1_9GAMM	A0A7T0NVX1	IVG45_13970		Peptide deformylase OS=Methylomonas sp. LL1 OX=2785785 GN=IVG45_13970 PE=4 SV=1 CRC64=80BF3E446B4A35E6	368.2	0	5	tr|A0A7T0NVX1|A0A7T0NVX1_9GAMM	1.54138e+07	1.29337e+07	1.39767e+07	1.28848e+07	1.35129e+07	1.42099e+07	1.37356e+07	1.4864e+07	1.62547e+07	1.54461e+07	1.54174e+07	1.57348e+07	1.34552e+07	1.39727e+07	1.55904e+07	0.0859665	0.0424498	0.0247162	0.0553318	0.213524	0	0	0	0.649616	0.0188092	0.711627	0.0668458	0.0160349	0.0238148
tr|A0A7T0NZ51|A0A7T0NZ51_9GAMM	A0A7T0NZ51	amrA	IVG45_07250	AmmeMemoRadiSam system protein A OS=Methylomonas sp. LL1 OX=2785785 GN=amrA PE=4 SV=1 CRC64=317C97C284D881A5	339.23	0	5	tr|A0A7T0NZ51|A0A7T0NZ51_9GAMM	3.2208e+07	2.60194e+07	2.70277e+07	3.16046e+07	2.74344e+07	2.73377e+07	2.71185e+07	2.85019e+07	3.12589e+07	3.29386e+07	3.63036e+07	3.48445e+07	2.93161e+07	2.73861e+07	3.38916e+07	0.107634	0.0223501	0.0650931	-0.0938464	0.213071	0	0	0	0.347199	0.0363545	0.420872	0.105932	0.00577595	0.00958366
tr|A0A7T0JLF4|A0A7T0JLF4_9GAMM	A0A7T0JLF4	IVG45_15465		Shikimate kinase OS=Methylomonas sp. LL1 OX=2785785 GN=IVG45_15465 PE=4 SV=1 CRC64=C93DAAF95C2F4967	17.29	0.00999167	1	tr|A0A7T0JLF4|A0A7T0JLF4_9GAMM	628067	1.19188e+06	992657	1.20477e+06	861249	1.14274e+06	1.03417e+06	1.19325e+06	1.86006e+06	700983	1.24314e+06	1.27698e+06	1.09227e+06	1.08845e+06	1.26006e+06	0.267823	0.13888	0.372781	-0.000821425	0.21206	0	0	0	0.618853	0.365965	0.684504	0.520277	0.569944	0.593645
tr|A0A7T0JS68|A0A7T0JS68_9GAMM	A0A7T0JS68	IVG45_05835		Winged helix-turn-helix transcriptional regulator OS=Methylomonas sp. LL1 OX=2785785 GN=IVG45_05835 PE=4 SV=1 CRC64=E664E0574582FE57	21.2	0.00839278	1	tr|A0A7T0JS68|A0A7T0JS68_9GAMM	18886.9	142400	140093	185308	199628	219994	222925	193078	195029	113718	166489	160430	141246	209811	163460	0.588537	0.0707902	0.212049	0.569226	0.210524	0	0	0	0.109469	0.285018	0.156428	0.437005	0.160316	0.186024
tr|A0A7T0JM03|A0A7T0JM03_9GAMM	A0A7T0JM03	IVG45_18160		Aspartate carbamoyltransferase OS=Methylomonas sp. LL1 OX=2785785 GN=IVG45_18160 PE=4 SV=1 CRC64=A82A1A89955C1767	409.13	0	7	tr|A0A7T0JM03|A0A7T0JM03_9GAMM	7.17135e+07	7.71863e+07	8.14816e+07	9.00859e+07	9.8866e+07	8.75993e+07	9.08034e+07	9.90544e+07	9.15839e+07	8.73635e+07	9.48999e+07	9.19323e+07	7.93339e+07	9.48347e+07	9.17581e+07	0.096804	0.061486	0.0339127	0.256701	0.210423	0	0	0	0.0170352	0.0273259	0.0323445	0.0863884	0.012643	0.0192716
tr|A0A7T0NZ84|A0A7T0NZ84_9GAMM	A0A7T0NZ84	IVG45_03465		DUF4007 family protein OS=Methylomonas sp. LL1 OX=2785785 GN=IVG45_03465 PE=4 SV=1 CRC64=DE8EE567D94F4994	207.11	0	3	tr|A0A7T0NZ84|A0A7T0NZ84_9GAMM	2.23516e+06	2.0318e+06	2.13374e+06	2.48016e+06	1.4183e+06	1.43693e+06	1.35915e+06	1.4859e+06	2.47963e+06	2.44291e+06	2.7375e+06	2.57198e+06	2.18445e+06	1.42762e+06	2.52581e+06	0.0865489	0.0367563	0.0513714	-0.613301	0.209624	0	0	0	1.11567e-05	0.0193499	8.09557e-05	0.068209	8.92968e-08	6.94382e-07
tr|A0A7T0JRQ0|A0A7T0JRQ0_9GAMM	A0A7T0JRQ0	csy3	IVG45_09305	Type I-F CRISPR-associated protein Csy3 OS=Methylomonas sp. LL1 OX=2785785 GN=csy3 PE=4 SV=1 CRC64=C96FEC5D4C621BDB	867.86	0	12	tr|A0A7T0JRQ0|A0A7T0JRQ0_9GAMM	8.66772e+07	7.64223e+07	7.80492e+07	8.18902e+07	8.17754e+07	7.97291e+07	8.00976e+07	7.82746e+07	9.33553e+07	8.93543e+07	9.27826e+07	9.20203e+07	7.99697e+07	7.99134e+07	9.24014e+07	0.0564974	0.0179886	0.0192553	-0.000604602	0.208866	0	0	0	0.803706	0.00625711	0.84832	0.032138	0.000927999	0.0019355
tr|A0A7T0JL19|A0A7T0JL19_9GAMM	A0A7T0JL19	IVG45_14620		Uncharacterized protein OS=Methylomonas sp. LL1 OX=2785785 GN=IVG45_14620 PE=4 SV=1 CRC64=A9E08D3833D6A5C9	381.28	0	3	tr|A0A7T0JL19|A0A7T0JL19_9GAMM	2.45243e+08	2.16985e+08	2.31676e+08	2.33484e+08	9.79787e+07	9.04667e+07	8.82406e+07	9.02013e+07	2.5695e+08	2.6517e+08	2.72403e+08	2.71997e+08	2.3258e+08	9.0334e+07	2.68583e+08	0.049993	0.0467476	0.0272146	-1.36438	0.207538	0	0	0	6.50828e-09	0.00373156	2.64907e-07	0.0218015	4.62069e-12	2.27111e-10
tr|A0A7T0JS86|A0A7T0JS86_9GAMM	A0A7T0JS86	cas6f	IVG45_09310	Type I-F CRISPR-associated endoribonuclease Cas6/Csy4 OS=Methylomonas sp. LL1 OX=2785785 GN=cas6f PE=4 SV=1 CRC64=85ED5724A008A7F6	145.63	0	3	tr|A0A7T0JS86|A0A7T0JS86_9GAMM	1.97251e+06	2.25522e+06	2.04522e+06	2.10138e+06	2.24153e+06	2.28244e+06	1.99384e+06	2.35848e+06	2.36548e+06	2.52322e+06	2.27634e+06	2.41921e+06	2.0733e+06	2.26198e+06	2.39234e+06	0.0573082	0.0711019	0.0430857	0.125734	0.206536	0	0	0.0833333	0.246762	0.00864004	0.312958	0.0394865	0.0248852	0.035303
tr|A0A7T0NWU3|A0A7T0NWU3_9GAMM	A0A7T0NWU3	pgeF	IVG45_16755	Peptidoglycan editing factor PgeF OS=Methylomonas sp. LL1 OX=2785785 GN=pgeF PE=4 SV=1 CRC64=284EB09743F6F744	40.48	0.00225124	1	tr|A0A7T0NWU3|A0A7T0NWU3_9GAMM	137429	107076	164165	220330	230978	171997	252391	238929	171675	174953	127859	196270	150797	234953	173314	0.305802	0.158794	0.171182	0.645254	0.206411	0	0	0	0.0384645	0.588823	0.0643809	0.717103	0.062479	0.0796271
tr|A0A7T0JQ26|A0A7T0JQ26_9GAMM	A0A7T0JQ26	IVG45_04970		OmpA family protein OS=Methylomonas sp. LL1 OX=2785785 GN=IVG45_04970 PE=4 SV=1 CRC64=D17CB7AF58CDD3EA	258.14	0	5	tr|A0A7T0JQ26|A0A7T0JQ26_9GAMM	1.47261e+07	1.56919e+07	1.6539e+07	1.91845e+07	1.48929e+07	1.52499e+07	1.54356e+07	1.53099e+07	1.73847e+07	1.763e+07	1.95911e+07	1.97301e+07	1.61155e+07	1.52799e+07	1.86106e+07	0.115818	0.0152871	0.0671798	-0.0763162	0.20617	0.0416667	0.0416667	0.0833333	0.18764	0.0873507	0.247119	0.192674	0.00957368	0.0150238
tr|A0A7T0JPW0|A0A7T0JPW0_9GAMM	A0A7T0JPW0	IVG45_04405		Cupin domain-containing protein OS=Methylomonas sp. LL1 OX=2785785 GN=IVG45_04405 PE=4 SV=1 CRC64=E53FF0003DC3E3B9	282.73	0	5	tr|A0A7T0JPW0|A0A7T0JPW0_9GAMM	9.47332e+07	6.96813e+07	7.82037e+07	8.46546e+07	8.93898e+07	8.5351e+07	8.66312e+07	9.98587e+07	9.34426e+07	9.15727e+07	9.74099e+07	9.42485e+07	8.14291e+07	8.80105e+07	9.38456e+07	0.129196	0.0729349	0.025851	0.113086	0.205863	0	0	0	0.166022	0.0452051	0.222359	0.123117	0.0738418	0.0926579
tr|A0A7T0JL59|A0A7T0JL59_9GAMM	A0A7T0JL59	aroE	IVG45_14940	Shikimate dehydrogenase OS=Methylomonas sp. LL1 OX=2785785 GN=aroE PE=4 SV=1 CRC64=D8034AF9CC7B4EE8	342.36	0	5	tr|A0A7T0JL59|A0A7T0JL59_9GAMM	1.2182e+07	8.80628e+06	1.00396e+07	1.21143e+07	1.22282e+07	1.25444e+07	1.25735e+07	1.52505e+07	1.28841e+07	1.25486e+07	1.40583e+07	1.21549e+07	1.1077e+07	1.2559e+07	1.27164e+07	0.153189	0.107202	0.0635524	0.187507	0.205352	0	0	0	0.0419007	0.040365	0.0693905	0.11417	0.0371657	0.0503728
tr|A0A7T0NZE2|A0A7T0NZE2_9GAMM	A0A7T0NZE2	IVG45_04385		Sigma 54-interacting transcriptional regulator OS=Methylomonas sp. LL1 OX=2785785 GN=IVG45_04385 PE=4 SV=1 CRC64=7EE42277E2824B05	133.96	0	4	tr|A0A7T0NZE2|A0A7T0NZE2_9GAMM	4.24172e+06	2.294e+06	2.16962e+06	2.19093e+06	2.5239e+06	4.04044e+06	3.24972e+06	3.19469e+06	1.82507e+06	2.7448e+06	2.42886e+06	3.85226e+06	2.24247e+06	3.2222e+06	2.58683e+06	0.371952	0.190794	0.313379	0.523289	0.203783	0.0625	0.1875	0.0625	0.24363	0.986836	0.309287	0.991021	0.451577	0.478974
tr|A0A7T0JRS5|A0A7T0JRS5_9GAMM	A0A7T0JRS5	lnt	IVG45_10620	Apolipoprotein N-acyltransferase OS=Methylomonas sp. LL1 OX=2785785 GN=lnt PE=4 SV=1 CRC64=CF246B3DD25C3239	56.3	0.000474158	1	tr|A0A7T0JRS5|A0A7T0JRS5_9GAMM	1.82956e+06	1.25148e+06	1.14958e+06	1.21853e+06	1.31992e+06	1.30011e+06	1.62333e+06	1.51124e+06	1.57282e+06	1.28789e+06	1.46774e+06	1.37795e+06	1.235e+06	1.41558e+06	1.42284e+06	0.230785	0.108179	0.0855447	0.193707	0.203668	0	0	0	0.534647	0.562247	0.604233	0.696435	0.738758	0.753805
tr|A0A7T0JNR3|A0A7T0JNR3_9GAMM	A0A7T0JNR3	queE	IVG45_01910	7-carboxy-7-deazaguanine synthase QueE OS=Methylomonas sp. LL1 OX=2785785 GN=queE PE=4 SV=1 CRC64=7B513A70E85213BE	112.83	0	2	tr|A0A7T0JNR3|A0A7T0JNR3_9GAMM	1.78041e+06	1.72577e+06	1.44453e+06	1.68365e+06	450283	405696	348083	384323	2.02543e+06	1.91103e+06	1.96646e+06	1.95728e+06	1.70471e+06	395009	1.96187e+06	0.0892951	0.107514	0.0239172	-2.10999	0.202808	0	0	0	1.81953e-08	0.00699884	5.53727e-07	0.0344	1.80628e-11	6.4457e-10
tr|A0A7T0NYR3|A0A7T0NYR3_9GAMM	A0A7T0NYR3	lolA	IVG45_08585	Outer membrane lipoprotein chaperone LolA OS=Methylomonas sp. LL1 OX=2785785 GN=lolA PE=4 SV=1 CRC64=9F6050ACD7D56C42	299.85	0	4	tr|A0A7T0NYR3|A0A7T0NYR3_9GAMM	3.04797e+07	2.482e+07	2.62767e+07	2.75991e+07	2.79416e+07	2.95216e+07	3.05761e+07	2.92568e+07	3.11619e+07	2.97591e+07	3.07264e+07	3.19473e+07	2.69379e+07	2.93892e+07	3.09442e+07	0.0882301	0.0369526	0.0295275	0.126071	0.20043	0	0	0	0.151791	0.0262752	0.205304	0.0843022	0.0313381	0.0432852
tr|A0A7T0JMA0|A0A7T0JMA0_9GAMM	A0A7T0JMA0	thiS	IVG45_18300	Sulfur carrier protein ThiS OS=Methylomonas sp. LL1 OX=2785785 GN=thiS PE=4 SV=1 CRC64=352DBE2188457F6B	495.9	0	13	tr|A0A7T0JMA0|A0A7T0JMA0_9GAMM	1.01321e+08	9.0067e+07	9.25957e+07	9.22274e+07	9.92427e+07	9.76286e+07	9.72412e+07	1.00558e+08	1.07306e+08	1.04234e+08	1.05065e+08	1.10665e+08	9.24115e+07	9.84356e+07	1.06185e+08	0.0528644	0.0155039	0.0269107	0.0910627	0.20036	0	0	0	0.173023	0.006497	0.23055	0.0328635	0.00330176	0.00584313
tr|A0A7T0NYQ8|A0A7T0NYQ8_9GAMM	A0A7T0NYQ8	rpe	IVG45_08505	Ribulose-phosphate 3-epimerase OS=Methylomonas sp. LL1 OX=2785785 GN=rpe PE=4 SV=1 CRC64=E3C4F8C5D48DD1B5	1714.83	0	12	tr|A0A7T0NYQ8|A0A7T0NYQ8_9GAMM	8.53313e+08	7.39897e+08	7.43163e+08	8.02951e+08	1.03837e+09	9.92289e+08	9.90714e+08	9.93971e+08	8.93398e+08	8.22292e+08	9.11611e+08	8.8129e+08	7.73057e+08	9.9313e+08	8.87344e+08	0.0689047	0.0229735	0.0440464	0.362487	0.199964	0.0172414	0	0	0.000196956	0.0306755	0.00077738	0.0940113	0.00010896	0.000302601
tr|A0A7T0JPY0|A0A7T0JPY0_9GAMM	A0A7T0JPY0	dnaK	IVG45_00555	Molecular chaperone DnaK OS=Methylomonas sp. LL1 OX=2785785 GN=dnaK PE=4 SV=1 CRC64=989B9D55A631773A	5933.97	0	40	tr|A0A7T0JPY0|A0A7T0JPY0_9GAMM	2.27187e+09	1.94077e+09	1.99284e+09	2.10513e+09	2.06559e+09	2.1427e+09	2.12109e+09	2.12969e+09	2.34093e+09	2.342e+09	2.42122e+09	2.36212e+09	2.04899e+09	2.12539e+09	2.35206e+09	0.0705222	0.0160615	0.0159377	0.0533519	0.199542	0.00884956	0	0.0132743	0.62614	0.00996264	0.690557	0.0430393	0.00398621	0.00689972
tr|A0A7T0JMA7|A0A7T0JMA7_9GAMM	A0A7T0JMA7	IVG45_19785		M67 family metallopeptidase OS=Methylomonas sp. LL1 OX=2785785 GN=IVG45_19785 PE=4 SV=1 CRC64=80BCC0C772C11831	330.75	0	5	tr|A0A7T0JMA7|A0A7T0JMA7_9GAMM	2.76939e+07	2.28275e+07	2.47348e+07	2.57709e+07	2.81573e+07	2.83277e+07	2.82861e+07	3.02356e+07	2.89713e+07	2.89871e+07	2.95287e+07	2.79867e+07	2.52529e+07	2.83069e+07	2.89792e+07	0.080423	0.0344991	0.0222517	0.165011	0.198872	0.125	0	0.0833333	0.0174386	0.0142432	0.0329902	0.0560474	0.00651543	0.0106212
tr|A0A7T0NYW3|A0A7T0NYW3_9GAMM	A0A7T0NYW3	IVG45_03700		Pyridoxamine 5'-phosphate oxidase family protein OS=Methylomonas sp. LL1 OX=2785785 GN=IVG45_03700 PE=4 SV=1 CRC64=0818883C7F2B49A4	30.92	0.00521059	2	tr|A0A7T0NYW3|A0A7T0NYW3_9GAMM	1.12141e+06	1.16615e+06	1.18694e+06	1.36016e+06	1.02182e+06	1.00099e+06	943847	909117	1.20383e+06	1.4661e+06	1.24347e+06	1.50018e+06	1.17654e+06	972417	1.35479e+06	0.0865673	0.0533993	0.111814	-0.275474	0.198681	0.125	0	0	0.00194503	0.126414	0.0052235	0.252732	0.000477255	0.00109249
tr|A0A7T0NYK8|A0A7T0NYK8_9GAMM	A0A7T0NYK8	IVG45_07600		DUF1957 domain-containing protein OS=Methylomonas sp. LL1 OX=2785785 GN=IVG45_07600 PE=4 SV=1 CRC64=FA21A8FFEE65D522	235.92	0	5	tr|A0A7T0NYK8|A0A7T0NYK8_9GAMM	8.6795e+07	7.04843e+07	7.89872e+07	8.09378e+07	6.15295e+07	6.36738e+07	6.06875e+07	6.85964e+07	9.1283e+07	9.049e+07	9.33373e+07	9.20246e+07	7.99625e+07	6.26017e+07	9.16538e+07	0.0851134	0.0557465	0.0131888	-0.353226	0.196968	0.0833333	0	0.0416667	0.00225989	0.0105986	0.00600105	0.0450396	1.1252e-05	4.3042e-05
tr|A0A7T0NVS4|A0A7T0NVS4_9GAMM	A0A7T0NVS4	IVG45_14665		Pyridoxamine 5'-phosphate oxidase family protein OS=Methylomonas sp. LL1 OX=2785785 GN=IVG45_14665 PE=4 SV=1 CRC64=881C15FF73BD2FB3	77.36	0.000503778	2	tr|A0A7T0NVS4|A0A7T0NVS4_9GAMM	1.93722e+06	1.40769e+06	1.75196e+06	1.80454e+06	1.84441e+06	1.8871e+06	1.87508e+06	2.28231e+06	1.82166e+06	2.12055e+06	1.95871e+06	2.26472e+06	1.77825e+06	1.88109e+06	2.03963e+06	0.130794	0.105212	0.0943356	0.0812586	0.196865	0	0	0	0.113459	0.0535109	0.161244	0.137607	0.0922509	0.112401
tr|A0A7T0JRC8|A0A7T0JRC8_9GAMM	A0A7T0JRC8	infA	IVG45_09345	Translation initiation factor IF-1 OS=Methylomonas sp. LL1 OX=2785785 GN=infA PE=4 SV=1 CRC64=B40D75CBFAA413BA	407.34	0	4	tr|A0A7T0JRC8|A0A7T0JRC8_9GAMM	7.17175e+07	6.07613e+07	6.30326e+07	6.38828e+07	5.93747e+07	5.75864e+07	5.39286e+07	5.41613e+07	7.21208e+07	7.0547e+07	7.55389e+07	7.32029e+07	6.34577e+07	5.58739e+07	7.26619e+07	0.0734802	0.0473606	0.0287822	-0.184267	0.195396	0	0	0	0.0117826	0.0211893	0.0234973	0.0728209	0.000114393	0.000316341
tr|A0A7T0NY11|A0A7T0NY11_9GAMM	A0A7T0NY11	IVG45_04200		PilW family protein OS=Methylomonas sp. LL1 OX=2785785 GN=IVG45_04200 PE=4 SV=1 CRC64=E27024C6481B2596	733.83	0	8	tr|A0A7T0NY11|A0A7T0NY11_9GAMM	4.27929e+07	3.64603e+07	3.46295e+07	4.09559e+07	2.05329e+07	2.11645e+07	2.04271e+07	2.35076e+07	4.61124e+07	4.10544e+07	4.43355e+07	4.41497e+07	3.87081e+07	2.08487e+07	4.42426e+07	0.0982864	0.0671284	0.0478461	-0.890408	0.195233	0.0277778	0	0	5.35144e-06	0.0418118	4.39764e-05	0.116992	4.33081e-08	3.79857e-07
tr|A0A7T0JQA3|A0A7T0JQA3_9GAMM	A0A7T0JQA3	IVG45_05610		Ferritin-like domain-containing protein OS=Methylomonas sp. LL1 OX=2785785 GN=IVG45_05610 PE=4 SV=1 CRC64=02227C936D3C6992	70.35	0.000492611	1	tr|A0A7T0JQA3|A0A7T0JQA3_9GAMM	609234	399572	436744	484143	606881	556924	629770	586086	570830	485482	693524	451516	460443	596484	528156	0.189357	0.0520744	0.195969	0.375153	0.195129	0	0	0	0.0309144	0.292821	0.0538316	0.445619	0.133462	0.157601
tr|A0A7T0JNV3|A0A7T0JNV3_9GAMM	A0A7T0JNV3	IVG45_02225		Thiopurine S-methyltransferase OS=Methylomonas sp. LL1 OX=2785785 GN=IVG45_02225 PE=4 SV=1 CRC64=0B07FCBE8BA6C127	148.73	0	4	tr|A0A7T0JNV3|A0A7T0JNV3_9GAMM	7.10033e+06	4.89313e+06	5.66125e+06	5.98785e+06	5.67796e+06	5.72709e+06	5.72419e+06	6.35107e+06	7.04982e+06	5.77578e+06	7.13394e+06	6.29472e+06	5.82455e+06	5.72564e+06	6.67227e+06	0.155026	0.0547607	0.0985287	-0.0241422	0.194285	0	0	0	0.990126	0.220397	0.992794	0.368271	0.265091	0.292859
tr|A0A7T0JMJ9|A0A7T0JMJ9_9GAMM	A0A7T0JMJ9	IVG45_20490		M18 family aminopeptidase OS=Methylomonas sp. LL1 OX=2785785 GN=IVG45_20490 PE=4 SV=1 CRC64=91E8415E1096E407	266.08	0	6	tr|A0A7T0JMJ9|A0A7T0JMJ9_9GAMM	6.83931e+06	7.63547e+06	7.48892e+06	6.75029e+06	1.0154e+07	1.0525e+07	1.04781e+07	1.13169e+07	7.99271e+06	8.79606e+06	7.92982e+06	8.38847e+06	7.16412e+06	1.05016e+07	8.19059e+06	0.0624854	0.0465191	0.0484886	0.553224	0.194242	0	0	0	1.02784e-05	0.00913048	7.58508e-05	0.0405194	2.1447e-06	1.04625e-05
tr|A0A7T0JNT9|A0A7T0JNT9_9GAMM	A0A7T0JNT9	hrpA	IVG45_02150	ATP-dependent RNA helicase HrpA OS=Methylomonas sp. LL1 OX=2785785 GN=hrpA PE=4 SV=1 CRC64=BC4DE5D57DF1C3E7	221.92	0	10	tr|A0A7T0JNT9|A0A7T0JNT9_9GAMM	1.52878e+07	1.65697e+07	1.58087e+07	1.68778e+07	1.71893e+07	1.65301e+07	1.8225e+07	1.63225e+07	1.90955e+07	1.80962e+07	1.73078e+07	1.89116e+07	1.61892e+07	1.68597e+07	1.85039e+07	0.0447615	0.0501584	0.0447284	0.0586667	0.192844	0	0	0.025	0.167265	0.00807136	0.223793	0.0377484	0.011906	0.0182335
tr|A0A7T0NWL9|A0A7T0NWL9_9GAMM	A0A7T0NWL9	IVG45_19080		Deoxycytidylate deaminase OS=Methylomonas sp. LL1 OX=2785785 GN=IVG45_19080 PE=4 SV=1 CRC64=2BD746D8701D6D2B	159.91	0	4	tr|A0A7T0NWL9|A0A7T0NWL9_9GAMM	4.19685e+06	3.42828e+06	3.19935e+06	3.31217e+06	3.00616e+06	3.25871e+06	3.36997e+06	2.63212e+06	3.95076e+06	3.7473e+06	3.77713e+06	3.92207e+06	3.37022e+06	3.13243e+06	3.8496e+06	0.127773	0.106724	0.0264933	-0.106519	0.191823	0.0625	0.0625	0.0625	0.0950924	0.161815	0.138543	0.296434	0.0129061	0.0196266
tr|A0A7T0JQM1|A0A7T0JQM1_9GAMM	A0A7T0JQM1	IVG45_06365		TMF family protein OS=Methylomonas sp. LL1 OX=2785785 GN=IVG45_06365 PE=4 SV=1 CRC64=29BAEA762D145FF3	286.92	0	6	tr|A0A7T0JQM1|A0A7T0JQM1_9GAMM	1.23401e+07	8.21089e+06	9.59332e+06	1.04691e+07	8.35512e+06	7.49287e+06	7.63733e+06	1.08026e+07	1.07832e+07	1.0322e+07	1.2147e+07	1.22004e+07	1.00312e+07	7.99623e+06	1.14651e+07	0.170288	0.178971	0.0840384	-0.327182	0.191572	0	0	0	0.147335	0.194837	0.200736	0.337665	0.0342557	0.0468071
tr|A0A7T0NVU5|A0A7T0NVU5_9GAMM	A0A7T0NVU5	gatB	IVG45_13565	Asp-tRNA(Asn)/Glu-tRNA(Gln) amidotransferase subunit GatB OS=Methylomonas sp. LL1 OX=2785785 GN=gatB PE=4 SV=1 CRC64=A3EEDA7F0A3770A1	1133.04	0	18	tr|A0A7T0NVU5|A0A7T0NVU5_9GAMM	1.22791e+08	1.03477e+08	1.10607e+08	1.06878e+08	1.17349e+08	1.13138e+08	1.09789e+08	1.15432e+08	1.24338e+08	1.24008e+08	1.243e+08	1.193e+08	1.08742e+08	1.14285e+08	1.24154e+08	0.0759097	0.0285416	0.0200182	0.0718571	0.191428	0	0	0	0.510979	0.034281	0.583816	0.101425	0.0333768	0.0457855
tr|A0A7T0JK84|A0A7T0JK84_9GAMM	A0A7T0JK84	IVG45_13935		FAD-dependent oxidoreductase OS=Methylomonas sp. LL1 OX=2785785 GN=IVG45_13935 PE=4 SV=1 CRC64=B96503FC3DFEE889	512.64	0	12	tr|A0A7T0JK84|A0A7T0JK84_9GAMM	2.58444e+07	1.75504e+07	1.94809e+07	2.07695e+07	1.22776e+07	1.26575e+07	1.21334e+07	1.22227e+07	2.41438e+07	2.08606e+07	2.37639e+07	2.21842e+07	2.01252e+07	1.22502e+07	2.2974e+07	0.169516	0.0187371	0.0665044	-0.715467	0.190886	0	0	0	0.00011368	0.281476	0.000497527	0.433104	4.24081e-06	1.882e-05
tr|A0A7T0JL87|A0A7T0JL87_9GAMM	A0A7T0JL87	IVG45_15190		Glycosyltransferase family 2 protein OS=Methylomonas sp. LL1 OX=2785785 GN=IVG45_15190 PE=4 SV=1 CRC64=E34B961D1BAB8958	148.62	0	4	tr|A0A7T0JL87|A0A7T0JL87_9GAMM	2.19511e+06	1.81282e+06	1.74045e+06	2.05132e+06	1.73908e+06	2.05156e+06	1.9549e+06	1.82158e+06	2.38133e+06	1.71316e+06	2.11095e+06	2.29291e+06	1.93207e+06	1.88824e+06	2.20193e+06	0.108012	0.0733458	0.13955	-0.0312505	0.190145	0	0	0	0.65738	0.346121	0.718923	0.49925	0.345599	0.374651
tr|A0A7T0JLD5|A0A7T0JLD5_9GAMM	A0A7T0JLD5	gyrB	IVG45_16335	DNA topoisomerase (ATP-hydrolyzing) subunit B OS=Methylomonas sp. LL1 OX=2785785 GN=gyrB PE=4 SV=1 CRC64=31EF9B4A930F6D91	1013.09	0	19	tr|A0A7T0JLD5|A0A7T0JLD5_9GAMM	7.261e+07	7.66465e+07	7.0297e+07	7.43895e+07	6.41126e+07	6.24744e+07	6.29813e+07	6.10525e+07	8.2051e+07	8.19068e+07	8.65438e+07	8.56613e+07	7.34998e+07	6.27278e+07	8.38561e+07	0.0366344	0.0202552	0.0286603	-0.22854	0.189948	0	0	0	0.000589842	0.00281779	0.00193763	0.0177303	9.60547e-07	5.26784e-06
tr|A0A7T0NXG3|A0A7T0NXG3_9GAMM	A0A7T0NXG3	IVG45_00870		Transporter OS=Methylomonas sp. LL1 OX=2785785 GN=IVG45_00870 PE=4 SV=1 CRC64=2DF227A93CCE44A8	477.3	0	6	tr|A0A7T0NXG3|A0A7T0NXG3_9GAMM	1.97185e+07	1.60807e+07	1.77353e+07	2.01031e+07	1.33356e+07	1.26535e+07	1.28187e+07	1.29352e+07	2.08411e+07	2.18149e+07	2.04387e+07	2.2317e+07	1.87269e+07	1.28769e+07	2.1328e+07	0.101427	0.0224622	0.0404737	-0.538312	0.189287	0	0	0	0.000128023	0.0222848	0.000545368	0.0756901	9.33657e-07	5.17484e-06
tr|A0A7T0JN55|A0A7T0JN55_9GAMM	A0A7T0JN55	IVG45_21110		Folate-binding protein YgfZ OS=Methylomonas sp. LL1 OX=2785785 GN=IVG45_21110 PE=4 SV=1 CRC64=F86E0682772A51FE	210.2	0	3	tr|A0A7T0JN55|A0A7T0JN55_9GAMM	5.05402e+06	6.61727e+06	5.46421e+06	4.71687e+06	7.00208e+06	6.37724e+06	6.29802e+06	5.96811e+06	4.70608e+06	5.10083e+06	7.09633e+06	7.02039e+06	5.25912e+06	6.33763e+06	6.06061e+06	0.151546	0.0673539	0.20982	0.270193	0.187419	0	0	0	0.0515119	0.493126	0.0821201	0.637199	0.292192	0.3213
tr|A0A7T0JQ31|A0A7T0JQ31_9GAMM	A0A7T0JQ31	IVG45_04575		Chemotaxis protein CheA OS=Methylomonas sp. LL1 OX=2785785 GN=IVG45_04575 PE=4 SV=1 CRC64=0220462C17A60193	1581.34	0	27	tr|A0A7T0JQ31|A0A7T0JQ31_9GAMM	2.14647e+08	1.84166e+08	1.8335e+08	1.9966e+08	3.88565e+07	3.80412e+07	3.7781e+07	3.6761e+07	2.25623e+08	2.11229e+08	2.1856e+08	2.18081e+08	1.91913e+08	3.79111e+07	2.1832e+08	0.0758859	0.022823	0.0269252	-2.33859	0.187171	0.0214286	0.121429	0.00714286	1.41628e-10	0.0281504	1.67701e-08	0.088139	3.80855e-14	5.28936e-12
tr|A0A7T0NXU6|A0A7T0NXU6_9GAMM	A0A7T0NXU6	IVG45_00780		DUF2950 domain-containing protein OS=Methylomonas sp. LL1 OX=2785785 GN=IVG45_00780 PE=4 SV=1 CRC64=77356A031F80AC50	379.61	0	7	tr|A0A7T0NXU6|A0A7T0NXU6_9GAMM	2.10519e+07	1.4444e+07	1.70807e+07	1.7925e+07	2.5007e+07	2.49133e+07	2.54124e+07	2.62452e+07	2.00679e+07	1.71225e+07	2.10069e+07	1.97725e+07	1.75029e+07	2.52097e+07	1.99202e+07	0.154506	0.0239057	0.0854345	0.52676	0.187022	0	0	0	0.000768781	0.221839	0.00242748	0.369543	0.000616151	0.00136139
tr|A0A7T0JS56|A0A7T0JS56_9GAMM	A0A7T0JS56	IVG45_10625		Uncharacterized protein OS=Methylomonas sp. LL1 OX=2785785 GN=IVG45_10625 PE=4 SV=1 CRC64=9C4DA26C02CD8471	757.77	0	16	tr|A0A7T0JS56|A0A7T0JS56_9GAMM	6.20188e+07	5.09558e+07	5.21553e+07	5.17078e+07	5.44836e+07	5.59129e+07	5.42188e+07	5.64115e+07	6.17141e+07	5.95597e+07	5.80941e+07	5.8665e+07	5.19316e+07	5.51983e+07	5.91123e+07	0.0964727	0.0193771	0.0267106	0.0879044	0.18682	0	0	0	0.645962	0.0803995	0.709115	0.182758	0.0864436	0.10632
tr|A0A7T0NX75|A0A7T0NX75_9GAMM	A0A7T0NX75	IVG45_19015		AAA family ATPase OS=Methylomonas sp. LL1 OX=2785785 GN=IVG45_19015 PE=4 SV=1 CRC64=8843D57180EF2CEC	1565.9	0	21	tr|A0A7T0NX75|A0A7T0NX75_9GAMM	3.02742e+08	2.70311e+08	2.48246e+08	2.76378e+08	1.53148e+08	1.50884e+08	1.56477e+08	1.52001e+08	3.31426e+08	2.89592e+08	3.11616e+08	3.10595e+08	2.73344e+08	1.52575e+08	3.11106e+08	0.0816993	0.0157811	0.0549762	-0.841126	0.186772	0	0.0078125	0	7.3661e-07	0.0330287	9.40622e-06	0.0987828	5.72559e-09	7.45094e-08
tr|A0A7T0NZ97|A0A7T0NZ97_9GAMM	A0A7T0NZ97	IVG45_03730		Uncharacterized protein OS=Methylomonas sp. LL1 OX=2785785 GN=IVG45_03730 PE=4 SV=1 CRC64=1ABB7C9D9CF034CC	285.12	0	1	tr|A0A7T0NZ97|A0A7T0NZ97_9GAMM	3.38574e+07	2.96869e+07	3.49382e+07	3.64694e+07	7.54022e+07	7.29485e+07	6.96542e+07	7.95295e+07	3.54501e+07	3.80499e+07	4.06617e+07	4.02639e+07	3.43978e+07	7.41753e+07	3.91569e+07	0.0861206	0.0559409	0.0621004	1.1086	0.186552	0.05	0	0	2.58399e-07	0.0327704	3.93642e-06	0.0982357	1.01466e-08	1.16956e-07
tr|A0A7T0JS00|A0A7T0JS00_9GAMM	A0A7T0JS00	IVG45_10380		YdhR family protein OS=Methylomonas sp. LL1 OX=2785785 GN=IVG45_10380 PE=4 SV=1 CRC64=4EDF79497272E8EE	63.51	0.000484731	1	tr|A0A7T0JS00|A0A7T0JS00_9GAMM	2.49388e+06	2.36066e+06	2.3066e+06	2.55881e+06	3.25115e+06	4.03032e+06	3.63994e+06	3.89372e+06	2.85385e+06	2.6877e+06	2.83334e+06	2.56097e+06	2.42727e+06	3.76683e+06	2.76052e+06	0.0479365	0.0924388	0.0501149	0.633739	0.185646	0	0	0	3.53485e-05	0.0160784	0.000196339	0.0605264	7.06652e-06	2.90702e-05
tr|A0A7T0JNW6|A0A7T0JNW6_9GAMM	A0A7T0JNW6	queC	IVG45_01915	7-cyano-7-deazaguanine synthase QueC OS=Methylomonas sp. LL1 OX=2785785 GN=queC PE=4 SV=1 CRC64=DAC5F04708799524	33.96	0.00440335	1	tr|A0A7T0JNW6|A0A7T0JNW6_9GAMM	2.39879e+06	2.65252e+06	2.64351e+06	2.27113e+06	2.27307e+06	2.54654e+06	2.20929e+06	2.25352e+06	2.78581e+06	3.08667e+06	2.27261e+06	2.93734e+06	2.52115e+06	2.26329e+06	2.86158e+06	0.0755148	0.0659187	0.127767	-0.153969	0.183925	0	0	0	0.185512	0.188875	0.244687	0.330785	0.0622946	0.0794309
tr|A0A7T0JQ02|A0A7T0JQ02_9GAMM	A0A7T0JQ02	IVG45_05385		Cytochrome c-type biogenesis protein CcmH OS=Methylomonas sp. LL1 OX=2785785 GN=IVG45_05385 PE=4 SV=1 CRC64=E426ADFF71A2BB8D	306.8	0	4	tr|A0A7T0JQ02|A0A7T0JQ02_9GAMM	1.35777e+07	1.07654e+07	1.20228e+07	1.17321e+07	1.33144e+07	1.23091e+07	1.25478e+07	1.29384e+07	1.27894e+07	1.38136e+07	1.49059e+07	1.31743e+07	1.18774e+07	1.27431e+07	1.34939e+07	0.0970219	0.0345968	0.0676924	0.101429	0.183792	0.1	0	0.15	0.233834	0.0484093	0.297867	0.128549	0.0632126	0.0805227
tr|A0A7T0JRN1|A0A7T0JRN1_9GAMM	A0A7T0JRN1	IVG45_09135		Dicarboxylate/amino acid:cation symporter OS=Methylomonas sp. LL1 OX=2785785 GN=IVG45_09135 PE=4 SV=1 CRC64=C626EB7B2B59621F	49.21	0.00185615	1	tr|A0A7T0JRN1|A0A7T0JRN1_9GAMM	3.97201e+06	2.87367e+06	2.97111e+06	3.88602e+06	3.10444e+06	2.95063e+06	3.06719e+06	3.33967e+06	4.20176e+06	3.69702e+06	3.88744e+06	3.83022e+06	3.42856e+06	3.08582e+06	3.85883e+06	0.170357	0.0523795	0.0547803	-0.139021	0.183478	0	0	0	0.32303	0.121618	0.396183	0.246164	0.0275659	0.038545
tr|A0A7T0JQD9|A0A7T0JQD9_9GAMM	A0A7T0JQD9	IVG45_01960		NAD(P)-dependent alcohol dehydrogenase OS=Methylomonas sp. LL1 OX=2785785 GN=IVG45_01960 PE=4 SV=1 CRC64=43211FD4FBD2C309	361.36	0	10	tr|A0A7T0JQD9|A0A7T0JQD9_9GAMM	3.29792e+07	2.84454e+07	2.9767e+07	2.97473e+07	3.9939e+07	4.27184e+07	4.264e+07	4.53095e+07	3.21591e+07	3.8284e+07	3.39313e+07	3.36284e+07	2.97571e+07	4.26792e+07	3.37798e+07	0.0638787	0.0514156	0.0764701	0.520297	0.182913	0	0	0	3.37163e-05	0.0268147	0.000188075	0.0855331	3.33192e-05	0.000109506
tr|A0A7T0JL81|A0A7T0JL81_9GAMM	A0A7T0JL81	mtnC	IVG45_15760	Acireductone synthase OS=Methylomonas sp. LL1 OX=2785785 GN=mtnC PE=4 SV=1 CRC64=4C8BC26D7F5C725B	408.14	0	8	tr|A0A7T0JL81|A0A7T0JL81_9GAMM	2.53872e+07	2.21621e+07	2.21269e+07	2.389e+07	2.49429e+07	2.48888e+07	2.46095e+07	2.54068e+07	2.52722e+07	2.51548e+07	2.69603e+07	2.6991e+07	2.3026e+07	2.49159e+07	2.61163e+07	0.0668794	0.0132423	0.0390345	0.114816	0.181946	0	0	0	0.109681	0.0278705	0.156645	0.0877904	0.0243405	0.0346676
tr|A0A7T0JKW2|A0A7T0JKW2_9GAMM	A0A7T0JKW2	IVG45_15730		DUF615 domain-containing protein OS=Methylomonas sp. LL1 OX=2785785 GN=IVG45_15730 PE=4 SV=1 CRC64=3B308AA0FBF16947	267.81	0	6	tr|A0A7T0JKW2|A0A7T0JKW2_9GAMM	3.74338e+07	3.27886e+07	3.10496e+07	3.33271e+07	3.51734e+07	3.35081e+07	3.27351e+07	3.28866e+07	3.48256e+07	2.75835e+07	4.03505e+07	4.10308e+07	3.30578e+07	3.31974e+07	3.7588e+07	0.08034	0.0332487	0.173309	0.00606133	0.181422	0	0	0	0.995453	0.547471	0.996534	0.685325	0.707959	0.726076
tr|A0A7T0JSG6|A0A7T0JSG6_9GAMM	A0A7T0JSG6	IVG45_07435		EAL domain-containing protein OS=Methylomonas sp. LL1 OX=2785785 GN=IVG45_07435 PE=4 SV=1 CRC64=FBEB527DEAE7A8AF	54.97	0.00047259	1	tr|A0A7T0JSG6|A0A7T0JSG6_9GAMM	279091	200330	109137	167419	275339	208470	177602	213166	277263	171913	206402	208928	183874	210818	207665	0.375244	0.187319	0.204124	0.202988	0.181312	0	0	0	0.343282	0.384799	0.4169	0.536114	0.511525	0.536875
tr|A0A7T0JNJ1|A0A7T0JNJ1_9GAMM	A0A7T0JNJ1	IVG45_00915		Efflux RND transporter periplasmic adaptor subunit OS=Methylomonas sp. LL1 OX=2785785 GN=IVG45_00915 PE=4 SV=1 CRC64=91DFF54E848EBA12	436.68	0	9	tr|A0A7T0JNJ1|A0A7T0JNJ1_9GAMM	9.19991e+06	8.54672e+06	8.79447e+06	1.01246e+07	1.31335e+07	1.2897e+07	1.23716e+07	1.17571e+07	1.09397e+07	9.4504e+06	9.94866e+06	1.04496e+07	8.99719e+06	1.26343e+07	1.01991e+07	0.0756266	0.0487467	0.0629098	0.489849	0.18083	0	0	0	0.000104546	0.0583425	0.00046794	0.144662	6.66126e-05	0.000198997
tr|A0A7T0NXX1|A0A7T0NXX1_9GAMM	A0A7T0NXX1	IVG45_04525		Type II toxin-antitoxin system Phd/YefM family antitoxin OS=Methylomonas sp. LL1 OX=2785785 GN=IVG45_04525 PE=4 SV=1 CRC64=3EA8B023B5735259	38.16	0.00312919	1	tr|A0A7T0NXX1|A0A7T0NXX1_9GAMM	1.19375e+06	868308	999013	877474	691363	712806	636377	1.06173e+06	1.1107e+06	967240	1.08213e+06	1.04074e+06	938243	702084	1.06144e+06	0.15397	0.249456	0.0593426	-0.415454	0.180742	0	0	0	0.0689851	0.356722	0.10503	0.510303	0.0251999	0.0356576
tr|A0A7T0JPQ7|A0A7T0JPQ7_9GAMM	A0A7T0JPQ7	rnr	IVG45_04650	Ribonuclease R OS=Methylomonas sp. LL1 OX=2785785 GN=rnr PE=4 SV=1 CRC64=4DCCF961DD75A832	1525.94	0	28	tr|A0A7T0JPQ7|A0A7T0JPQ7_9GAMM	1.34713e+08	1.14254e+08	1.1453e+08	1.23253e+08	9.6675e+07	1.01847e+08	1.04333e+08	1.01127e+08	1.36564e+08	1.30774e+08	1.32604e+08	1.39923e+08	1.18891e+08	1.01487e+08	1.34584e+08	0.0791936	0.031596	0.030331	-0.227383	0.179684	0.00657895	0.0131579	0.00657895	0.0025572	0.0414577	0.0066021	0.116502	3.37787e-05	0.000110545
tr|A0A7T0NWN6|A0A7T0NWN6_9GAMM	A0A7T0NWN6	IVG45_00455		Uncharacterized protein OS=Methylomonas sp. LL1 OX=2785785 GN=IVG45_00455 PE=4 SV=1 CRC64=239044DC6608F4BF	132.66	0	2	tr|A0A7T0NWN6|A0A7T0NWN6_9GAMM	3.09807e+06	2.39884e+06	2.24168e+06	2.59109e+06	975864	1.21132e+06	886293	885283	3.09025e+06	2.7191e+06	2.84909e+06	2.7969e+06	2.49496e+06	931079	2.82299e+06	0.144159	0.155338	0.0559091	-1.42264	0.179216	0	0	0	5.16783e-06	0.150548	4.28271e-05	0.281567	5.73901e-08	4.90168e-07
tr|A0A7T0P031|A0A7T0P031_9GAMM	A0A7T0P031	IVG45_09190		SpoIIE family protein phosphatase OS=Methylomonas sp. LL1 OX=2785785 GN=IVG45_09190 PE=4 SV=1 CRC64=EC67F7D583E6F50B	222.25	0	6	tr|A0A7T0P031|A0A7T0P031_9GAMM	7.17929e+06	6.69731e+06	6.87599e+06	6.64125e+06	8.13618e+06	8.88125e+06	8.2126e+06	8.51236e+06	8.11778e+06	7.87205e+06	7.49943e+06	7.25114e+06	6.78665e+06	8.36248e+06	7.68574e+06	0.0353662	0.0401351	0.0501125	0.301124	0.179185	0	0	0	0.000194609	0.0128399	0.000771622	0.0519377	0.000195587	0.000500004
tr|A0A7T0JQ69|A0A7T0JQ69_9GAMM	A0A7T0JQ69	IVG45_03500		Uncharacterized protein OS=Methylomonas sp. LL1 OX=2785785 GN=IVG45_03500 PE=4 SV=1 CRC64=E10F4D130FC2C66E	1813.2	0	36	tr|A0A7T0JQ69|A0A7T0JQ69_9GAMM	1.24337e+08	1.12598e+08	1.10303e+08	1.14579e+08	7.79225e+07	7.62063e+07	7.78555e+07	7.34405e+07	1.3339e+08	1.24978e+08	1.3209e+08	1.22751e+08	1.13589e+08	7.70309e+07	1.28534e+08	0.0534778	0.0274972	0.0407694	-0.560338	0.177833	0	0	0	1.98815e-06	0.0228695	2.10533e-05	0.0772374	1.30544e-08	1.42885e-07
tr|A0A7T0JS07|A0A7T0JS07_9GAMM	A0A7T0JS07	sufT	IVG45_10970	Putative Fe-S cluster assembly protein SufT OS=Methylomonas sp. LL1 OX=2785785 GN=sufT PE=4 SV=1 CRC64=21236D66457088C6	345.39	0	5	tr|A0A7T0JS07|A0A7T0JS07_9GAMM	1.31385e+07	1.34608e+07	1.8164e+07	1.62975e+07	3.80982e+07	3.41009e+07	3.70326e+07	4.18135e+07	1.57783e+07	2.06955e+07	1.64408e+07	1.70563e+07	1.48791e+07	3.75654e+07	1.67485e+07	0.157074	0.0843878	0.125655	1.34255	0.177084	0.0277778	0	0	2.86356e-06	0.150899	2.76422e-05	0.281581	4.33665e-07	2.67068e-06
tr|A0A7T0JJX0|A0A7T0JJX0_9GAMM	A0A7T0JJX0	glgX	IVG45_11905	Glycogen debranching protein GlgX OS=Methylomonas sp. LL1 OX=2785785 GN=glgX PE=4 SV=1 CRC64=DC8D6DF7535C26A0	177.63	0	6	tr|A0A7T0JJX0|A0A7T0JJX0_9GAMM	8.76554e+06	7.97196e+06	7.45707e+06	8.23261e+06	7.03543e+06	6.90848e+06	7.22422e+06	6.9357e+06	9.48698e+06	8.60076e+06	8.84275e+06	9.60314e+06	8.10229e+06	6.98556e+06	9.16487e+06	0.0671909	0.0203526	0.0534086	-0.213803	0.17708	0	0	0	0.00574004	0.0271087	0.0127475	0.0860511	8.97628e-05	0.000254719
tr|A0A7T0JP65|A0A7T0JP65_9GAMM	A0A7T0JP65	IVG45_01985		Glycoside hydrolase OS=Methylomonas sp. LL1 OX=2785785 GN=IVG45_01985 PE=4 SV=1 CRC64=804B6E848B68BF82	329.62	0	9	tr|A0A7T0JP65|A0A7T0JP65_9GAMM	1.17667e+07	1.20919e+07	1.24662e+07	9.64621e+06	1.58033e+07	1.5681e+07	1.58779e+07	1.54798e+07	1.33055e+07	1.58555e+07	1.3646e+07	1.31009e+07	1.19293e+07	1.57422e+07	1.34758e+07	0.109962	0.0110692	0.0910337	0.400249	0.175875	0.0277778	0	0.0277778	0.00041741	0.018553	0.00147538	0.0662387	0.000571784	0.00127525
tr|A0A7T0JSM2|A0A7T0JSM2_9GAMM	A0A7T0JSM2	IVG45_18485		YfhL family 4Fe-4S dicluster ferredoxin OS=Methylomonas sp. LL1 OX=2785785 GN=IVG45_18485 PE=4 SV=1 CRC64=CAC12BE1DBBD4206	85.68	0	1	tr|A0A7T0JSM2|A0A7T0JSM2_9GAMM	2.01894e+06	2.67412e+06	2.33652e+06	1.98365e+06	3.2213e+06	2.70537e+06	2.81673e+06	3.10445e+06	2.38401e+06	2.95132e+06	2.4175e+06	2.48959e+06	2.17773e+06	2.96059e+06	2.45355e+06	0.143039	0.081422	0.103169	0.445203	0.175735	0	0	0	0.00525913	0.128841	0.0118821	0.255817	0.0092336	0.0145338
tr|A0A7T0JPW2|A0A7T0JPW2_9GAMM	A0A7T0JPW2	IVG45_05090		Pyridine nucleotide-disulfide oxidoreductase OS=Methylomonas sp. LL1 OX=2785785 GN=IVG45_05090 PE=4 SV=1 CRC64=0B8164EDF2E22725	3669.2	0	55	tr|A0A7T0JPW2|A0A7T0JPW2_9GAMM	6.51844e+08	5.51436e+08	5.5511e+08	6.01654e+08	5.18515e+08	5.16963e+08	5.18427e+08	5.29553e+08	6.59801e+08	6.55786e+08	6.49601e+08	6.48239e+08	5.78382e+08	5.18471e+08	6.52694e+08	0.0798878	0.0112041	0.00827652	-0.156591	0.175536	0.0128205	0.00320513	0.025641	0.0177798	0.0378742	0.0335383	0.109503	0.000164215	0.000430797
tr|A0A7T0JNR2|A0A7T0JNR2_9GAMM	A0A7T0JNR2	IVG45_01810		MoxR family ATPase OS=Methylomonas sp. LL1 OX=2785785 GN=IVG45_01810 PE=4 SV=1 CRC64=0C9915DEF3F27137	131.17	0	4	tr|A0A7T0JNR2|A0A7T0JNR2_9GAMM	6.29172e+06	5.96942e+06	5.55028e+06	6.42892e+06	4.97334e+06	5.73851e+06	5.38481e+06	5.65029e+06	7.02666e+06	6.32331e+06	6.81358e+06	7.09238e+06	6.13057e+06	5.51755e+06	6.92012e+06	0.0644619	0.0631928	0.051084	-0.151913	0.175102	0	0	0	0.0448233	0.0268147	0.0728868	0.0855331	0.000998099	0.002057
tr|A0A7T0JP33|A0A7T0JP33_9GAMM	A0A7T0JP33	hpnH	IVG45_22130	Adenosyl-hopene transferase HpnH OS=Methylomonas sp. LL1 OX=2785785 GN=hpnH PE=4 SV=1 CRC64=0438AC6FB912C00A	557.81	0	12	tr|A0A7T0JP33|A0A7T0JP33_9GAMM	5.38325e+07	5.3494e+07	5.04523e+07	5.1666e+07	3.85649e+07	3.78316e+07	3.7644e+07	3.99602e+07	5.81616e+07	6.19758e+07	5.98773e+07	5.88259e+07	5.258e+07	3.81982e+07	5.93516e+07	0.0303482	0.027307	0.0279259	-0.460857	0.174934	0.0192308	0	0	4.99113e-06	0.00247587	4.19416e-05	0.0164019	9.72888e-09	1.13142e-07
tr|A0A7T0JMJ8|A0A7T0JMJ8_9GAMM	A0A7T0JMJ8	IVG45_18065		Glycosyltransferase family 4 protein OS=Methylomonas sp. LL1 OX=2785785 GN=IVG45_18065 PE=4 SV=1 CRC64=9F29549C6A03E307	344.18	0	9	tr|A0A7T0JMJ8|A0A7T0JMJ8_9GAMM	2.76276e+07	2.4145e+07	2.55927e+07	2.69698e+07	1.69182e+07	1.79278e+07	1.7364e+07	1.86405e+07	2.9237e+07	3.09411e+07	2.99413e+07	2.93758e+07	2.62812e+07	1.76459e+07	2.96586e+07	0.0592635	0.0419962	0.0259083	-0.574391	0.174845	0	0	0	8.51864e-06	0.00627955	6.5654e-05	0.032138	2.4584e-08	2.35446e-07
tr|A0A7T0JS55|A0A7T0JS55_9GAMM	A0A7T0JS55	IVG45_01505		Uncharacterized protein OS=Methylomonas sp. LL1 OX=2785785 GN=IVG45_01505 PE=4 SV=1 CRC64=E95A173120186B72	175.68	0	4	tr|A0A7T0JS55|A0A7T0JS55_9GAMM	2.51818e+07	1.79326e+07	1.8876e+07	2.13279e+07	1.45087e+07	1.46412e+07	1.45953e+07	1.48104e+07	2.29006e+07	1.9313e+07	2.30698e+07	2.23683e+07	2.0102e+07	1.46182e+07	2.26344e+07	0.155317	0.00866415	0.0802662	-0.456883	0.173769	0	0	0	0.00106071	0.488081	0.00320924	0.633509	0.000163851	0.000430275
tr|A0A7T0NWI6|A0A7T0NWI6_9GAMM	A0A7T0NWI6	IVG45_17480		Hybrid sensor histidine kinase/response regulator OS=Methylomonas sp. LL1 OX=2785785 GN=IVG45_17480 PE=4 SV=1 CRC64=226AAD9B8FB92A16	449.7	0	10	tr|A0A7T0NWI6|A0A7T0NWI6_9GAMM	1.04762e+07	1.02458e+07	9.80708e+06	1.00672e+07	5.42312e+06	6.1805e+06	5.93716e+06	1.5321e+07	1.19737e+07	1.07001e+07	1.14634e+07	1.14481e+07	1.01565e+07	6.05883e+06	1.14557e+07	0.0278707	0.577881	0.0460244	-0.745525	0.173725	0	0	0	0.177901	0.00924835	0.236084	0.0407647	0.0934166	0.113715
tr|A0A7T0JN61|A0A7T0JN61_9GAMM	A0A7T0JN61	prsK	IVG45_21195	PEP-CTERM system histidine kinase PrsK OS=Methylomonas sp. LL1 OX=2785785 GN=prsK PE=4 SV=1 CRC64=DE2EF6EC2CC25E1F	94.34	0	3	tr|A0A7T0JN61|A0A7T0JN61_9GAMM	453940	1.09081e+06	1.16503e+06	1.47631e+06	569023	637002	760069	638533	1.23867e+06	1.09473e+06	1.30378e+06	1.33638e+06	1.12792e+06	637768	1.27123e+06	0.409837	0.122112	0.0861402	-0.821782	0.172864	0	0	0	0.124223	0.293176	0.173886	0.445839	0.0234119	0.0334364
tr|A0A7T0JKE4|A0A7T0JKE4_9GAMM	A0A7T0JKE4	IVG45_13215		Homoserine O-succinyltransferase OS=Methylomonas sp. LL1 OX=2785785 GN=IVG45_13215 PE=4 SV=1 CRC64=F12150BC746FA3B0	380.86	0	12	tr|A0A7T0JKE4|A0A7T0JKE4_9GAMM	2.6231e+07	2.12043e+07	2.24212e+07	2.38763e+07	2.55636e+07	2.43335e+07	2.46878e+07	2.41022e+07	2.2762e+07	2.35463e+07	2.88774e+07	3.07711e+07	2.31487e+07	2.45106e+07	2.62119e+07	0.0922412	0.0260005	0.148772	0.0831494	0.172501	0	0	0	0.279001	0.175694	0.348752	0.314343	0.264258	0.292187
tr|A0A7T0NZI1|A0A7T0NZI1_9GAMM	A0A7T0NZI1	IVG45_07145		EAL domain-containing protein OS=Methylomonas sp. LL1 OX=2785785 GN=IVG45_07145 PE=4 SV=1 CRC64=4B8C3331EA12C3E3	503.83	0	13	tr|A0A7T0NZI1|A0A7T0NZI1_9GAMM	1.54906e+07	1.36863e+07	1.26472e+07	1.4136e+07	7.31233e+06	8.06509e+06	7.88565e+06	8.33858e+06	1.58834e+07	1.40069e+07	1.67903e+07	1.54549e+07	1.39111e+07	7.97537e+06	1.56692e+07	0.0842569	0.054939	0.0746948	-0.802516	0.171745	0	0	0	2.60002e-06	0.0897914	2.60502e-05	0.196903	6.74662e-08	5.54414e-07
tr|A0A7T0JMV4|A0A7T0JMV4_9GAMM	A0A7T0JMV4	IVG45_21375		Carbon-nitrogen hydrolase OS=Methylomonas sp. LL1 OX=2785785 GN=IVG45_21375 PE=4 SV=1 CRC64=DD8728E9460C275B	480.18	0	9	tr|A0A7T0JMV4|A0A7T0JMV4_9GAMM	2.60913e+07	2.25745e+07	2.34774e+07	2.50564e+07	2.69635e+07	2.80637e+07	2.81455e+07	2.88733e+07	2.74048e+07	2.56573e+07	2.81266e+07	2.71674e+07	2.42669e+07	2.81046e+07	2.72861e+07	0.0647839	0.0281232	0.0383186	0.21258	0.169928	0.104167	0.0208333	0.0208333	0.00546047	0.0273704	0.0122877	0.0864241	0.00448635	0.0076686
tr|A0A7T0JNQ8|A0A7T0JNQ8_9GAMM	A0A7T0JNQ8	phoU	IVG45_12975	Phosphate signaling complex protein PhoU OS=Methylomonas sp. LL1 OX=2785785 GN=phoU PE=4 SV=1 CRC64=39C1C4C97E116666	1064.52	0	15	tr|A0A7T0JNQ8|A0A7T0JNQ8_9GAMM	1.57273e+08	1.318e+08	1.36884e+08	1.4432e+08	1.35045e+08	1.31682e+08	1.33986e+08	1.30132e+08	1.58966e+08	1.53114e+08	1.6484e+08	1.56963e+08	1.40602e+08	1.32834e+08	1.57964e+08	0.0776391	0.0167278	0.0308665	-0.0815436	0.168455	0.0227273	0	0.0454545	0.126655	0.0373762	0.176248	0.108304	0.00160091	0.00308916
tr|A0A7T0JN39|A0A7T0JN39_9GAMM	A0A7T0JN39	IVG45_21970		Phosphocholine cytidylyltransferase family protein OS=Methylomonas sp. LL1 OX=2785785 GN=IVG45_21970 PE=4 SV=1 CRC64=3EDEDDE1B64C15C4	59.13	0.000477327	1	tr|A0A7T0JN39|A0A7T0JN39_9GAMM	1.57965e+06	1.02087e+06	1.09439e+06	1.33062e+06	1.22923e+06	1.05381e+06	1.19989e+06	1.18601e+06	1.23019e+06	1.12975e+06	1.49449e+06	1.62238e+06	1.21251e+06	1.19295e+06	1.36234e+06	0.201209	0.0665954	0.166791	-0.0166032	0.168156	0	0	0	0.533506	0.451915	0.603466	0.601405	0.35605	0.385178
tr|A0A7T0NYB7|A0A7T0NYB7_9GAMM	A0A7T0NYB7	folP	IVG45_05900	Dihydropteroate synthase OS=Methylomonas sp. LL1 OX=2785785 GN=folP PE=4 SV=1 CRC64=9A3E889E50FC787C	227.5	0	4	tr|A0A7T0NYB7|A0A7T0NYB7_9GAMM	9.34e+06	8.34096e+06	8.25535e+06	9.77861e+06	8.78015e+06	8.26135e+06	9.34343e+06	9.58486e+06	9.96291e+06	8.53167e+06	9.98556e+06	9.86719e+06	8.84048e+06	9.06179e+06	9.91505e+06	0.0840696	0.065906	0.0735706	0.0372811	0.167785	0	0	0	0.878939	0.226607	0.91003	0.375038	0.354478	0.383638
tr|A0A7T0NXZ8|A0A7T0NXZ8_9GAMM	A0A7T0NXZ8	IVG45_18450		PilZ domain-containing protein OS=Methylomonas sp. LL1 OX=2785785 GN=IVG45_18450 PE=4 SV=1 CRC64=59F6B003592B1E1B	187.46	0	4	tr|A0A7T0NXZ8|A0A7T0NXZ8_9GAMM	8.49942e+06	7.61231e+06	7.46507e+06	8.26573e+06	7.91092e+06	7.70565e+06	7.39255e+06	7.41666e+06	9.17009e+06	8.59308e+06	8.74934e+06	9.07063e+06	7.93902e+06	7.56115e+06	8.90999e+06	0.0628209	0.0325865	0.0303648	-0.0693957	0.16745	0	0	0	0.277193	0.0201048	0.346657	0.0703292	0.00208422	0.00389484
tr|A0A7T0JMU7|A0A7T0JMU7_9GAMM	A0A7T0JMU7	IVG45_21315		Uncharacterized protein OS=Methylomonas sp. LL1 OX=2785785 GN=IVG45_21315 PE=4 SV=1 CRC64=3D32C7FE83EED94B	675.3	0	16	tr|A0A7T0JMU7|A0A7T0JMU7_9GAMM	3.54206e+07	2.94677e+07	2.72738e+07	3.01816e+07	1.91301e+07	1.93598e+07	1.93406e+07	2.03519e+07	3.45302e+07	3.01093e+07	3.38538e+07	3.311e+07	2.98246e+07	1.93502e+07	3.34819e+07	0.112877	0.0280119	0.0592469	-0.624052	0.166889	0	0	0	3.4264e-05	0.234923	0.000190722	0.383683	1.12822e-06	6.01024e-06
tr|A0A7T0JRY7|A0A7T0JRY7_9GAMM	A0A7T0JRY7	IVG45_10800		Sulfurtransferase TusA family protein OS=Methylomonas sp. LL1 OX=2785785 GN=IVG45_10800 PE=4 SV=1 CRC64=0A0C9B2F81E9D6EE	73.27	0.000496524	3	tr|A0A7T0JRY7|A0A7T0JRY7_9GAMM	8.15837e+06	7.79937e+06	7.35852e+06	8.67443e+06	6.77047e+06	6.46172e+06	6.6915e+06	6.78127e+06	8.69351e+06	8.63445e+06	9.20806e+06	9.22955e+06	7.97887e+06	6.73099e+06	8.95078e+06	0.0696797	0.0222445	0.03594	-0.245026	0.165599	0	0	0	0.00174324	0.0268255	0.0047852	0.0855331	1.73849e-05	6.18168e-05
tr|A0A7T0JP87|A0A7T0JP87_9GAMM	A0A7T0JP87	IVG45_03220		SRPBCC family protein OS=Methylomonas sp. LL1 OX=2785785 GN=IVG45_03220 PE=4 SV=1 CRC64=DAE5D5513EBE40A0	264.82	0	8	tr|A0A7T0JP87|A0A7T0JP87_9GAMM	2.75878e+07	2.25338e+07	2.3517e+07	2.57525e+07	2.04525e+07	2.13131e+07	2.19148e+07	2.21771e+07	2.77201e+07	2.74743e+07	2.90018e+07	2.6837e+07	2.46347e+07	2.1614e+07	2.75972e+07	0.0913352	0.0356617	0.0327361	-0.187383	0.165302	0	0	0	0.0170061	0.0464861	0.0323129	0.125099	0.000293139	0.000709031
tr|A0A7T0JRJ4|A0A7T0JRJ4_9GAMM	A0A7T0JRJ4	IVG45_09545		SulP family inorganic anion transporter OS=Methylomonas sp. LL1 OX=2785785 GN=IVG45_09545 PE=4 SV=1 CRC64=E88E83CCB84F4318	221.39	0	4	tr|A0A7T0JRJ4|A0A7T0JRJ4_9GAMM	6.54721e+06	8.17019e+06	7.25505e+06	7.27884e+06	7.21521e+06	6.89926e+06	8.06449e+06	7.89663e+06	8.1702e+06	7.03517e+06	8.17679e+06	8.12437e+06	7.26694e+06	7.55592e+06	8.14729e+06	0.0909037	0.0735124	0.071282	0.0547927	0.164968	0	0	0	0.616526	0.215481	0.682554	0.362615	0.405411	0.433359
tr|A0A7T0NZX8|A0A7T0NZX8_9GAMM	A0A7T0NZX8	IVG45_09920		Nickel-dependent hydrogenase large subunit OS=Methylomonas sp. LL1 OX=2785785 GN=IVG45_09920 PE=4 SV=1 CRC64=618D020996C9B3D3	67.39	0.000488281	1	tr|A0A7T0NZX8|A0A7T0NZX8_9GAMM	369026	315113	409123	255642	155984	173983	173095	131866	375666	322251	389025	493466	342070	164540	382345	0.197631	0.12432	0.181323	-1.05332	0.16486	0	0	0	0.00011383	0.210098	0.000497527	0.355393	1.29493e-05	4.83448e-05
tr|A0A7T0JRI7|A0A7T0JRI7_9GAMM	A0A7T0JRI7	IVG45_09105		DUF302 domain-containing protein OS=Methylomonas sp. LL1 OX=2785785 GN=IVG45_09105 PE=4 SV=1 CRC64=EF89C94F64455F2D	539.55	0	7	tr|A0A7T0JRI7|A0A7T0JRI7_9GAMM	5.93547e+07	5.52134e+07	5.47867e+07	5.36228e+07	5.59489e+07	5.7018e+07	5.60124e+07	5.4702e+07	5.4733e+07	6.23828e+07	6.3382e+07	6.08339e+07	5.5e+07	5.59807e+07	6.16083e+07	0.0448288	0.0169596	0.0642712	0.0255062	0.163589	0	0	0	0.90486	0.100356	0.930581	0.213724	0.082845	0.102232
tr|A0A7T0JQJ9|A0A7T0JQJ9_9GAMM	A0A7T0JQJ9	IVG45_06210		Response regulator OS=Methylomonas sp. LL1 OX=2785785 GN=IVG45_06210 PE=4 SV=1 CRC64=2C6AD9545ED694B4	255.61	0	6	tr|A0A7T0JQJ9|A0A7T0JQJ9_9GAMM	7.39341e+06	6.11706e+06	5.7771e+06	6.77758e+06	5.48522e+06	5.74975e+06	4.90834e+06	5.62365e+06	7.78868e+06	6.34099e+06	6.9553e+06	7.46488e+06	6.44732e+06	5.55443e+06	7.21009e+06	0.110073	0.0682952	0.088568	-0.213277	0.162312	0	0	0	0.0188273	0.196663	0.0352589	0.339502	0.00328705	0.00582501
tr|A0A7T0JN57|A0A7T0JN57_9GAMM	A0A7T0JN57	IVG45_21400		DUF3365 domain-containing protein OS=Methylomonas sp. LL1 OX=2785785 GN=IVG45_21400 PE=4 SV=1 CRC64=41B362DF7BDB8DF2	25.92	0.00553191	2	tr|A0A7T0JN57|A0A7T0JN57_9GAMM	202529	449298	287239	205676	520931	491179	475444	688989	323621	287614	252316	257199	246457	506055	272407	0.403918	0.180825	0.117416	1.05736	0.162197	0	0	0	0.00483967	0.868356	0.0111569	0.91721	0.00172383	0.00329463
tr|A0A7T0JRD3|A0A7T0JRD3_9GAMM	A0A7T0JRD3	IVG45_06805		Pyridoxal phosphate-dependent aminotransferase OS=Methylomonas sp. LL1 OX=2785785 GN=IVG45_06805 PE=4 SV=1 CRC64=15995A9277331A60	325.86	0	6	tr|A0A7T0JRD3|A0A7T0JRD3_9GAMM	1.86561e+07	1.40273e+07	1.43327e+07	1.55521e+07	1.48731e+07	1.51794e+07	1.49005e+07	1.5337e+07	1.72761e+07	1.6321e+07	1.66388e+07	1.67641e+07	1.49424e+07	1.50399e+07	1.67014e+07	0.135186	0.0148709	0.0237146	0.010524	0.161751	0	0	0	0.627036	0.261413	0.69096	0.412793	0.163025	0.188663
tr|A0A7T0NWT6|A0A7T0NWT6_9GAMM	A0A7T0NWT6	lptD	IVG45_11525	LPS assembly protein LptD OS=Methylomonas sp. LL1 OX=2785785 GN=lptD PE=4 SV=1 CRC64=A4538D7CD0765EE1	958.35	0	15	tr|A0A7T0NWT6|A0A7T0NWT6_9GAMM	4.7742e+07	4.41363e+07	4.80896e+07	5.11062e+07	2.5952e+07	2.45192e+07	2.46018e+07	2.2044e+07	5.36301e+07	5.18608e+07	5.35676e+07	5.46848e+07	4.79158e+07	2.45605e+07	5.35988e+07	0.059748	0.0670741	0.0218666	-0.964154	0.16171	0.0277778	0.0277778	0	3.77318e-07	0.0153621	5.40063e-06	0.0587417	8.84463e-10	1.61121e-08
tr|A0A7T0NWQ7|A0A7T0NWQ7_9GAMM	A0A7T0NWQ7	IVG45_18680		Proteasome-type protease OS=Methylomonas sp. LL1 OX=2785785 GN=IVG45_18680 PE=4 SV=1 CRC64=DB557F81F830AF4F	74.7	0.000498008	2	tr|A0A7T0NWQ7|A0A7T0NWQ7_9GAMM	8.63712e+06	6.59277e+06	6.33809e+06	7.06494e+06	2.79237e+06	2.65759e+06	2.76762e+06	2.81038e+06	7.77492e+06	7.33902e+06	7.97217e+06	7.49088e+06	6.82885e+06	2.77999e+06	7.6329e+06	0.144015	0.0248624	0.0371002	-1.29571	0.161201	0	0	0	4.23469e-07	0.304565	5.86775e-06	0.455972	2.10956e-09	3.27107e-08
tr|A0A7T0JP41|A0A7T0JP41_9GAMM	A0A7T0JP41	IVG45_02890		Diguanylate cyclase OS=Methylomonas sp. LL1 OX=2785785 GN=IVG45_02890 PE=4 SV=1 CRC64=7D0A14793483D1E2	193.1	0	4	tr|A0A7T0JP41|A0A7T0JP41_9GAMM	6.93568e+06	7.18501e+06	6.26652e+06	6.66299e+06	4.93032e+06	4.97589e+06	5.13989e+06	5.62148e+06	6.93812e+06	8.09123e+06	7.25393e+06	7.96566e+06	6.79933e+06	5.05789e+06	7.6098e+06	0.0581805	0.0611846	0.0735133	-0.426757	0.161176	0.05	0.15	0	0.000227588	0.0475026	0.000878321	0.126787	1.23273e-05	4.65401e-05
tr|A0A7T0NZ37|A0A7T0NZ37_9GAMM	A0A7T0NZ37	IVG45_04570		Methyl-accepting chemotaxis protein OS=Methylomonas sp. LL1 OX=2785785 GN=IVG45_04570 PE=4 SV=1 CRC64=3C3B25F31EC27082	2841.78	0	18	tr|A0A7T0NZ37|A0A7T0NZ37_9GAMM	6.82433e+08	5.5588e+08	5.7289e+08	6.27693e+08	1.48157e+08	1.47063e+08	1.48635e+08	1.44296e+08	6.74252e+08	6.39486e+08	7.19773e+08	6.66527e+08	6.00291e+08	1.4761e+08	6.7039e+08	0.0940513	0.0132114	0.0494186	-2.02238	0.160818	0.00531915	0.0212766	0.0212766	1.28719e-09	0.0777399	8.17835e-08	0.179218	1.46678e-12	9.55241e-11
tr|A0A7T0JKM5|A0A7T0JKM5_9GAMM	A0A7T0JKM5	IVG45_14065		Uncharacterized protein OS=Methylomonas sp. LL1 OX=2785785 GN=IVG45_14065 PE=4 SV=1 CRC64=284600A9A5EF6BBB	167.42	0	4	tr|A0A7T0JKM5|A0A7T0JKM5_9GAMM	7.43588e+06	6.48852e+06	8.02047e+06	5.81497e+06	1.36291e+07	1.28026e+07	1.35808e+07	1.61406e+07	7.81715e+06	8.39972e+06	7.70793e+06	7.29577e+06	6.9622e+06	1.3605e+07	7.76254e+06	0.141252	0.103418	0.0583654	0.969862	0.160297	0	0	0	1.74845e-05	0.118218	0.000115309	0.24097	1.45151e-06	7.42871e-06
tr|A0A7T0JL45|A0A7T0JL45_9GAMM	A0A7T0JL45	IVG45_15710		Uncharacterized protein OS=Methylomonas sp. LL1 OX=2785785 GN=IVG45_15710 PE=4 SV=1 CRC64=A498D46A023DB2B0	2234.25	0	6	tr|A0A7T0JL45|A0A7T0JL45_9GAMM	6.33522e+08	5.67933e+08	5.90253e+08	6.17791e+08	4.38138e+08	5.79634e+08	5.56871e+08	5.73761e+08	6.76594e+08	6.15622e+08	6.7303e+08	7.12615e+08	6.04022e+08	5.65316e+08	6.74812e+08	0.0483141	0.124142	0.0599017	-0.0953284	0.160256	0.00735294	0	0	0.101855	0.0350922	0.146511	0.103294	0.0103201	0.0160501
tr|A0A7T0JLB8|A0A7T0JLB8_9GAMM	A0A7T0JLB8	IVG45_14485		Protein-L-isoaspartate(D-aspartate) O-methyltransferase OS=Methylomonas sp. LL1 OX=2785785 GN=IVG45_14485 PE=4 SV=1 CRC64=5B5FF09D6C8B317A	168.68	0	4	tr|A0A7T0JLB8|A0A7T0JLB8_9GAMM	1.49616e+07	1.33513e+07	1.387e+07	1.41529e+07	1.3723e+07	1.35677e+07	1.3399e+07	1.39568e+07	1.58911e+07	1.56143e+07	1.52619e+07	1.56894e+07	1.40114e+07	1.36454e+07	1.56518e+07	0.0477628	0.0173567	0.0168009	-0.0381418	0.1598	0	0	0	0.374674	0.0131998	0.450196	0.0532281	0.00105803	0.00216339
tr|A0A7T0JTL1|A0A7T0JTL1_9GAMM	A0A7T0JTL1	IVG45_11185		MoxR family ATPase OS=Methylomonas sp. LL1 OX=2785785 GN=IVG45_11185 PE=4 SV=1 CRC64=030D4A325AB64974	1650.54	0	21	tr|A0A7T0JTL1|A0A7T0JTL1_9GAMM	6.16338e+08	5.68049e+08	5.59598e+08	5.8269e+08	6.74948e+08	6.6979e+08	6.61868e+08	6.8076e+08	6.45205e+08	6.29147e+08	6.45023e+08	6.4021e+08	5.7537e+08	6.72369e+08	6.42616e+08	0.0429864	0.0119344	0.011768	0.22487	0.159575	0	0	0	0.00122446	0.0148451	0.00360827	0.0575513	0.000382523	0.000900971
tr|A0A7T0JL67|A0A7T0JL67_9GAMM	A0A7T0JL67	hemW	IVG45_16555	Radical SAM family heme chaperone HemW OS=Methylomonas sp. LL1 OX=2785785 GN=hemW PE=4 SV=1 CRC64=4CE8F5E449B3B891	34.01	0.00440723	1	tr|A0A7T0JL67|A0A7T0JL67_9GAMM	183550	164738	131671	222033	66245	38181.4	77986.2	44629.7	269113	176967	162262	213147	174144	55437.4	195057	0.214895	0.326893	0.231628	-1.67719	0.15949	0	0	0	0.000155399	0.288143	0.00064667	0.439902	1.61476e-05	5.81864e-05
tr|A0A7T0NWV2|A0A7T0NWV2_9GAMM	A0A7T0NWV2	IVG45_20525		Cyclodeaminase/cyclohydrolase family protein OS=Methylomonas sp. LL1 OX=2785785 GN=IVG45_20525 PE=4 SV=1 CRC64=A9CD1684F012758B	330.64	0	6	tr|A0A7T0NWV2|A0A7T0NWV2_9GAMM	1.5464e+07	1.16312e+07	1.275e+07	1.35032e+07	1.17876e+07	1.16527e+07	1.21261e+07	1.30572e+07	1.49797e+07	1.41422e+07	1.46058e+07	1.47035e+07	1.31266e+07	1.19569e+07	1.46547e+07	0.120948	0.0520735	0.0238542	-0.1342	0.159455	0.125	0.03125	0.0625	0.182009	0.134912	0.240433	0.263255	0.0151693	0.0226973
tr|A0A7T0JP04|A0A7T0JP04_9GAMM	A0A7T0JP04	IVG45_02230		NAD-dependent epimerase OS=Methylomonas sp. LL1 OX=2785785 GN=IVG45_02230 PE=4 SV=1 CRC64=9230A9D842EFCD64	999.61	0	12	tr|A0A7T0JP04|A0A7T0JP04_9GAMM	1.13732e+08	8.5918e+07	8.91202e+07	1.05397e+08	1.02555e+08	1.0025e+08	1.00871e+08	1.08814e+08	1.08102e+08	1.04935e+08	1.11841e+08	1.08362e+08	9.72589e+07	1.01713e+08	1.08232e+08	0.134357	0.0379902	0.026061	0.0696225	0.159296	0	0	0.0147059	0.444164	0.151113	0.520021	0.281581	0.233654	0.261119
tr|A0A7T0JMZ8|A0A7T0JMZ8_9GAMM	A0A7T0JMZ8	IVG45_17180		Uncharacterized protein OS=Methylomonas sp. LL1 OX=2785785 GN=IVG45_17180 PE=4 SV=1 CRC64=F200814D39E96D9B	247.64	0	6	tr|A0A7T0JMZ8|A0A7T0JMZ8_9GAMM	1.36283e+07	1.19266e+07	1.11615e+07	1.19397e+07	7.50743e+06	7.46757e+06	7.40466e+06	7.39344e+06	1.47631e+07	1.30189e+07	1.30421e+07	1.36074e+07	1.19332e+07	7.43611e+06	1.33248e+07	0.085642	0.00722678	0.060024	-0.682369	0.158807	0	0	0	2.98526e-06	0.0544119	2.85529e-05	0.1391	4.158e-08	3.67172e-07
tr|A0A7T0JMG8|A0A7T0JMG8_9GAMM	A0A7T0JMG8	IVG45_15755		Cupin OS=Methylomonas sp. LL1 OX=2785785 GN=IVG45_15755 PE=4 SV=1 CRC64=FDAE66553FBE6746	438.74	0	7	tr|A0A7T0JMG8|A0A7T0JMG8_9GAMM	4.29317e+07	4.45276e+07	4.87881e+07	4.46972e+07	4.23835e+07	4.46813e+07	4.52883e+07	4.67345e+07	4.76859e+07	5.86334e+07	5.09121e+07	4.87191e+07	4.46124e+07	4.49848e+07	4.98156e+07	0.0552203	0.0404328	0.0961425	0.0119616	0.158806	0.03125	0	0	0.798244	0.0412843	0.843581	0.11614	0.0225771	0.0323506
tr|A0A7T0JRU4|A0A7T0JRU4_9GAMM	A0A7T0JRU4	IVG45_10780		GDP-mannose mannosyl hydrolase OS=Methylomonas sp. LL1 OX=2785785 GN=IVG45_10780 PE=4 SV=1 CRC64=28B18DF15D5E9335	103.51	0	2	tr|A0A7T0JRU4|A0A7T0JRU4_9GAMM	6.27663e+06	4.36891e+06	4.86745e+06	4.47239e+06	5.88769e+06	5.94246e+06	5.71456e+06	6.22298e+06	5.26389e+06	4.881e+06	5.41114e+06	5.15137e+06	4.66992e+06	5.91508e+06	5.20763e+06	0.176157	0.0355194	0.0432863	0.342276	0.158437	0	0	0	0.0432741	0.574708	0.0709434	0.707521	0.0482442	0.0632492
tr|A0A7T0JTP8|A0A7T0JTP8_9GAMM	A0A7T0JTP8	IVG45_18385		Addiction module protein OS=Methylomonas sp. LL1 OX=2785785 GN=IVG45_18385 PE=4 SV=1 CRC64=2A91FEBD70F3B82A	91.81	0	3	tr|A0A7T0JTP8|A0A7T0JTP8_9GAMM	5.01521e+06	3.41817e+06	3.68069e+06	4.42356e+06	3.71745e+06	3.83284e+06	3.34671e+06	3.06319e+06	4.32625e+06	3.41208e+06	4.68714e+06	4.894e+06	4.05212e+06	3.53208e+06	4.50669e+06	0.175435	0.100893	0.151344	-0.194062	0.158322	0.25	0.333333	0.25	0.109926	0.657705	0.156907	0.770033	0.121632	0.144879
tr|A0A7T0JPI5|A0A7T0JPI5_9GAMM	A0A7T0JPI5	IVG45_04075		Nickel-dependent hydrogenase large subunit OS=Methylomonas sp. LL1 OX=2785785 GN=IVG45_04075 PE=4 SV=1 CRC64=B9C0EF86D30CBE01	499.77	0	11	tr|A0A7T0JPI5|A0A7T0JPI5_9GAMM	2.20842e+07	1.89883e+07	1.85063e+07	2.03607e+07	7.92475e+06	7.32654e+06	8.11504e+06	7.77502e+06	2.17836e+07	2.06889e+07	2.20995e+07	2.28356e+07	1.96745e+07	7.84988e+06	2.19415e+07	0.0803082	0.0431617	0.0408139	-1.32477	0.158178	0	0.0384615	0	2.71745e-08	0.0809135	7.64731e-07	0.183416	6.35926e-11	1.94893e-09
tr|A0A7T0JLK4|A0A7T0JLK4_9GAMM	A0A7T0JLK4	IVG45_17740		ClpXP protease specificity-enhancing factor OS=Methylomonas sp. LL1 OX=2785785 GN=IVG45_17740 PE=4 SV=1 CRC64=DA070FBA9E4FE903	189.06	0	3	tr|A0A7T0JLK4|A0A7T0JLK4_9GAMM	8.16478e+06	5.88763e+06	7.03833e+06	6.6946e+06	8.40998e+06	7.49058e+06	7.96166e+06	9.5896e+06	7.17954e+06	7.96153e+06	7.34628e+06	8.08596e+06	6.86647e+06	8.18582e+06	7.6539e+06	0.135998	0.107594	0.0585353	0.25347	0.155913	0	0.0833333	0	0.0407723	0.174959	0.0676509	0.313672	0.0593713	0.0761133
tr|A0A7T0JKM0|A0A7T0JKM0_9GAMM	A0A7T0JKM0	IVG45_14910		Helix-hairpin-helix domain-containing protein OS=Methylomonas sp. LL1 OX=2785785 GN=IVG45_14910 PE=4 SV=1 CRC64=499422A23DFED12C	368.83	0	2	tr|A0A7T0JKM0|A0A7T0JKM0_9GAMM	3.1915e+08	2.72027e+08	3.03442e+08	3.14834e+08	4.43159e+07	3.72185e+07	3.72703e+07	4.33254e+07	3.40658e+08	3.26431e+08	3.48058e+08	3.64932e+08	3.09138e+08	4.02978e+07	3.44358e+08	0.0703858	0.0942043	0.0464432	-2.94331	0.155819	0	0	0	3.56509e-10	0.0170909	3.09569e-08	0.0630619	1.8972e-13	1.90085e-11
tr|A0A7T0JS57|A0A7T0JS57_9GAMM	A0A7T0JS57	IVG45_10860		Response regulator OS=Methylomonas sp. LL1 OX=2785785 GN=IVG45_10860 PE=4 SV=1 CRC64=D2FC4035E995F732	238.54	0	3	tr|A0A7T0JS57|A0A7T0JS57_9GAMM	1.74289e+06	2.37266e+06	2.28373e+06	2.65633e+06	2.82263e+06	2.65215e+06	2.78088e+06	2.86629e+06	2.31564e+06	2.26779e+06	2.9011e+06	3.05402e+06	2.32819e+06	2.80176e+06	2.60837e+06	0.168717	0.0332276	0.152332	0.267344	0.155057	0.0625	0	0	0.0289515	0.175916	0.0509272	0.314523	0.0855088	0.10522
tr|A0A7T0JM16|A0A7T0JM16_9GAMM	A0A7T0JM16	IVG45_18330		Uncharacterized protein OS=Methylomonas sp. LL1 OX=2785785 GN=IVG45_18330 PE=4 SV=1 CRC64=4433BE319D3A35FE	1054.53	0	4	tr|A0A7T0JM16|A0A7T0JM16_9GAMM	2.42093e+08	4.33557e+08	5.17563e+08	3.17651e+08	5.47827e+08	5.17396e+08	5.5742e+08	5.85875e+08	3.40093e+08	5.88159e+08	3.96208e+08	4.30691e+08	3.75604e+08	5.52623e+08	4.1345e+08	0.323084	0.0511391	0.242372	0.574409	0.154623	0	0	0	0.0220638	0.36405	0.0402494	0.518508	0.0552201	0.071318
tr|A0A7T0NXT8|A0A7T0NXT8_9GAMM	A0A7T0NXT8	IVG45_17485		CHASE3 domain-containing protein OS=Methylomonas sp. LL1 OX=2785785 GN=IVG45_17485 PE=4 SV=1 CRC64=1F819AEDF8B3DD7D	1360.34	0	19	tr|A0A7T0NXT8|A0A7T0NXT8_9GAMM	1.25888e+08	1.08966e+08	1.14619e+08	1.23369e+08	7.88266e+07	7.78787e+07	7.39648e+07	7.13507e+07	1.34969e+08	1.20019e+08	1.33148e+08	1.31557e+08	1.18994e+08	7.59217e+07	1.32352e+08	0.0662331	0.0460682	0.0519422	-0.647807	0.154444	0.00925926	0	0	4.85506e-06	0.0635929	4.11968e-05	0.155549	7.39762e-08	5.94778e-07
tr|A0A7T0JNP2|A0A7T0JNP2_9GAMM	A0A7T0JNP2	IVG45_01640		HAD family hydrolase OS=Methylomonas sp. LL1 OX=2785785 GN=IVG45_01640 PE=4 SV=1 CRC64=5FC51B343EA8F50C	359.4	0	6	tr|A0A7T0JNP2|A0A7T0JNP2_9GAMM	8.90441e+06	8.1972e+06	8.1239e+06	8.70005e+06	8.78551e+06	8.36756e+06	8.14375e+06	8.38707e+06	9.48006e+06	9.543e+06	9.31197e+06	8.69519e+06	8.44863e+06	8.37732e+06	9.39601e+06	0.0449136	0.0316971	0.0418456	-0.0115907	0.153913	0	0	0	0.842114	0.0419693	0.878537	0.117302	0.0211373	0.0304381
tr|A0A7T0JS24|A0A7T0JS24_9GAMM	A0A7T0JS24	IVG45_05015		DUF3047 domain-containing protein OS=Methylomonas sp. LL1 OX=2785785 GN=IVG45_05015 PE=4 SV=1 CRC64=0FBFE9AC43F7D070	19.31	0.0083682	1	tr|A0A7T0JS24|A0A7T0JS24_9GAMM	53641.9	142657	77848	123384	102553	62122.2	78480.5	68636.8	94741.7	42459.6	125240	127208	100616	73558.7	109991	0.410977	0.227434	0.405855	-0.417213	0.152443	0	0	0	0.402103	0.910175	0.478082	0.944248	0.751128	0.765827
tr|A0A7T0JLH4|A0A7T0JLH4_9GAMM	A0A7T0JLH4	IVG45_15615		EAL domain-containing protein OS=Methylomonas sp. LL1 OX=2785785 GN=IVG45_15615 PE=4 SV=1 CRC64=1B9E3BA65DAF327E	25.01	0.0059448	2	tr|A0A7T0JLH4|A0A7T0JLH4_9GAMM	272083	408900	376124	367021	193407	133244	175027	167795	302738	448893	394259	432334	371572	171411	413296	0.16511	0.150415	0.165619	-1.1164	0.152108	0	0	0	9.22677e-05	0.381467	0.000419472	0.534739	1.63766e-05	5.89241e-05
tr|A0A7T0JT58|A0A7T0JT58_9GAMM	A0A7T0JT58	IVG45_09950		Addiction module protein OS=Methylomonas sp. LL1 OX=2785785 GN=IVG45_09950 PE=4 SV=1 CRC64=5808EC0EEBB15F59	53.59	0.000939408	2	tr|A0A7T0JT58|A0A7T0JT58_9GAMM	2.76715e+06	2.54554e+06	2.90438e+06	2.84989e+06	2.7525e+06	2.78301e+06	2.53211e+06	2.52873e+06	3.08877e+06	3.14825e+06	2.94048e+06	3.32215e+06	2.80852e+06	2.64231e+06	3.11851e+06	0.0570666	0.0519407	0.05052	-0.0891099	0.15114	0.125	0	0	0.319209	0.0181658	0.392235	0.0656378	0.00372583	0.00649217
tr|A0A7T0JQD7|A0A7T0JQD7_9GAMM	A0A7T0JQD7	IVG45_06155		Uncharacterized protein OS=Methylomonas sp. LL1 OX=2785785 GN=IVG45_06155 PE=4 SV=1 CRC64=2CC0ACE3E5A282DB	173.71	0	1	tr|A0A7T0JQD7|A0A7T0JQD7_9GAMM	7.9591e+06	6.21208e+06	6.2963e+06	7.61936e+06	6.74298e+06	6.35184e+06	6.34758e+06	6.10903e+06	7.78913e+06	6.75632e+06	7.97109e+06	7.59413e+06	6.95783e+06	6.34971e+06	7.69163e+06	0.127847	0.0410994	0.0713067	-0.125398	0.151086	0	0	0	0.190236	0.310495	0.249781	0.462195	0.0568674	0.0731915
tr|A0A7T0NVL0|A0A7T0NVL0_9GAMM	A0A7T0NVL0	IVG45_12145		Uncharacterized protein OS=Methylomonas sp. LL1 OX=2785785 GN=IVG45_12145 PE=4 SV=1 CRC64=5628B95C182D9C93	30.79	0.00520833	1	tr|A0A7T0NVL0|A0A7T0NVL0_9GAMM	1.63404e+06	1.45961e+06	1.73875e+06	1.88213e+06	1.78953e+06	2.31807e+06	2.31943e+06	2.45941e+06	1.83853e+06	1.72726e+06	2.35377e+06	1.90539e+06	1.6864e+06	2.31875e+06	1.87196e+06	0.106002	0.133049	0.140585	0.460099	0.151069	0	0	0	0.00846858	0.0896322	0.0177485	0.196874	0.0231082	0.033057
tr|A0A7T0JR71|A0A7T0JR71_9GAMM	A0A7T0JR71	IVG45_08885		Hsp20/alpha crystallin family protein OS=Methylomonas sp. LL1 OX=2785785 GN=IVG45_08885 PE=4 SV=1 CRC64=16D83340641437AB	1281.66	0	11	tr|A0A7T0JR71|A0A7T0JR71_9GAMM	1.79218e+09	1.46929e+09	1.42592e+09	1.57605e+09	9.68657e+08	9.62609e+08	9.34874e+08	9.52786e+08	1.70282e+09	1.59684e+09	1.74275e+09	1.67481e+09	1.52267e+09	9.57698e+08	1.68882e+09	0.104438	0.0154657	0.0367073	-0.668096	0.150245	0.0185185	0.0277778	0.0277778	9.12741e-06	0.201095	6.93204e-05	0.344187	1.10894e-07	8.325e-07
tr|A0A7T0NYG2|A0A7T0NYG2_9GAMM	A0A7T0NYG2	nirD	IVG45_21020	Nitrite reductase small subunit NirD OS=Methylomonas sp. LL1 OX=2785785 GN=nirD PE=4 SV=1 CRC64=41C2CF9DCB646F99	42.55	0.00226244	1	tr|A0A7T0NYG2|A0A7T0NYG2_9GAMM	5.47937e+06	3.98814e+06	4.42226e+06	4.99522e+06	175228	137216	184796	127549	5.45175e+06	5.18794e+06	5.23232e+06	5.19902e+06	4.70874e+06	156222	5.21567e+06	0.138171	0.179606	0.0235594	-4.92175	0.150181	0	0	0	5.74432e-10	0.112582	4.33287e-08	0.232207	2.56963e-13	2.30824e-11
tr|A0A7T0NZ15|A0A7T0NZ15_9GAMM	A0A7T0NZ15	IVG45_11080		Phosphoglycerate kinase OS=Methylomonas sp. LL1 OX=2785785 GN=IVG45_11080 PE=4 SV=1 CRC64=1D27DB2502122A31	2558.54	0	23	tr|A0A7T0NZ15|A0A7T0NZ15_9GAMM	8.98302e+08	8.11207e+08	8.47642e+08	8.09046e+08	1.05135e+09	1.03796e+09	1.0591e+09	1.10936e+09	8.99638e+08	9.64971e+08	9.19313e+08	9.1915e+08	8.29424e+08	1.05523e+09	9.19231e+08	0.0496389	0.0293058	0.0299422	0.34771	0.148665	0.0111111	0	0.0111111	0.000106905	0.0248374	0.000475237	0.0815758	2.91077e-05	9.7462e-05
tr|A0A7T0JQX1|A0A7T0JQX1_9GAMM	A0A7T0JQX1	hemN	IVG45_05395	Oxygen-independent coproporphyrinogen III oxidase OS=Methylomonas sp. LL1 OX=2785785 GN=hemN PE=4 SV=1 CRC64=4769FDFFCB9D3026	625.05	0	11	tr|A0A7T0JQX1|A0A7T0JQX1_9GAMM	5.32996e+07	4.96595e+07	4.88629e+07	4.82019e+07	5.44847e+07	5.19832e+07	5.25224e+07	5.31004e+07	5.43791e+07	5.14548e+07	5.47934e+07	5.51548e+07	4.92612e+07	5.28114e+07	5.45862e+07	0.0454979	0.0202961	0.0313361	0.100424	0.148122	0	0	0	0.0939298	0.0559399	0.13708	0.141616	0.04971	0.0649746
tr|A0A7T0JLR0|A0A7T0JLR0_9GAMM	A0A7T0JLR0	IVG45_17105		Glycerol kinase OS=Methylomonas sp. LL1 OX=2785785 GN=IVG45_17105 PE=4 SV=1 CRC64=E1E509B884C46A36	273.76	0	6	tr|A0A7T0JLR0|A0A7T0JLR0_9GAMM	1.01345e+07	8.27261e+06	8.71636e+06	9.75486e+06	8.39525e+06	8.40125e+06	7.28793e+06	7.95119e+06	1.04012e+07	9.88828e+06	1.00273e+07	1.15877e+07	9.23561e+06	8.17322e+06	1.02142e+07	0.0944235	0.0655305	0.0736955	-0.174551	0.147346	0	0	0	0.0352885	0.0523694	0.0600435	0.136014	0.00147091	0.0028702
tr|A0A7T0NZ25|A0A7T0NZ25_9GAMM	A0A7T0NZ25	IVG45_08020		Uma2 family endonuclease OS=Methylomonas sp. LL1 OX=2785785 GN=IVG45_08020 PE=4 SV=1 CRC64=307D20C44B43CC41	187.17	0	2	tr|A0A7T0NZ25|A0A7T0NZ25_9GAMM	8.53083e+06	6.582e+06	6.67208e+06	8.17341e+06	7.15495e+06	6.70335e+06	6.82326e+06	6.43032e+06	8.60677e+06	7.93992e+06	8.42353e+06	7.85832e+06	7.42275e+06	6.76331e+06	8.18172e+06	0.134491	0.0443098	0.0444702	-0.126866	0.147237	0	0	0	0.188681	0.176463	0.248365	0.314638	0.0224633	0.0322096
tr|A0A7T0NYT3|A0A7T0NYT3_9GAMM	A0A7T0NYT3	IVG45_08930		Glycosyltransferase family 2 protein OS=Methylomonas sp. LL1 OX=2785785 GN=IVG45_08930 PE=4 SV=1 CRC64=A8FA64891F5E0C3D	75.63	0.000500501	2	tr|A0A7T0NYT3|A0A7T0NYT3_9GAMM	193677	161935	152258	285015	1.277e+06	1.04901e+06	1.00066e+06	874549	230090	144094	167124	280386	177806	1.02483e+06	198607	0.305247	0.160025	0.300819	2.53238	0.147025	0	0	0	2.04614e-06	0.858376	2.14491e-05	0.912309	5.91981e-07	3.51278e-06
tr|A0A7T0NY89|A0A7T0NY89_9GAMM	A0A7T0NY89	IVG45_03225		VOC family protein OS=Methylomonas sp. LL1 OX=2785785 GN=IVG45_03225 PE=4 SV=1 CRC64=323BD497C279D93D	143.01	0	3	tr|A0A7T0NY89|A0A7T0NY89_9GAMM	2.1212e+07	1.79123e+07	1.70782e+07	1.9482e+07	1.21894e+07	1.32423e+07	1.23374e+07	1.58172e+07	1.9851e+07	2.04484e+07	2.09501e+07	2.09185e+07	1.86972e+07	1.27899e+07	2.06835e+07	0.0963807	0.125367	0.025054	-0.547451	0.146838	0	0	0	0.00108327	0.120299	0.0032548	0.244445	4.18956e-05	0.000133095
tr|A0A7T0NYH2|A0A7T0NYH2_9GAMM	A0A7T0NYH2	IVG45_21180		Uncharacterized protein OS=Methylomonas sp. LL1 OX=2785785 GN=IVG45_21180 PE=4 SV=1 CRC64=A3DAB558754A6BDB	137.72	0	2	tr|A0A7T0NYH2|A0A7T0NYH2_9GAMM	1.1644e+07	9.4304e+06	9.40567e+06	9.84635e+06	4.10881e+06	3.61669e+06	3.62656e+06	4.02132e+06	1.08272e+07	1.19409e+07	1.04479e+07	1.0511e+07	9.63838e+06	3.82394e+06	1.06691e+07	0.105245	0.0672676	0.0633887	-1.33532	0.146754	0	0	0	1.4317e-07	0.178374	2.65827e-06	0.31696	9.35537e-10	1.68074e-08
tr|A0A7T0JS44|A0A7T0JS44_9GAMM	A0A7T0JS44	IVG45_11150		VWA domain-containing protein OS=Methylomonas sp. LL1 OX=2785785 GN=IVG45_11150 PE=4 SV=1 CRC64=A6E6A1091CFF6BFE	563.51	0	11	tr|A0A7T0JS44|A0A7T0JS44_9GAMM	5.42285e+07	6.05925e+07	5.90498e+07	5.98512e+07	5.69976e+07	5.57442e+07	5.52707e+07	6.05063e+07	6.84851e+07	6.22494e+07	6.37375e+07	6.79193e+07	5.94505e+07	5.63709e+07	6.58284e+07	0.0491403	0.0414156	0.0469024	-0.0767947	0.146326	0	0	0	0.555425	0.0167935	0.625273	0.0624065	0.00468269	0.00795203
tr|A0A7T0JPT5|A0A7T0JPT5_9GAMM	A0A7T0JPT5	dxs	IVG45_22095	1-deoxy-D-xylulose-5-phosphate synthase OS=Methylomonas sp. LL1 OX=2785785 GN=dxs PE=4 SV=1 CRC64=E010DB6CDFA07C75	1869.52	0	21	tr|A0A7T0JPT5|A0A7T0JPT5_9GAMM	3.79208e+08	3.47022e+08	3.39615e+08	3.62271e+08	2.83603e+08	2.91365e+08	2.9469e+08	2.83294e+08	4.00327e+08	3.72937e+08	3.90002e+08	3.94665e+08	3.54646e+08	2.87484e+08	3.92334e+08	0.0491239	0.0197612	0.0303246	-0.302699	0.146008	0	0	0	0.000161363	0.0365909	0.000667221	0.106502	1.58683e-06	8.04219e-06
tr|A0A7T0NWS7|A0A7T0NWS7_9GAMM	A0A7T0NWS7	IVG45_16515		STAS domain-containing protein OS=Methylomonas sp. LL1 OX=2785785 GN=IVG45_16515 PE=4 SV=1 CRC64=4A6B999D21DBFF64	61.27	0.00048216	1	tr|A0A7T0NWS7|A0A7T0NWS7_9GAMM	422970	753541	722639	704876	30051.5	39933.5	32552.5	42690.9	832250	710821	969700	748440	713757	36243	790345	0.235555	0.164593	0.140763	-4.30707	0.14513	0.25	0.375	0	2.92577e-08	0.105534	7.96515e-07	0.222245	9.83197e-11	2.75401e-09
tr|A0A7T0JMB1|A0A7T0JMB1_9GAMM	A0A7T0JMB1	IVG45_18390		Uncharacterized protein OS=Methylomonas sp. LL1 OX=2785785 GN=IVG45_18390 PE=4 SV=1 CRC64=227AB93435712271	336.01	0	3	tr|A0A7T0JMB1|A0A7T0JMB1_9GAMM	4.32555e+07	4.80702e+07	5.31577e+07	4.54798e+07	3.6673e+07	3.48215e+07	3.54138e+07	3.4485e+07	5.11078e+07	6.24739e+07	5.06233e+07	5.22974e+07	4.6775e+07	3.51176e+07	5.17026e+07	0.0896919	0.0272415	0.103644	-0.413039	0.144957	0	0	0	0.000209865	0.0699814	0.000820868	0.16677	2.26266e-05	7.83808e-05
tr|A0A7T0JKN0|A0A7T0JKN0_9GAMM	A0A7T0JKN0	IVG45_13500		Uncharacterized protein OS=Methylomonas sp. LL1 OX=2785785 GN=IVG45_13500 PE=4 SV=1 CRC64=593058DD154A8C28	119.84	0	3	tr|A0A7T0JKN0|A0A7T0JKN0_9GAMM	4.9292e+06	2.85171e+06	4.28057e+06	4.3097e+06	4.3455e+06	4.09381e+06	3.97498e+06	4.29616e+06	4.68972e+06	4.1285e+06	4.80866e+06	5.02326e+06	4.29513e+06	4.19498e+06	4.74919e+06	0.214965	0.0415344	0.081895	-0.03445	0.144873	0	0	0	0.719061	0.220326	0.774351	0.368271	0.319875	0.34865
tr|A0A7T0JK49|A0A7T0JK49_9GAMM	A0A7T0JK49	IVG45_11290		Prepilin-type N-terminal cleavage/methylation domain-containing protein OS=Methylomonas sp. LL1 OX=2785785 GN=IVG45_11290 PE=4 SV=1 CRC64=86A29EC6C02EEBA9	26.66	0.00554371	2	tr|A0A7T0JK49|A0A7T0JK49_9GAMM	418309	464894	358376	318865	823897	623645	715209	523567	461722	420873	344812	435381	388342	669427	428127	0.165271	0.190901	0.120738	0.786524	0.144811	0	0	0	0.00133082	0.486713	0.00385628	0.632679	0.000696904	0.0015116
tr|A0A7T0JP18|A0A7T0JP18_9GAMM	A0A7T0JP18	IVG45_01570		Adenylate/guanylate cyclase domain-containing protein OS=Methylomonas sp. LL1 OX=2785785 GN=IVG45_01570 PE=4 SV=1 CRC64=48818400EA2AC6AC	273.51	0	7	tr|A0A7T0JP18|A0A7T0JP18_9GAMM	2.66476e+06	3.09975e+06	2.57831e+06	2.83912e+06	2.8864e+06	2.64654e+06	2.76735e+06	2.86853e+06	3.26086e+06	3.12792e+06	2.95171e+06	2.7257e+06	2.75194e+06	2.81794e+06	3.03982e+06	0.0822839	0.0395227	0.0767698	0.0346832	0.143653	0.0357143	0	0	0.987644	0.196839	0.99145	0.33958	0.228458	0.255862
tr|A0A7T0NWZ8|A0A7T0NWZ8_9GAMM	A0A7T0NWZ8	IVG45_21335		PAS domain-containing protein OS=Methylomonas sp. LL1 OX=2785785 GN=IVG45_21335 PE=4 SV=1 CRC64=AC40FD4A0F5A1145	533.12	0	9	tr|A0A7T0NWZ8|A0A7T0NWZ8_9GAMM	1.16965e+08	9.73385e+07	1.01274e+08	1.07889e+08	8.25593e+07	8.43245e+07	8.01083e+07	8.18183e+07	1.1361e+08	1.14498e+08	1.23151e+08	1.16389e+08	1.04582e+08	8.21888e+07	1.15443e+08	0.0810876	0.0212609	0.0369336	-0.346909	0.143227	0	0	0	0.000350491	0.055442	0.00128226	0.140629	5.02041e-06	2.17245e-05
tr|A0A7T0NXE8|A0A7T0NXE8_9GAMM	A0A7T0NXE8	IVG45_15260		Pantoate--beta-alanine ligase OS=Methylomonas sp. LL1 OX=2785785 GN=IVG45_15260 PE=4 SV=1 CRC64=BA25FC45B33445C6	80.19	0	3	tr|A0A7T0NXE8|A0A7T0NXE8_9GAMM	5.82713e+06	4.64154e+06	4.91674e+06	5.41891e+06	4.85671e+06	5.52257e+06	5.2274e+06	5.69944e+06	5.52652e+06	5.87849e+06	5.25625e+06	6.27147e+06	5.16783e+06	5.37499e+06	5.70251e+06	0.101333	0.0692392	0.0767621	0.0578645	0.143056	0	0	0	0.666533	0.136422	0.726797	0.265386	0.236205	0.26347
tr|A0A7T0NXC0|A0A7T0NXC0_9GAMM	A0A7T0NXC0	secB	IVG45_16900	Protein-export chaperone SecB OS=Methylomonas sp. LL1 OX=2785785 GN=secB PE=4 SV=1 CRC64=7BC263DD88680F3C	398.1	0	3	tr|A0A7T0NXC0|A0A7T0NXC0_9GAMM	1.87633e+08	1.41314e+08	1.49064e+08	1.72316e+08	1.77845e+08	1.73996e+08	1.82071e+08	1.84026e+08	1.82613e+08	1.63332e+08	1.81091e+08	1.72911e+08	1.6069e+08	1.79958e+08	1.77001e+08	0.130833	0.0249418	0.0506386	0.167071	0.142882	0	0	0	0.126446	0.259838	0.176051	0.412025	0.190884	0.217426
tr|A0A7T0NYI4|A0A7T0NYI4_9GAMM	A0A7T0NYI4	IVG45_21430		Tetratricopeptide repeat protein OS=Methylomonas sp. LL1 OX=2785785 GN=IVG45_21430 PE=4 SV=1 CRC64=CFA9CC42CA10F2E2	139.6	0	4	tr|A0A7T0NYI4|A0A7T0NYI4_9GAMM	3.87627e+06	3.79679e+06	3.99336e+06	4.46664e+06	3.57719e+06	3.084e+06	3.55379e+06	3.96954e+06	4.21507e+06	4.3644e+06	4.31673e+06	4.40833e+06	3.93482e+06	3.56549e+06	4.34057e+06	0.0743782	0.102179	0.0191752	-0.142044	0.141724	0	0	0	0.057856	0.114041	0.0904657	0.234503	0.00655156	0.0106734
tr|A0A7T0NXG0|A0A7T0NXG0_9GAMM	A0A7T0NXG0	IVG45_17550		Uncharacterized protein OS=Methylomonas sp. LL1 OX=2785785 GN=IVG45_17550 PE=4 SV=1 CRC64=B222872AAC37D3CC	159.93	0	4	tr|A0A7T0NXG0|A0A7T0NXG0_9GAMM	4.88502e+06	2.47753e+06	2.19268e+06	2.40256e+06	4.99854e+06	3.58915e+06	3.58479e+06	5.33937e+06	2.0442e+06	1.68992e+06	3.54308e+06	3.65627e+06	2.44005e+06	4.29385e+06	2.79364e+06	0.424645	0.211034	0.370161	0.795836	0.141533	0.0625	0	0.375	0.0521292	0.712948	0.0827523	0.810664	0.0783236	0.0973905
tr|A0A7T0NYU8|A0A7T0NYU8_9GAMM	A0A7T0NYU8	IVG45_01545		Nitrous oxide reductase accessory protein NosL OS=Methylomonas sp. LL1 OX=2785785 GN=IVG45_01545 PE=4 SV=1 CRC64=0CC26BE33B65DF56	2321.95	0	18	tr|A0A7T0NYU8|A0A7T0NYU8_9GAMM	3.90835e+08	3.15968e+08	3.61346e+08	3.76299e+08	2.4082e+08	2.32656e+08	2.37644e+08	2.50455e+08	4.02808e+08	3.8307e+08	4.13829e+08	4.10671e+08	3.68823e+08	2.39232e+08	4.0674e+08	0.0897635	0.0312078	0.0343188	-0.624254	0.141407	0	0.0151515	0.0151515	2.86549e-05	0.0530875	0.000166993	0.136924	2.52915e-07	1.65538e-06
tr|A0A7T0JLN2|A0A7T0JLN2_9GAMM	A0A7T0JLN2	IVG45_16390		TIGR00266 family protein OS=Methylomonas sp. LL1 OX=2785785 GN=IVG45_16390 PE=4 SV=1 CRC64=013C8F53A952D59C	1015.74	0	9	tr|A0A7T0JLN2|A0A7T0JLN2_9GAMM	3.37632e+08	3.05433e+08	2.84301e+08	3.23785e+08	2.68204e+08	2.63148e+08	2.56423e+08	2.71871e+08	3.75662e+08	3.22242e+08	3.51921e+08	3.41596e+08	3.14609e+08	2.65676e+08	3.46758e+08	0.0739202	0.0252697	0.0639583	-0.243345	0.140823	0	0	0	0.00384132	0.0603367	0.00924828	0.148691	0.00016016	0.000422283
tr|A0A7T0NVV5|A0A7T0NVV5_9GAMM	A0A7T0NVV5	IVG45_13725		Glycosyl transferase family 1 OS=Methylomonas sp. LL1 OX=2785785 GN=IVG45_13725 PE=4 SV=1 CRC64=08C60F197B7012D4	475.53	0	9	tr|A0A7T0NVV5|A0A7T0NVV5_9GAMM	4.61159e+07	3.85516e+07	3.6561e+07	4.08521e+07	4.21982e+07	4.02103e+07	4.15082e+07	4.32589e+07	4.44361e+07	4.05983e+07	4.41563e+07	4.33344e+07	3.97019e+07	4.18532e+07	4.37453e+07	0.101727	0.0305757	0.0406249	0.0766873	0.140465	0	0	0	0.514872	0.247343	0.586977	0.399212	0.382753	0.412013
tr|A0A7T0NZI8|A0A7T0NZI8_9GAMM	A0A7T0NZI8	erpA	IVG45_10995	Iron-sulfur cluster insertion protein ErpA OS=Methylomonas sp. LL1 OX=2785785 GN=erpA PE=4 SV=1 CRC64=C9273E6DDD310A66	504.41	0	4	tr|A0A7T0NZI8|A0A7T0NZI8_9GAMM	1.18612e+08	9.91533e+07	1.09409e+08	1.1306e+08	1.8336e+08	1.8468e+08	1.82559e+08	1.92021e+08	1.22801e+08	1.15862e+08	1.29099e+08	1.22341e+08	1.11235e+08	1.8402e+08	1.22571e+08	0.0744681	0.0233398	0.0441334	0.726441	0.140208	0	0	0	1.25432e-06	0.0422621	1.49201e-05	0.117872	6.7873e-08	5.56003e-07
tr|A0A7T0JLT2|A0A7T0JLT2_9GAMM	A0A7T0JLT2	pyrE	IVG45_16560	Orotate phosphoribosyltransferase OS=Methylomonas sp. LL1 OX=2785785 GN=pyrE PE=4 SV=1 CRC64=2721A274663BB405	345.58	0	7	tr|A0A7T0JLT2|A0A7T0JLT2_9GAMM	1.4382e+07	1.37669e+07	1.30273e+07	1.30024e+07	1.36743e+07	1.41455e+07	1.27178e+07	1.41923e+07	1.35287e+07	1.49637e+07	1.45526e+07	1.50509e+07	1.33971e+07	1.39099e+07	1.47582e+07	0.0488308	0.0500171	0.0480738	0.0545341	0.140001	0	0	0	0.798092	0.10777	0.843581	0.225857	0.165284	0.190853
tr|A0A7T0JPH7|A0A7T0JPH7_9GAMM	A0A7T0JPH7	IVG45_03325		WYL domain-containing protein OS=Methylomonas sp. LL1 OX=2785785 GN=IVG45_03325 PE=4 SV=1 CRC64=02945FC39D8143F6	73.07	0.000496032	2	tr|A0A7T0JPH7|A0A7T0JPH7_9GAMM	3.07919e+08	1.8117e+08	2.08018e+08	2.35843e+08	1.99237e+08	1.82844e+08	2.05602e+08	1.78487e+08	2.56731e+08	2.1661e+08	2.43361e+08	2.44734e+08	2.2193e+08	1.91041e+08	2.44047e+08	0.233935	0.0676006	0.0704501	-0.214716	0.13989	0	0	0.0625	0.123434	0.661339	0.173154	0.773244	0.0744557	0.0932753
tr|A0A7T0JSX5|A0A7T0JSX5_9GAMM	A0A7T0JSX5	IVG45_05290		DUF2764 family protein OS=Methylomonas sp. LL1 OX=2785785 GN=IVG45_05290 PE=4 SV=1 CRC64=9D3559FF4B11E536	382.75	0	8	tr|A0A7T0JSX5|A0A7T0JSX5_9GAMM	4.06279e+07	3.11485e+07	3.03466e+07	3.47299e+07	3.20274e+07	3.11034e+07	2.96078e+07	3.42536e+07	3.83895e+07	3.19062e+07	3.71682e+07	3.53213e+07	3.29392e+07	3.15654e+07	3.62447e+07	0.136842	0.0612729	0.079113	-0.0594811	0.139633	0	0	0	0.329977	0.530098	0.402875	0.670993	0.235504	0.262848
tr|A0A7T0JN75|A0A7T0JN75_9GAMM	A0A7T0JN75	prsR	IVG45_21190	PEP-CTERM-box response regulator transcription factor OS=Methylomonas sp. LL1 OX=2785785 GN=prsR PE=4 SV=1 CRC64=42DB46B804BF7807	617.79	0	13	tr|A0A7T0JN75|A0A7T0JN75_9GAMM	2.02697e+07	1.79939e+07	1.66915e+07	1.73742e+07	1.44313e+07	1.44261e+07	1.43897e+07	1.37908e+07	1.98676e+07	1.84065e+07	1.98742e+07	1.90964e+07	1.76841e+07	1.44079e+07	1.9482e+07	0.0858405	0.0219493	0.0365104	-0.295372	0.139631	0	0	0	0.000658153	0.181691	0.00213054	0.321321	2.34313e-05	8.08456e-05
tr|A0A7T0JLE4|A0A7T0JLE4_9GAMM	A0A7T0JLE4	IVG45_14715		ABC transporter ATP-binding protein OS=Methylomonas sp. LL1 OX=2785785 GN=IVG45_14715 PE=4 SV=1 CRC64=0F5C4868BDB8902A	248.24	0	6	tr|A0A7T0JLE4|A0A7T0JLE4_9GAMM	2.72761e+06	2.33029e+06	2.1731e+06	2.43228e+06	2.4881e+06	2.40237e+06	2.63458e+06	2.47034e+06	2.61966e+06	2.6244e+06	2.78331e+06	2.56319e+06	2.38128e+06	2.47922e+06	2.62203e+06	0.0966972	0.0391138	0.0357391	0.0584679	0.139274	0.125	0.0833333	0.25	0.483566	0.0960614	0.556892	0.207656	0.142876	0.167277
tr|A0A7T0JRC5|A0A7T0JRC5_9GAMM	A0A7T0JRC5	IVG45_08890		NUDIX domain-containing protein OS=Methylomonas sp. LL1 OX=2785785 GN=IVG45_08890 PE=4 SV=1 CRC64=E1A47AA094859CED	37.71	0.00312082	1	tr|A0A7T0JRC5|A0A7T0JRC5_9GAMM	1.21759e+06	1.66665e+06	1.34662e+06	1.55556e+06	1.38377e+06	1.23635e+06	1.28158e+06	1.45514e+06	1.85493e+06	1.46238e+06	1.61813e+06	1.56779e+06	1.45109e+06	1.33267e+06	1.59296e+06	0.139821	0.0738284	0.102081	-0.120131	0.13814	0	0	0	0.350935	0.163015	0.424807	0.297794	0.0606937	0.0776557
tr|A0A7T0JN77|A0A7T0JN77_9GAMM	A0A7T0JN77	IVG45_19665		Selenium-binding protein OS=Methylomonas sp. LL1 OX=2785785 GN=IVG45_19665 PE=4 SV=1 CRC64=DB7429E1430EA23C	1727.36	0	25	tr|A0A7T0JN77|A0A7T0JN77_9GAMM	1.89003e+08	1.56666e+08	1.54635e+08	1.70761e+08	4.08909e+08	4.08978e+08	4.14918e+08	4.35663e+08	1.83222e+08	1.73069e+08	1.87826e+08	1.76674e+08	1.63714e+08	4.11948e+08	1.79948e+08	0.0945986	0.0304015	0.0366108	1.33259	0.137507	0.0405405	0	0.0405405	5.37419e-08	0.171754	1.30445e-06	0.310277	3.4563e-10	7.89794e-09
tr|A0A7T0JLK8|A0A7T0JLK8_9GAMM	A0A7T0JLK8	IVG45_16150		Uncharacterized protein OS=Methylomonas sp. LL1 OX=2785785 GN=IVG45_16150 PE=4 SV=1 CRC64=46D438E350A0B99E	283.87	0	3	tr|A0A7T0JLK8|A0A7T0JLK8_9GAMM	6.43642e+06	6.12546e+06	6.07948e+06	6.31047e+06	4.88109e+06	4.40334e+06	4.98739e+06	4.66212e+06	6.85545e+06	6.65925e+06	6.81304e+06	6.9482e+06	6.21797e+06	4.7716e+06	6.83424e+06	0.0265712	0.0545943	0.0176747	-0.382189	0.136492	0.0625	0	0	4.48097e-05	0.0132752	0.000235817	0.0534116	2.47935e-07	1.63276e-06
tr|A0A7T0JPL0|A0A7T0JPL0_9GAMM	A0A7T0JPL0	IVG45_21435		Uncharacterized protein OS=Methylomonas sp. LL1 OX=2785785 GN=IVG45_21435 PE=4 SV=1 CRC64=3DBC8799569BD139	868.2	0	9	tr|A0A7T0JPL0|A0A7T0JPL0_9GAMM	5.44677e+08	3.95531e+08	4.29684e+08	4.57392e+08	4.50897e+08	4.57541e+08	4.63607e+08	4.54701e+08	5.02574e+08	4.38963e+08	5.00606e+08	4.74122e+08	4.43538e+08	4.56121e+08	4.87364e+08	0.139664	0.0117299	0.0620315	0.0410566	0.136114	0	0	0.025	0.918071	0.463457	0.941437	0.610282	0.625111	0.646452
tr|A0A7T0JQ08|A0A7T0JQ08_9GAMM	A0A7T0JQ08	IVG45_04815		Response regulator OS=Methylomonas sp. LL1 OX=2785785 GN=IVG45_04815 PE=4 SV=1 CRC64=22779E2847B93C77	86.35	0	3	tr|A0A7T0JQ08|A0A7T0JQ08_9GAMM	1.98448e+06	1.14163e+06	1.27284e+06	1.43703e+06	1.24e+06	1.3106e+06	1.35066e+06	1.47219e+06	1.84693e+06	1.23867e+06	1.54436e+06	1.4302e+06	1.35493e+06	1.33063e+06	1.48728e+06	0.253997	0.0724368	0.168103	-0.0236224	0.136044	0	0	0	0.587724	0.708132	0.656808	0.808009	0.621452	0.643435
tr|A0A7T0NXS0|A0A7T0NXS0_9GAMM	A0A7T0NXS0	IVG45_03615		LysR family transcriptional regulator OS=Methylomonas sp. LL1 OX=2785785 GN=IVG45_03615 PE=4 SV=1 CRC64=995CE589306F0037	85.8	0	4	tr|A0A7T0NXS0|A0A7T0NXS0_9GAMM	3.94597e+06	3.30526e+06	3.14855e+06	3.24924e+06	2.12751e+06	2.19568e+06	2.0809e+06	2.35727e+06	3.56392e+06	3.51262e+06	3.77696e+06	3.63802e+06	3.27725e+06	2.1616e+06	3.60097e+06	0.10599	0.0551769	0.0317141	-0.600516	0.135876	0.0625	0	0	3.99369e-05	0.25649	0.000218104	0.40827	7.48056e-07	4.29226e-06
tr|A0A7T0NYY3|A0A7T0NYY3_9GAMM	A0A7T0NYY3	amrA	IVG45_07250	AmmeMemoRadiSam system protein A OS=Methylomonas sp. LL1 OX=2785785 GN=amrA PE=4 SV=1 CRC64=DDC3EA1D1CE7CDCF	199.9	0	4	tr|A0A7T0NYY3|A0A7T0NYY3_9GAMM	8.40689e+06	5.95889e+06	5.98576e+06	6.81504e+06	8.75025e+06	7.94276e+06	8.03049e+06	8.38133e+06	7.17884e+06	7.51923e+06	6.59926e+06	6.85987e+06	6.4004e+06	8.20591e+06	7.01935e+06	0.169005	0.0445228	0.0565653	0.361205	0.135837	0	0	0	0.0255319	0.58057	0.0458062	0.711635	0.0261657	0.0368044
tr|A0A7T0NX61|A0A7T0NX61_9GAMM	A0A7T0NX61	IVG45_20935		ABC transporter ATP-binding protein OS=Methylomonas sp. LL1 OX=2785785 GN=IVG45_20935 PE=4 SV=1 CRC64=F808AB03570C4FE5	130.92	0	3	tr|A0A7T0NX61|A0A7T0NX61_9GAMM	1.05535e+06	1.47792e+06	1.12295e+06	1.3659e+06	1.07858e+06	1.01189e+06	1.11293e+06	979338	1.34356e+06	2.12814e+06	1.18472e+06	1.37804e+06	1.24443e+06	1.04524e+06	1.3608e+06	0.158822	0.0582948	0.2794	-0.24548	0.135766	0	0	0	0.0518181	0.240337	0.0824092	0.390811	0.0385861	0.0520004
tr|A0A7T0NYL2|A0A7T0NYL2_9GAMM	A0A7T0NYL2	IVG45_21910		Class I SAM-dependent methyltransferase OS=Methylomonas sp. LL1 OX=2785785 GN=IVG45_21910 PE=4 SV=1 CRC64=869F773BED337C3C	66.64	0.000487567	1	tr|A0A7T0NYL2|A0A7T0NYL2_9GAMM	3.23608e+06	3.82156e+06	3.91356e+06	3.93904e+06	3.13948e+06	2.9799e+06	2.78555e+06	3.3484e+06	4.39421e+06	4.32752e+06	4.17027e+06	4.09559e+06	3.86756e+06	3.05969e+06	4.2489e+06	0.0889368	0.0779787	0.0324476	-0.338427	0.13552	0	0	0	0.00903374	0.0262777	0.0186805	0.0843022	0.000146147	0.000390474
tr|A0A7T0JSV5|A0A7T0JSV5_9GAMM	A0A7T0JSV5	IVG45_22145		Adenine phosphoribosyltransferase OS=Methylomonas sp. LL1 OX=2785785 GN=IVG45_22145 PE=4 SV=1 CRC64=CD195B01AAEE82A8	287.01	0	6	tr|A0A7T0JSV5|A0A7T0JSV5_9GAMM	4.60111e+07	4.24979e+07	4.36726e+07	4.65456e+07	4.62648e+07	4.96787e+07	4.67189e+07	5.26053e+07	4.67727e+07	4.92259e+07	5.09789e+07	4.92496e+07	4.48419e+07	4.81988e+07	4.92378e+07	0.0429111	0.0603157	0.0352625	0.103961	0.13541	0	0	0	0.0548004	0.0260677	0.0865182	0.0838572	0.039065	0.0526186
tr|A0A7T0JMC4|A0A7T0JMC4_9GAMM	A0A7T0JMC4	xrtD	IVG45_18140	VPLPA-CTERM-specific exosortase XrtD OS=Methylomonas sp. LL1 OX=2785785 GN=xrtD PE=4 SV=1 CRC64=3C14CA0E71237341	481.51	0	7	tr|A0A7T0JMC4|A0A7T0JMC4_9GAMM	6.26211e+07	6.03178e+07	5.83892e+07	5.7596e+07	4.41948e+07	4.41761e+07	4.2879e+07	4.34306e+07	6.60963e+07	6.51144e+07	6.25079e+07	6.52e+07	5.93535e+07	4.38033e+07	6.51572e+07	0.0375051	0.0145702	0.0238889	-0.438155	0.13478	0	0	0	4.1687e-06	0.0321643	3.68118e-05	0.0972019	1.73427e-08	1.76475e-07
tr|A0A7T0JNX5|A0A7T0JNX5_9GAMM	A0A7T0JNX5	IVG45_02000		Methanol/ethanol family PQQ-dependent dehydrogenase OS=Methylomonas sp. LL1 OX=2785785 GN=IVG45_02000 PE=4 SV=1 CRC64=1F0E3BDC3DDFB788	2339.31	0	27	tr|A0A7T0JNX5|A0A7T0JNX5_9GAMM	5.37627e+08	4.78548e+08	4.81157e+08	4.92643e+08	7.79317e+08	7.46023e+08	7.6204e+08	7.39668e+08	5.34999e+08	5.29936e+08	5.51365e+08	5.34068e+08	4.869e+08	7.54031e+08	5.34534e+08	0.0551707	0.0234415	0.0175631	0.631018	0.134756	0	0	0	1.65771e-06	0.0532987	1.84544e-05	0.137197	3.75861e-08	3.38795e-07
tr|A0A7T0JLW1|A0A7T0JLW1_9GAMM	A0A7T0JLW1	IVG45_18555		Response regulator OS=Methylomonas sp. LL1 OX=2785785 GN=IVG45_18555 PE=4 SV=1 CRC64=9ABBEB69A4E37633	408.66	0	6	tr|A0A7T0JLW1|A0A7T0JLW1_9GAMM	3.03832e+07	2.50899e+07	2.60949e+07	2.69146e+07	3.178e+07	3.23652e+07	3.26727e+07	3.54319e+07	2.92081e+07	2.70734e+07	2.95139e+07	2.89576e+07	2.65047e+07	3.2519e+07	2.90829e+07	0.0847862	0.0490725	0.038356	0.295187	0.134078	0	0	0	0.00280306	0.244986	0.0070687	0.395899	0.00183499	0.00348154
tr|A0A7T0NZ28|A0A7T0NZ28_9GAMM	A0A7T0NZ28	IVG45_01645		Response regulator transcription factor OS=Methylomonas sp. LL1 OX=2785785 GN=IVG45_01645 PE=4 SV=1 CRC64=0F10A2D22C29E143	445.86	0	10	tr|A0A7T0NZ28|A0A7T0NZ28_9GAMM	5.55807e+07	4.47352e+07	4.77916e+07	5.18433e+07	4.28017e+07	4.27445e+07	4.24784e+07	4.26902e+07	5.6376e+07	5.13417e+07	5.63989e+07	5.2847e+07	4.98174e+07	4.27173e+07	5.46115e+07	0.0946358	0.00330574	0.0470802	-0.220636	0.132995	0	0	0	0.0106792	0.142455	0.0216323	0.273065	0.000591306	0.00131429
tr|A0A7T0JNP3|A0A7T0JNP3_9GAMM	A0A7T0JNP3	glnA	IVG45_20970	Glutamate--ammonia ligase OS=Methylomonas sp. LL1 OX=2785785 GN=glnA PE=4 SV=1 CRC64=DD17AD163DAB387C	7437.77	0	31	tr|A0A7T0JNP3|A0A7T0JNP3_9GAMM	5.92174e+09	5.54815e+09	5.59709e+09	5.85077e+09	5.99988e+09	6.1229e+09	6.11216e+09	6.03106e+09	6.33918e+09	6.15551e+09	6.28739e+09	6.2626e+09	5.72393e+09	6.07161e+09	6.27499e+09	0.0321966	0.00996356	0.0123505	0.0853951	0.132959	0.0118243	0.00506757	0.0101351	0.0664425	0.0146692	0.101754	0.0572911	0.00721452	0.011637
tr|A0A7T0JSG3|A0A7T0JSG3_9GAMM	A0A7T0JSG3	IVG45_20975		Porin OS=Methylomonas sp. LL1 OX=2785785 GN=IVG45_20975 PE=4 SV=1 CRC64=71A7482ED7E5E5A7	1562.21	0	14	tr|A0A7T0JSG3|A0A7T0JSG3_9GAMM	1.16945e+09	9.16256e+08	9.7682e+08	1.09371e+09	2.37309e+08	2.41788e+08	2.30288e+08	2.49853e+08	1.13325e+09	1.06098e+09	1.22183e+09	1.13212e+09	1.03527e+09	2.39549e+08	1.13269e+09	0.10965	0.0341917	0.0579224	-2.10937	0.132049	0	0.0694444	0.0347222	3.65401e-09	0.150673	1.74908e-07	0.281567	6.73125e-12	2.92249e-10
tr|A0A7T0NXL4|A0A7T0NXL4_9GAMM	A0A7T0NXL4	IVG45_18505		Heme biosynthesis protein HemY OS=Methylomonas sp. LL1 OX=2785785 GN=IVG45_18505 PE=4 SV=1 CRC64=FBE1A15FFF56A744	1188.23	0	12	tr|A0A7T0NXL4|A0A7T0NXL4_9GAMM	9.2707e+07	8.34238e+07	8.02502e+07	9.41661e+07	8.96273e+07	9.08148e+07	9.11198e+07	8.88524e+07	9.67406e+07	8.70343e+07	9.57923e+07	9.72883e+07	8.80654e+07	9.02211e+07	9.62665e+07	0.0781313	0.0116945	0.0512249	0.0368643	0.130447	0	0	0	0.48679	0.15982	0.559121	0.293812	0.219588	0.24699
tr|A0A7T0JRN6|A0A7T0JRN6_9GAMM	A0A7T0JRN6	IVG45_09370		AAA family ATPase OS=Methylomonas sp. LL1 OX=2785785 GN=IVG45_09370 PE=4 SV=1 CRC64=E5B67B186BA77A57	259.45	0	7	tr|A0A7T0JRN6|A0A7T0JRN6_9GAMM	1.8455e+07	1.59663e+07	1.49042e+07	1.6134e+07	1.89223e+07	2.21687e+07	2.17855e+07	2.44306e+07	1.93776e+07	1.60395e+07	1.85197e+07	1.66657e+07	1.60501e+07	2.19771e+07	1.75927e+07	0.0914169	0.103581	0.0883995	0.45338	0.130404	0	0	0	0.00197578	0.238301	0.00529517	0.388226	0.00234597	0.00432502
tr|A0A7T0JL82|A0A7T0JL82_9GAMM	A0A7T0JL82	IVG45_16800		NAD(P)H-dependent oxidoreductase subunit E OS=Methylomonas sp. LL1 OX=2785785 GN=IVG45_16800 PE=4 SV=1 CRC64=640F40DEBE750A38	1670.4	0	18	tr|A0A7T0JL82|A0A7T0JL82_9GAMM	2.14304e+08	2.04888e+08	2.04702e+08	1.98079e+08	2.06213e+08	2.0346e+08	1.95884e+08	2.12862e+08	2.2204e+08	2.40639e+08	2.23632e+08	2.24611e+08	2.04795e+08	2.04837e+08	2.24122e+08	0.0324725	0.0343442	0.0380745	0.000258915	0.130096	0.025	0	0.00833333	0.889749	0.0134702	0.917939	0.0537363	0.0051655	0.0086646
tr|A0A7T0NY95|A0A7T0NY95_9GAMM	A0A7T0NY95	rpoA	IVG45_20055	DNA-directed RNA polymerase subunit alpha OS=Methylomonas sp. LL1 OX=2785785 GN=rpoA PE=4 SV=1 CRC64=9475A66A66321C45	1708.3	0	18	tr|A0A7T0NY95|A0A7T0NY95_9GAMM	7.78581e+08	6.55474e+08	6.56178e+08	7.30272e+08	7.23611e+08	7.22616e+08	7.11669e+08	6.92987e+08	7.6976e+08	7.18035e+08	7.70406e+08	7.44692e+08	6.93225e+08	7.17143e+08	7.57226e+08	0.0854412	0.0199587	0.0331207	0.0509578	0.129265	0.00675676	0	0.00675676	0.77051	0.198127	0.819926	0.341447	0.255621	0.283392
tr|A0A7T0JPY6|A0A7T0JPY6_9GAMM	A0A7T0JPY6	IVG45_04645		Uncharacterized protein OS=Methylomonas sp. LL1 OX=2785785 GN=IVG45_04645 PE=4 SV=1 CRC64=DA9F1F7056B675C5	492.26	0	15	tr|A0A7T0JPY6|A0A7T0JPY6_9GAMM	2.31614e+07	1.91298e+07	1.80232e+07	2.00273e+07	1.96124e+07	1.90192e+07	1.92524e+07	1.99339e+07	2.18996e+07	2.04661e+07	2.14493e+07	2.13594e+07	1.95786e+07	1.94324e+07	2.14043e+07	0.10995	0.0206693	0.0281845	-0.0104926	0.129003	0.05	0.05	0.0166667	0.610467	0.277617	0.677863	0.429271	0.173043	0.19858
tr|A0A7T0JNG5|A0A7T0JNG5_9GAMM	A0A7T0JNG5	IVG45_20345		ATP-grasp domain-containing protein OS=Methylomonas sp. LL1 OX=2785785 GN=IVG45_20345 PE=4 SV=1 CRC64=6F0029D536077FDE	115.44	0	3	tr|A0A7T0JNG5|A0A7T0JNG5_9GAMM	3.14959e+06	2.42328e+06	2.58046e+06	2.9723e+06	2.47025e+06	2.39456e+06	2.34233e+06	2.33288e+06	3.09158e+06	2.83821e+06	2.96634e+06	3.23216e+06	2.77638e+06	2.36845e+06	3.02896e+06	0.121149	0.0264036	0.0556715	-0.22575	0.128912	0	0	0	0.0342255	0.185496	0.0585023	0.326058	0.00317312	0.00565389
tr|A0A7T0JK20|A0A7T0JK20_9GAMM	A0A7T0JK20	IVG45_00205		DNA-binding protein OS=Methylomonas sp. LL1 OX=2785785 GN=IVG45_00205 PE=4 SV=1 CRC64=7B07F3802B0A1E08	513.69	0	11	tr|A0A7T0JK20|A0A7T0JK20_9GAMM	1.69727e+07	1.33094e+07	1.36704e+07	1.40062e+07	1.31266e+07	1.23496e+07	1.19542e+07	1.28517e+07	1.55228e+07	1.47472e+07	1.62377e+07	1.4327e+07	1.38383e+07	1.26006e+07	1.5135e+07	0.115919	0.0415124	0.0556366	-0.135351	0.128851	0.0208333	0.0208333	0	0.0385109	0.401199	0.0643907	0.551808	0.00981602	0.0153394
tr|A0A7T0JNV1|A0A7T0JNV1_9GAMM	A0A7T0JNV1	IVG45_01590		Autotransporter domain-containing protein OS=Methylomonas sp. LL1 OX=2785785 GN=IVG45_01590 PE=4 SV=1 CRC64=891D61E6CA0F0D77	1951.65	0	11	tr|A0A7T0JNV1|A0A7T0JNV1_9GAMM	8.46354e+08	6.79312e+08	7.27753e+08	8.04141e+08	5.11575e+08	5.18391e+08	5.17735e+08	5.4502e+08	8.04826e+08	8.19745e+08	8.92478e+08	8.53384e+08	7.65947e+08	5.18063e+08	8.36564e+08	0.0981283	0.0284411	0.0462358	-0.562323	0.128736	0	0	0	6.40362e-05	0.0946185	0.000310641	0.205332	1.10489e-06	5.95908e-06
tr|A0A7T0JS84|A0A7T0JS84_9GAMM	A0A7T0JS84	IVG45_06780		Carotenoid 1,2-hydratase OS=Methylomonas sp. LL1 OX=2785785 GN=IVG45_06780 PE=4 SV=1 CRC64=96717BDAC932888A	150.02	0	4	tr|A0A7T0JS84|A0A7T0JS84_9GAMM	6.32027e+06	4.58504e+06	4.79426e+06	4.32992e+06	5.94766e+06	6.28271e+06	6.06643e+06	6.67747e+06	5.49756e+06	4.1743e+06	5.3222e+06	4.93545e+06	4.68965e+06	6.17457e+06	5.12883e+06	0.178861	0.0513811	0.117951	0.396995	0.128482	0	0	0	0.0191633	0.995728	0.0357596	0.996876	0.0236059	0.0336949
tr|A0A7T0NX79|A0A7T0NX79_9GAMM	A0A7T0NX79	IVG45_19090		Site-specific DNA-methyltransferase OS=Methylomonas sp. LL1 OX=2785785 GN=IVG45_19090 PE=4 SV=1 CRC64=29AABF170D126DAA	1003.58	0	20	tr|A0A7T0NX79|A0A7T0NX79_9GAMM	3.00725e+07	2.94179e+07	3.00486e+07	3.33393e+07	2.73984e+07	2.83345e+07	2.80848e+07	2.6537e+07	3.24468e+07	3.15036e+07	3.32706e+07	3.40843e+07	3.00605e+07	2.77416e+07	3.28587e+07	0.0577032	0.0291827	0.0337106	-0.115928	0.128292	0.03	0	0.04	0.0172733	0.111164	0.0327251	0.230377	0.000772258	0.00164761
tr|A0A7T0NYS4|A0A7T0NYS4_9GAMM	A0A7T0NYS4	IVG45_06185		PAS domain-containing protein OS=Methylomonas sp. LL1 OX=2785785 GN=IVG45_06185 PE=4 SV=1 CRC64=711F600C178F7612	831.28	0	15	tr|A0A7T0NYS4|A0A7T0NYS4_9GAMM	5.0711e+07	4.9403e+07	4.60565e+07	5.10254e+07	4.26425e+07	4.33449e+07	4.31974e+07	4.31693e+07	5.49449e+07	4.87258e+07	5.48169e+07	5.45966e+07	5.0057e+07	4.31833e+07	5.47068e+07	0.0461056	0.00712809	0.0569464	-0.212974	0.128267	0	0	0	0.0023778	0.0946055	0.00623155	0.205332	0.000196514	0.00050139
tr|A0A7T0JP52|A0A7T0JP52_9GAMM	A0A7T0JP52	IVG45_02200		SPFH domain-containing protein OS=Methylomonas sp. LL1 OX=2785785 GN=IVG45_02200 PE=4 SV=1 CRC64=459D8F45D50C4827	330.7	0	10	tr|A0A7T0JP52|A0A7T0JP52_9GAMM	1.63738e+07	1.64297e+07	1.5341e+07	1.58856e+07	1.1678e+07	1.11072e+07	1.08758e+07	1.07145e+07	1.78675e+07	1.86779e+07	1.7178e+07	1.73874e+07	1.61297e+07	1.09915e+07	1.76275e+07	0.0316806	0.0379866	0.0374595	-0.553243	0.128139	0.025	0.075	0	2.37855e-06	0.0119516	2.41094e-05	0.0495788	1.32979e-08	1.44942e-07
tr|A0A7T0JLA5|A0A7T0JLA5_9GAMM	A0A7T0JLA5	IVG45_15025		Protein nirF OS=Methylomonas sp. LL1 OX=2785785 GN=IVG45_15025 PE=4 SV=1 CRC64=6E78D61DA80404C2	235.5	0	6	tr|A0A7T0JLA5|A0A7T0JLA5_9GAMM	9.60377e+06	5.35708e+06	5.64852e+06	6.13562e+06	9.56083e+06	9.97264e+06	9.5604e+06	1.00679e+07	6.39787e+06	5.92786e+06	7.0131e+06	6.46485e+06	5.89207e+06	9.76674e+06	6.43136e+06	0.294837	0.027395	0.0688999	0.730015	0.127563	0	0	0	0.00823624	0.942037	0.0173587	0.964625	0.00269754	0.00490377
tr|A0A7T0NXR2|A0A7T0NXR2_9GAMM	A0A7T0NXR2	IVG45_03445		Tetratricopeptide repeat protein OS=Methylomonas sp. LL1 OX=2785785 GN=IVG45_03445 PE=4 SV=1 CRC64=4C897CC9CDAFD2E5	360.2	0	9	tr|A0A7T0NXR2|A0A7T0NXR2_9GAMM	2.62426e+07	2.2711e+07	2.49516e+07	2.30099e+07	2.29977e+07	2.2639e+07	2.19761e+07	2.257e+07	2.64789e+07	2.58748e+07	2.70325e+07	2.48617e+07	2.39807e+07	2.26045e+07	2.61769e+07	0.0689289	0.0187845	0.0356621	-0.0840834	0.127504	0	0	0	0.102845	0.110731	0.147609	0.230002	0.00539747	0.00901886
tr|A0A7T0P0B5|A0A7T0P0B5_9GAMM	A0A7T0P0B5	IVG45_00955		F0F1 ATP synthase subunit beta OS=Methylomonas sp. LL1 OX=2785785 GN=IVG45_00955 PE=4 SV=1 CRC64=12CFBC770AEA1E20	217.24	0	5	tr|A0A7T0P0B5|A0A7T0P0B5_9GAMM	6.81722e+06	5.42181e+06	5.38818e+06	6.31518e+06	5.76109e+06	5.79529e+06	5.79292e+06	5.81884e+06	6.79328e+06	5.71519e+06	6.52962e+06	6.25528e+06	5.8685e+06	5.79411e+06	6.39245e+06	0.117145	0.00409447	0.072922	-0.0142129	0.127237	0	0	0	0.627878	0.39346	0.691303	0.544904	0.309983	0.338719
tr|A0A7T0NXV8|A0A7T0NXV8_9GAMM	A0A7T0NXV8	rapZ	IVG45_17860	RNase adapter RapZ OS=Methylomonas sp. LL1 OX=2785785 GN=rapZ PE=4 SV=1 CRC64=D2FDF17180C55B09	341.51	0	9	tr|A0A7T0NXV8|A0A7T0NXV8_9GAMM	2.01019e+07	1.68668e+07	1.75406e+07	2.01679e+07	1.83762e+07	2.01048e+07	1.94112e+07	2.07e+07	2.0858e+07	1.99204e+07	2.17864e+07	2.01655e+07	1.88213e+07	1.9758e+07	2.05118e+07	0.0918481	0.0508013	0.0404279	0.0732022	0.127232	0	0	0.025	0.326052	0.0680532	0.39895	0.16324	0.114612	0.137208
tr|A0A7T0JK00|A0A7T0JK00_9GAMM	A0A7T0JK00	IVG45_12160		Efflux RND transporter periplasmic adaptor subunit OS=Methylomonas sp. LL1 OX=2785785 GN=IVG45_12160 PE=4 SV=1 CRC64=7E07819E092C938D	37.64	0.00311943	1	tr|A0A7T0JK00|A0A7T0JK00_9GAMM	1.01005e+06	1.08407e+06	977054	1.25549e+06	925097	874729	929138	579509	1.09933e+06	862847	1.18788e+06	1.21609e+06	1.04706e+06	899913	1.14361e+06	0.114841	0.201807	0.146922	-0.218153	0.127064	0	0	0	0.0352444	0.955349	0.0600077	0.971763	0.0409889	0.0550108
tr|A0A7T0JRV5|A0A7T0JRV5_9GAMM	A0A7T0JRV5	IVG45_05675		Alpha/beta hydrolase OS=Methylomonas sp. LL1 OX=2785785 GN=IVG45_05675 PE=4 SV=1 CRC64=9B128C0DAB3A435D	75.25	0.0004995	2	tr|A0A7T0JRV5|A0A7T0JRV5_9GAMM	2.32379e+06	1.76779e+06	1.50148e+06	1.95129e+06	1.56662e+06	1.457e+06	1.5816e+06	1.49352e+06	2.30651e+06	1.92798e+06	2.10806e+06	1.95095e+06	1.85954e+06	1.53007e+06	2.0295e+06	0.183092	0.0388945	0.0843161	-0.279999	0.12686	0	0	0.166667	0.0433086	0.277629	0.0709552	0.429271	0.00725211	0.0116832
tr|A0A7T0NWW7|A0A7T0NWW7_9GAMM	A0A7T0NWW7	IVG45_19630		SDR family NAD(P)-dependent oxidoreductase OS=Methylomonas sp. LL1 OX=2785785 GN=IVG45_19630 PE=4 SV=1 CRC64=5C53B8D7DD99B71B	70.67	0.000492854	2	tr|A0A7T0NWW7|A0A7T0NWW7_9GAMM	686050	593290	519448	569290	597345	701596	722644	553426	717971	654563	614542	532748	581290	649470	634553	0.117944	0.12646	0.123094	0.155652	0.126073	0.25	0	0.25	0.318641	0.451062	0.391722	0.601339	0.584359	0.608173
tr|A0A7T0NZB5|A0A7T0NZB5_9GAMM	A0A7T0NZB5	IVG45_13735		Acyltransferase OS=Methylomonas sp. LL1 OX=2785785 GN=IVG45_13735 PE=4 SV=1 CRC64=304DECE05A40EAA8	28.19	0.0051458	1	tr|A0A7T0NZB5|A0A7T0NZB5_9GAMM	3.15141e+06	2.59436e+06	2.25763e+06	2.87461e+06	1.43481e+06	1.28309e+06	1.40617e+06	1.48276e+06	3.19082e+06	2.45941e+06	3.16105e+06	2.80887e+06	2.73448e+06	1.42049e+06	2.98496e+06	0.140757	0.0607517	0.118422	-0.943057	0.125824	0	0	0	1.45165e-05	0.444016	9.92533e-05	0.593768	1.66949e-06	8.39581e-06
tr|A0A7T0NYG3|A0A7T0NYG3_9GAMM	A0A7T0NYG3	IVG45_04460		Diguanylate cyclase OS=Methylomonas sp. LL1 OX=2785785 GN=IVG45_04460 PE=4 SV=1 CRC64=A1CF2F85D840AC44	105.2	0	5	tr|A0A7T0NYG3|A0A7T0NYG3_9GAMM	5.99996e+06	4.4189e+06	4.79834e+06	6.09375e+06	2.4745e+06	4.50081e+06	2.96686e+06	2.70993e+06	5.55538e+06	6.57438e+06	6.16444e+06	5.40248e+06	5.39915e+06	2.83839e+06	5.85991e+06	0.158708	0.28904	0.0918721	-0.920148	0.125185	0	0	0	0.00397699	0.213555	0.00948724	0.360305	0.000463665	0.00106418
tr|A0A7T0JNH5|A0A7T0JNH5_9GAMM	A0A7T0JNH5	rpmA	IVG45_21780	50S ribosomal protein L27 OS=Methylomonas sp. LL1 OX=2785785 GN=rpmA PE=4 SV=1 CRC64=9DBB4A779D8D824D	393.12	0	3	tr|A0A7T0JNH5|A0A7T0JNH5_9GAMM	9.73424e+07	9.68979e+07	1.06837e+08	1.15564e+08	9.64197e+07	9.51127e+07	9.58784e+07	8.74063e+07	1.10715e+08	1.08026e+08	1.11664e+08	1.16977e+08	1.0209e+08	9.54955e+07	1.11189e+08	0.085231	0.0451712	0.033547	-0.0947798	0.124733	0	0	0	0.0590421	0.149448	0.0918786	0.280484	0.00463842	0.00790261
tr|A0A7T0JQS0|A0A7T0JQS0_9GAMM	A0A7T0JQS0	mutS	IVG45_04985	DNA mismatch repair protein MutS OS=Methylomonas sp. LL1 OX=2785785 GN=mutS PE=4 SV=1 CRC64=7F4EB99116618600	338.96	0	8	tr|A0A7T0JQS0|A0A7T0JQS0_9GAMM	4.29638e+06	4.66898e+06	3.82368e+06	4.33903e+06	4.84302e+06	4.61225e+06	4.90437e+06	4.67564e+06	4.66906e+06	4.2489e+06	4.7463e+06	4.83785e+06	4.31771e+06	4.75933e+06	4.70768e+06	0.0812658	0.0288831	0.0562948	0.140288	0.12472	0.03125	0	0	0.04022	0.154082	0.0668621	0.285681	0.071383	0.0899191
tr|A0A7T0NYU5|A0A7T0NYU5_9GAMM	A0A7T0NYU5	IVG45_01460		DUF2066 domain-containing protein OS=Methylomonas sp. LL1 OX=2785785 GN=IVG45_01460 PE=4 SV=1 CRC64=FDBB2512156CBCEA	208.89	0	6	tr|A0A7T0NYU5|A0A7T0NYU5_9GAMM	1.99701e+07	1.73071e+07	1.76811e+07	1.95029e+07	1.61421e+07	1.62665e+07	1.64131e+07	1.69394e+07	2.07719e+07	1.93984e+07	2.09423e+07	1.9731e+07	1.8592e+07	1.63398e+07	2.02514e+07	0.070775	0.0213326	0.0376819	-0.184577	0.124597	0	0	0	0.0140602	0.0842067	0.0274357	0.187893	0.000447874	0.00103157
tr|A0A7T0NVV2|A0A7T0NVV2_9GAMM	A0A7T0NVV2	IVG45_00160		Efflux RND transporter permease subunit OS=Methylomonas sp. LL1 OX=2785785 GN=IVG45_00160 PE=4 SV=1 CRC64=45D303D8D255F72B	174.28	0	6	tr|A0A7T0NVV2|A0A7T0NVV2_9GAMM	4.4914e+06	3.02373e+06	2.43471e+06	3.17801e+06	1.35257e+06	1.77956e+06	1.65438e+06	1.3581e+06	3.60789e+06	3.23104e+06	3.11454e+06	3.53466e+06	3.10087e+06	1.50624e+06	3.38285e+06	0.264347	0.139937	0.0702317	-1.04829	0.12456	0.0833333	0.0416667	0	0.000374096	0.677772	0.00134608	0.786019	2.76452e-05	9.34056e-05
tr|A0A7T0JRR4|A0A7T0JRR4_9GAMM	A0A7T0JRR4	IVG45_10350		DUF2934 domain-containing protein OS=Methylomonas sp. LL1 OX=2785785 GN=IVG45_10350 PE=4 SV=1 CRC64=AAA6FAD45DBD61A0	138.67	0	2	tr|A0A7T0JRR4|A0A7T0JRR4_9GAMM	1.17908e+07	1.06497e+07	1.30371e+07	1.2992e+07	1.04254e+07	1.10599e+07	1.03971e+07	9.42164e+06	1.29447e+07	1.41659e+07	1.32569e+07	1.37304e+07	1.23914e+07	1.04113e+07	1.34937e+07	0.0937536	0.0654784	0.0396273	-0.249496	0.12442	0	0	0	0.0209217	0.0578953	0.0384894	0.144662	0.000649338	0.00142384
tr|A0A7T0NZZ9|A0A7T0NZZ9_9GAMM	A0A7T0NZZ9	IVG45_08275		Cephalosporin hydroxylase family protein OS=Methylomonas sp. LL1 OX=2785785 GN=IVG45_08275 PE=4 SV=1 CRC64=E58E4A9D7D82515D	507.43	0	9	tr|A0A7T0NZZ9|A0A7T0NZZ9_9GAMM	6.8852e+07	6.78589e+07	7.35097e+07	7.36013e+07	9.61297e+07	9.34094e+07	9.20347e+07	9.6911e+07	7.80959e+07	8.31814e+07	7.69827e+07	7.66971e+07	7.11809e+07	9.47696e+07	7.75393e+07	0.0426991	0.0241594	0.038383	0.413559	0.124174	0	0	0	1.44946e-05	0.0170495	9.92533e-05	0.0629983	3.14167e-06	1.45623e-05
tr|A0A7T0JP83|A0A7T0JP83_9GAMM	A0A7T0JP83	fliS	IVG45_20400	Flagellar export chaperone FliS OS=Methylomonas sp. LL1 OX=2785785 GN=fliS PE=4 SV=1 CRC64=AB05B67EC0095CF4	450.49	0	3	tr|A0A7T0JP83|A0A7T0JP83_9GAMM	1.76952e+07	1.6263e+07	1.73571e+07	1.91031e+07	1.74983e+07	1.5367e+07	1.63914e+07	1.80355e+07	2.02e+07	1.69486e+07	1.80518e+07	2.0403e+07	1.75262e+07	1.69449e+07	1.91259e+07	0.0665263	0.0706054	0.0889334	-0.0493655	0.123806	0.0625	0.03125	0.09375	0.367477	0.232876	0.44216	0.382067	0.129855	0.153481
tr|A0A7T0JKP6|A0A7T0JKP6_9GAMM	A0A7T0JKP6	IVG45_13275		EVE domain-containing protein OS=Methylomonas sp. LL1 OX=2785785 GN=IVG45_13275 PE=4 SV=1 CRC64=60FC59A649046CD0	201.76	0	6	tr|A0A7T0JKP6|A0A7T0JKP6_9GAMM	2.10803e+07	2.04159e+07	2.21297e+07	2.01404e+07	2.46602e+07	2.30888e+07	2.30959e+07	2.42226e+07	2.16747e+07	2.47388e+07	2.25212e+07	2.26767e+07	2.07481e+07	2.36593e+07	2.2599e+07	0.0422555	0.0336232	0.0567946	0.189205	0.123455	0	0	0	0.00450717	0.0510579	0.0105113	0.133464	0.00941561	0.0148114
tr|A0A7T0JN69|A0A7T0JN69_9GAMM	A0A7T0JN69	IVG45_22135		ABC transporter substrate-binding protein OS=Methylomonas sp. LL1 OX=2785785 GN=IVG45_22135 PE=4 SV=1 CRC64=FAE253026623F847	737.02	0	11	tr|A0A7T0JN69|A0A7T0JN69_9GAMM	2.28884e+08	2.02762e+08	2.15474e+08	2.28938e+08	2.1084e+08	2.00533e+08	1.99676e+08	1.91348e+08	2.46852e+08	2.23744e+08	2.57308e+08	2.37075e+08	2.22179e+08	2.00104e+08	2.41963e+08	0.0573066	0.0398078	0.0592592	-0.150315	0.123429	0	0	0	0.0507375	0.0567832	0.0812362	0.143254	0.00214922	0.0040048
tr|A0A7T0JP35|A0A7T0JP35_9GAMM	A0A7T0JP35	IVG45_01735		DUF1244 domain-containing protein OS=Methylomonas sp. LL1 OX=2785785 GN=IVG45_01735 PE=4 SV=1 CRC64=392EF402A66AE7A6	251.04	0	4	tr|A0A7T0JP35|A0A7T0JP35_9GAMM	3.09181e+07	2.47927e+07	2.58449e+07	2.73998e+07	3.38818e+07	3.19838e+07	3.21106e+07	3.48659e+07	2.86779e+07	2.7005e+07	2.94012e+07	2.92961e+07	2.66224e+07	3.29962e+07	2.8987e+07	0.0982567	0.0422473	0.0387132	0.309757	0.123301	0	0	0	0.00407264	0.341975	0.00967114	0.495464	0.00266391	0.00485619
tr|A0A7T0JQW4|A0A7T0JQW4_9GAMM	A0A7T0JQW4	ihfA	IVG45_07655	Integration host factor subunit alpha OS=Methylomonas sp. LL1 OX=2785785 GN=ihfA PE=4 SV=1 CRC64=3F367D5270284F78	192.62	0	5	tr|A0A7T0JQW4|A0A7T0JQW4_9GAMM	2.64841e+07	1.94834e+07	1.92714e+07	2.19363e+07	2.03362e+07	2.22467e+07	1.97886e+07	2.01524e+07	2.28003e+07	2.2298e+07	2.27338e+07	2.10993e+07	2.07099e+07	2.02443e+07	2.25159e+07	0.153831	0.0533637	0.0354367	-0.0302824	0.123093	0	0	0	0.524465	0.700586	0.595884	0.802562	0.494313	0.520276
tr|A0A7T0JNU9|A0A7T0JNU9_9GAMM	A0A7T0JNU9	rapA	IVG45_01380	RNA polymerase-associated protein RapA OS=Methylomonas sp. LL1 OX=2785785 GN=rapA PE=4 SV=1 CRC64=7237E4FE29927011	532.69	0	12	tr|A0A7T0JNU9|A0A7T0JNU9_9GAMM	1.58545e+07	1.63833e+07	1.52698e+07	1.64363e+07	1.34753e+07	1.31997e+07	1.33455e+07	1.32277e+07	1.81887e+07	1.70599e+07	1.70667e+07	1.80277e+07	1.61189e+07	1.32866e+07	1.75472e+07	0.0340893	0.00945359	0.0345072	-0.278601	0.122142	0	0	0	0.000159683	0.0183737	0.000661324	0.0662387	1.26813e-06	6.61232e-06
tr|A0A7T0JNX6|A0A7T0JNX6_9GAMM	A0A7T0JNX6	IVG45_02335		PQQ-dependent catabolism-associated beta-propeller protein OS=Methylomonas sp. LL1 OX=2785785 GN=IVG45_02335 PE=4 SV=1 CRC64=D7AA3BACDFE2D64F	679.33	0	9	tr|A0A7T0JNX6|A0A7T0JNX6_9GAMM	8.08686e+07	6.73714e+07	6.99127e+07	7.44652e+07	7.48328e+07	7.55551e+07	7.34694e+07	8.0732e+07	7.65444e+07	7.58922e+07	8.32059e+07	8.0558e+07	7.21889e+07	7.51939e+07	7.85512e+07	0.0809397	0.041714	0.0436965	0.0595393	0.122103	0	0	0	0.379397	0.125208	0.454823	0.250897	0.202689	0.229767
tr|A0A7T0JQ27|A0A7T0JQ27_9GAMM	A0A7T0JQ27	IVG45_05555		Response regulator OS=Methylomonas sp. LL1 OX=2785785 GN=IVG45_05555 PE=4 SV=1 CRC64=D972178173413D45	717.17	0	14	tr|A0A7T0JQ27|A0A7T0JQ27_9GAMM	4.43535e+07	4.21685e+07	4.11692e+07	4.0765e+07	4.24818e+07	4.33788e+07	4.37352e+07	3.99182e+07	5.14412e+07	4.74689e+07	4.32427e+07	4.31603e+07	4.16689e+07	4.29303e+07	4.53558e+07	0.0381172	0.0406553	0.0854366	0.0430514	0.120854	0	0	0	0.85753	0.0810304	0.891051	0.183416	0.0833122	0.102662
tr|A0A7T0JNK7|A0A7T0JNK7_9GAMM	A0A7T0JNK7	IVG45_18875		Uncharacterized protein OS=Methylomonas sp. LL1 OX=2785785 GN=IVG45_18875 PE=4 SV=1 CRC64=2259FED29E892F2A	34.59	0.00397176	1	tr|A0A7T0JNK7|A0A7T0JNK7_9GAMM	1.09499e+06	722545	771621	781903	821380	738958	688813	825083	854199	626524	940632	834962	776762	780169	844580	0.201877	0.0863752	0.163638	0.00433007	0.120701	0	0	0	0.402668	0.785415	0.478536	0.862202	0.729812	0.74526
tr|A0A7T0JQV0|A0A7T0JQV0_9GAMM	A0A7T0JQV0	IVG45_07970		TRZ/ATZ family hydrolase OS=Methylomonas sp. LL1 OX=2785785 GN=IVG45_07970 PE=4 SV=1 CRC64=73778A58DF33BDC9	354.96	0	8	tr|A0A7T0JQV0|A0A7T0JQV0_9GAMM	2.49846e+07	2.58631e+07	2.50998e+07	2.40597e+07	3.02169e+07	3.1538e+07	2.95273e+07	2.99389e+07	2.73963e+07	2.93884e+07	2.70341e+07	2.63919e+07	2.50422e+07	3.00779e+07	2.72152e+07	0.029565	0.0286836	0.0469053	0.264329	0.120019	0	0.025	0.025	0.000155812	0.021976	0.000647355	0.0749314	0.000155203	0.000411714
tr|A0A7T0JL23|A0A7T0JL23_9GAMM	A0A7T0JL23	IVG45_11435		Metallophosphoesterase OS=Methylomonas sp. LL1 OX=2785785 GN=IVG45_11435 PE=4 SV=1 CRC64=4E933311B4242B55	551.65	0	14	tr|A0A7T0JL23|A0A7T0JL23_9GAMM	8.12552e+07	6.58864e+07	6.67807e+07	7.7051e+07	1.48701e+07	1.586e+07	1.41765e+07	1.56588e+07	8.20527e+07	6.83152e+07	8.04717e+07	7.55047e+07	7.19159e+07	1.52644e+07	7.79882e+07	0.104567	0.0509971	0.0806873	-2.23293	0.119901	0	0.0147059	0	2.26728e-09	0.419336	1.25665e-07	0.568646	1.01198e-11	4.11906e-10
tr|A0A7T0JR80|A0A7T0JR80_9GAMM	A0A7T0JR80	gnd	IVG45_08475	Decarboxylating NADP(+)-dependent phosphogluconate dehydrogenase OS=Methylomonas sp. LL1 OX=2785785 GN=gnd PE=4 SV=1 CRC64=111F62768EB3388A	799.62	0	12	tr|A0A7T0JR80|A0A7T0JR80_9GAMM	8.32965e+07	7.91137e+07	7.16895e+07	8.11174e+07	7.22938e+07	7.03832e+07	7.36679e+07	6.92586e+07	8.69535e+07	7.63971e+07	8.69934e+07	8.81557e+07	8.01155e+07	7.13385e+07	8.69735e+07	0.0639733	0.0274943	0.0651519	-0.167418	0.118606	0	0	0	0.0342015	0.171146	0.0584996	0.310039	0.00540209	0.0090208
tr|A0A7T0JN94|A0A7T0JN94_9GAMM	A0A7T0JN94	IVG45_22315		DUF2817 domain-containing protein OS=Methylomonas sp. LL1 OX=2785785 GN=IVG45_22315 PE=4 SV=1 CRC64=CB19D2A8D1E9829D	66.64	0.000487805	2	tr|A0A7T0JN94|A0A7T0JN94_9GAMM	4.43033e+06	2.52875e+06	2.84639e+06	3.07818e+06	2.84293e+06	2.7446e+06	2.75308e+06	3.16862e+06	3.51254e+06	2.52554e+06	3.38557e+06	3.04927e+06	2.96228e+06	2.79801e+06	3.21742e+06	0.259908	0.0692445	0.141372	-0.0813912	0.118327	0	0	0	0.432012	0.892622	0.50762	0.932724	0.681814	0.700918
tr|A0A7T0JRB9|A0A7T0JRB9_9GAMM	A0A7T0JRB9	IVG45_09230		Nuclear transport factor 2 family protein OS=Methylomonas sp. LL1 OX=2785785 GN=IVG45_09230 PE=4 SV=1 CRC64=F0D51FA45906D137	404.67	0	5	tr|A0A7T0JRB9|A0A7T0JRB9_9GAMM	1.16863e+08	9.28298e+07	9.86066e+07	1.01162e+08	1.197e+08	1.17455e+08	1.15769e+08	1.23778e+08	1.07926e+08	1.06888e+08	1.11308e+08	1.08791e+08	9.98842e+07	1.18578e+08	1.08358e+08	0.100368	0.0290766	0.0173591	0.24756	0.117587	0.0714286	0.0357143	0.107143	0.013729	0.231253	0.0268701	0.381034	0.0118888	0.0182178
tr|A0A7T0JQX8|A0A7T0JQX8_9GAMM	A0A7T0JQX8	thrS	IVG45_11260	Threonine--tRNA ligase OS=Methylomonas sp. LL1 OX=2785785 GN=thrS PE=4 SV=1 CRC64=02329C7AD3BC34B4	1631.97	0	26	tr|A0A7T0JQX8|A0A7T0JQX8_9GAMM	2.64457e+08	2.19536e+08	2.20496e+08	2.37817e+08	2.28083e+08	2.24038e+08	2.22757e+08	2.28766e+08	2.50112e+08	2.33664e+08	2.50268e+08	2.46597e+08	2.29156e+08	2.26061e+08	2.48354e+08	0.0891711	0.0131118	0.0320166	-0.0186479	0.117065	0	0	0	0.404104	0.393719	0.480023	0.544973	0.162118	0.18785
tr|A0A7T0JSP5|A0A7T0JSP5_9GAMM	A0A7T0JSP5	IVG45_10710		Uncharacterized protein OS=Methylomonas sp. LL1 OX=2785785 GN=IVG45_10710 PE=4 SV=1 CRC64=08748032AF1281C6	2153.14	0	26	tr|A0A7T0JSP5|A0A7T0JSP5_9GAMM	5.37175e+08	4.81777e+08	4.86644e+08	5.00911e+08	4.74506e+08	4.66767e+08	4.66224e+08	4.84056e+08	5.31544e+08	5.20293e+08	5.50114e+08	5.39266e+08	4.93778e+08	4.70636e+08	5.35405e+08	0.0499399	0.0176598	0.0234943	-0.0691473	0.116882	0	0	0	0.107084	0.0894661	0.153355	0.196674	0.00356774	0.00625799
tr|A0A7T0JNF0|A0A7T0JNF0_9GAMM	A0A7T0JNF0	IVG45_00895		STAS/SEC14 domain-containing protein OS=Methylomonas sp. LL1 OX=2785785 GN=IVG45_00895 PE=4 SV=1 CRC64=CB012E8713F15C29	390.8	0	6	tr|A0A7T0JNF0|A0A7T0JNF0_9GAMM	1.22037e+07	8.79059e+06	9.3887e+06	1.06433e+07	1.57226e+07	1.55763e+07	1.51606e+07	1.57054e+07	1.13172e+07	9.0599e+06	1.20071e+07	1.03826e+07	1.0016e+07	1.56409e+07	1.08499e+07	0.147254	0.0168607	0.119287	0.645836	0.11687	0.03125	0	0	0.000219381	0.619719	0.000850428	0.741557	0.00019371	0.000495693
tr|A0A7T0NX33|A0A7T0NX33_9GAMM	A0A7T0NX33	lpxA	IVG45_20465	Acyl-ACP--UDP-N-acetylglucosamine O-acyltransferase OS=Methylomonas sp. LL1 OX=2785785 GN=lpxA PE=4 SV=1 CRC64=E228DB7640E01E3B	128.79	0	6	tr|A0A7T0NX33|A0A7T0NX33_9GAMM	7.35625e+06	5.7255e+06	6.40154e+06	7.08385e+06	6.75737e+06	7.71339e+06	8.01825e+06	8.73135e+06	8.03038e+06	7.08668e+06	7.42171e+06	7.18257e+06	6.7427e+06	7.86582e+06	7.30214e+06	0.110064	0.10486	0.0570788	0.223849	0.116648	0.0833333	0	0.166667	0.05098	0.0871291	0.0814742	0.192512	0.0691163	0.0872326
tr|A0A7T0JRA3|A0A7T0JRA3_9GAMM	A0A7T0JRA3	IVG45_08365		(Fe-S) protein OS=Methylomonas sp. LL1 OX=2785785 GN=IVG45_08365 PE=4 SV=1 CRC64=4553BD3D2AC6CA5F	333.72	0	6	tr|A0A7T0JRA3|A0A7T0JRA3_9GAMM	7.37709e+06	5.53759e+06	5.02637e+06	5.34552e+06	4.28661e+06	3.832e+06	3.83241e+06	4.15383e+06	5.91181e+06	6.81917e+06	5.88044e+06	5.2561e+06	5.44155e+06	3.99312e+06	5.89613e+06	0.181768	0.0572463	0.107838	-0.447446	0.115969	0	0	0	0.00212507	0.733455	0.00566612	0.827121	0.00073063	0.00157427
tr|A0A7T0JNM2|A0A7T0JNM2_9GAMM	A0A7T0JNM2	IVG45_20810		TM0996/MTH895 family glutaredoxin-like protein OS=Methylomonas sp. LL1 OX=2785785 GN=IVG45_20810 PE=4 SV=1 CRC64=4AA4912ED977DA6C	214.68	0	2	tr|A0A7T0JNM2|A0A7T0JNM2_9GAMM	1.3337e+07	1.10452e+07	1.2241e+07	1.16691e+07	1.19909e+07	1.13534e+07	1.09464e+07	1.17403e+07	1.30231e+07	1.22356e+07	1.51932e+07	1.28715e+07	1.19551e+07	1.15468e+07	1.29473e+07	0.0806679	0.0397068	0.0965879	-0.049913	0.115413	0	0	0	0.333051	0.130888	0.406179	0.258697	0.0452863	0.0598229
tr|A0A7T0JND8|A0A7T0JND8_9GAMM	A0A7T0JND8	IVG45_00775		DUF3300 domain-containing protein OS=Methylomonas sp. LL1 OX=2785785 GN=IVG45_00775 PE=4 SV=1 CRC64=A72E92847BD2A21F	348.89	0	8	tr|A0A7T0JND8|A0A7T0JND8_9GAMM	1.48971e+07	1.2582e+07	1.23181e+07	1.40282e+07	1.63001e+07	1.4924e+07	1.48224e+07	1.31683e+07	1.47989e+07	1.34987e+07	1.43964e+07	1.43857e+07	1.33051e+07	1.48732e+07	1.43911e+07	0.0906388	0.0865825	0.03847	0.16286	0.115328	0	0	0	0.142494	0.24623	0.194956	0.397662	0.220597	0.24791
tr|A0A7T0NW95|A0A7T0NW95_9GAMM	A0A7T0NW95	IVG45_17235		Accessory factor UbiK family protein OS=Methylomonas sp. LL1 OX=2785785 GN=IVG45_17235 PE=4 SV=1 CRC64=8A68A2CE03E6BC53	229.44	0	5	tr|A0A7T0NW95|A0A7T0NW95_9GAMM	1.15899e+08	1.14645e+08	1.18976e+08	1.21951e+08	9.39743e+07	9.18089e+07	9.0691e+07	9.07749e+07	1.29172e+08	1.21209e+08	1.27303e+08	1.27084e+08	1.17437e+08	9.12919e+07	1.27194e+08	0.0277778	0.0166463	0.0273544	-0.363232	0.115259	0	0	0	1.36201e-05	0.0515111	9.51219e-05	0.134204	1.07518e-07	8.14199e-07
tr|A0A7T0JPK2|A0A7T0JPK2_9GAMM	A0A7T0JPK2	IVG45_03085		Aminotransferase class V-fold PLP-dependent enzyme OS=Methylomonas sp. LL1 OX=2785785 GN=IVG45_03085 PE=4 SV=1 CRC64=60EBB9C8A1564EFB	2174.37	0	19	tr|A0A7T0JPK2|A0A7T0JPK2_9GAMM	4.70146e+08	4.30625e+08	4.38347e+08	4.86147e+08	4.74988e+08	4.82833e+08	4.80944e+08	4.77996e+08	4.83278e+08	4.55317e+08	5.09012e+08	5.0031e+08	4.54246e+08	4.7947e+08	4.91794e+08	0.0574828	0.00717222	0.0485851	0.0788435	0.115247	0	0.0125	0	0.176584	0.147755	0.234575	0.278713	0.17053	0.196029
tr|A0A7T0JKK0|A0A7T0JKK0_9GAMM	A0A7T0JKK0	IVG45_14750		Glycosyltransferase family 2 protein OS=Methylomonas sp. LL1 OX=2785785 GN=IVG45_14750 PE=4 SV=1 CRC64=023B1D6CEBBD5896	250.81	0	3	tr|A0A7T0JKK0|A0A7T0JKK0_9GAMM	3.1456e+06	2.50951e+06	2.2179e+06	3.07752e+06	2.5076e+06	2.78502e+06	2.86858e+06	3.2215e+06	3.2213e+06	2.21956e+06	3.18022e+06	2.84899e+06	2.79351e+06	2.8268e+06	3.01461e+06	0.163917	0.103401	0.161468	0.0244252	0.115202	0	0	0.0625	0.62178	0.676836	0.68633	0.786019	0.868358	0.875415
tr|A0A7T0NZQ7|A0A7T0NZQ7_9GAMM	A0A7T0NZQ7	IVG45_17140		AAA family ATPase OS=Methylomonas sp. LL1 OX=2785785 GN=IVG45_17140 PE=4 SV=1 CRC64=9F7F721F51BBDD0B	220.61	0	5	tr|A0A7T0NZQ7|A0A7T0NZQ7_9GAMM	4.85029e+06	4.11912e+06	3.98939e+06	4.25902e+06	2.05184e+06	2.4497e+06	1.94516e+06	2.29585e+06	4.2837e+06	4.88986e+06	4.25528e+06	4.80291e+06	4.18907e+06	2.17384e+06	4.54331e+06	0.0883228	0.104869	0.0735324	-0.948457	0.114955	0	0	0	4.41383e-06	0.318332	3.84549e-05	0.4709	1.22382e-07	8.95589e-07
tr|A0A7T0JQN1|A0A7T0JQN1_9GAMM	A0A7T0JQN1	IVG45_06905		Transcriptional regulator OS=Methylomonas sp. LL1 OX=2785785 GN=IVG45_06905 PE=4 SV=1 CRC64=D5DFADBD1ACD88E2	344.34	0	6	tr|A0A7T0JQN1|A0A7T0JQN1_9GAMM	2.94783e+07	2.47713e+07	2.52835e+07	2.85954e+07	2.91252e+07	3.09901e+07	2.85031e+07	3.01657e+07	2.95398e+07	2.93113e+07	2.89155e+07	2.87657e+07	2.69394e+07	2.96455e+07	2.91134e+07	0.0870101	0.0371145	0.0122084	0.1406	0.114661	0	0	0	0.0732947	0.123715	0.110943	0.249056	0.0750104	0.093718
tr|A0A7T0NYC9|A0A7T0NYC9_9GAMM	A0A7T0NYC9	IVG45_00925		HD domain-containing protein OS=Methylomonas sp. LL1 OX=2785785 GN=IVG45_00925 PE=4 SV=1 CRC64=D8F3E0173A39BA54	76.34	0.000502008	2	tr|A0A7T0NYC9|A0A7T0NYC9_9GAMM	972253	855407	568418	603852	1.24829e+06	1.20495e+06	1.22017e+06	880069	692283	1.07915e+06	739272	819072	729629	1.21256e+06	779172	0.260874	0.152089	0.207335	0.754556	0.114645	0	0	0	0.012601	0.443585	0.024832	0.593497	0.0232942	0.0332865
tr|A0A7T0JML5|A0A7T0JML5_9GAMM	A0A7T0JML5	IVG45_16060		1-acyl-sn-glycerol-3-phosphate acyltransferase OS=Methylomonas sp. LL1 OX=2785785 GN=IVG45_16060 PE=4 SV=1 CRC64=4BDF33276CECBF41	112.78	0	4	tr|A0A7T0JML5|A0A7T0JML5_9GAMM	5.54188e+06	5.48765e+06	5.26674e+06	5.96087e+06	5.52527e+06	5.60698e+06	5.77985e+06	6.60912e+06	6.50857e+06	4.72373e+06	6.17839e+06	5.76876e+06	5.51476e+06	5.69342e+06	5.97357e+06	0.052106	0.0845758	0.133836	0.0458471	0.114464	0	0	0	0.29158	0.630852	0.362735	0.748347	0.71639	0.733856
tr|A0A7T0JRS2|A0A7T0JRS2_9GAMM	A0A7T0JRS2	IVG45_10305		Transglutaminase family protein OS=Methylomonas sp. LL1 OX=2785785 GN=IVG45_10305 PE=4 SV=1 CRC64=4A87B9FBA320CD1D	286.94	0	6	tr|A0A7T0JRS2|A0A7T0JRS2_9GAMM	2.05947e+07	1.89154e+07	2.13528e+07	1.79891e+07	2.95744e+07	2.95409e+07	2.84815e+07	3.08665e+07	2.18301e+07	2.70038e+07	2.09106e+07	2.083e+07	1.97551e+07	2.95577e+07	2.13703e+07	0.0778974	0.0329587	0.129925	0.582612	0.114357	0	0	0	1.20706e-05	0.0801338	8.6384e-05	0.182313	7.26462e-05	0.000213112
tr|A0A7T0NWX8|A0A7T0NWX8_9GAMM	A0A7T0NWX8	IVG45_20915		Uncharacterized protein OS=Methylomonas sp. LL1 OX=2785785 GN=IVG45_20915 PE=4 SV=1 CRC64=9799705D1560B889	176.78	0	3	tr|A0A7T0NWX8|A0A7T0NWX8_9GAMM	9.38017e+06	7.04639e+06	7.63269e+06	9.81114e+06	7.2581e+06	7.85316e+06	8.71475e+06	8.28625e+06	9.72625e+06	8.92758e+06	9.00887e+06	9.30454e+06	8.50643e+06	8.0697e+06	9.1567e+06	0.15778	0.0775109	0.0390941	-0.0689069	0.113738	0	0	0	0.580076	0.233438	0.649934	0.382067	0.159234	0.184933
tr|A0A7T0JN63|A0A7T0JN63_9GAMM	A0A7T0JN63	IVG45_21475		Virulence protein SciE type OS=Methylomonas sp. LL1 OX=2785785 GN=IVG45_21475 PE=4 SV=1 CRC64=1D9271C240277E0A	1885.7	0	14	tr|A0A7T0JN63|A0A7T0JN63_9GAMM	4.81905e+08	4.08307e+08	4.16332e+08	4.58896e+08	4.71347e+08	4.53162e+08	4.67562e+08	4.70158e+08	4.65359e+08	4.36748e+08	4.88282e+08	4.80416e+08	4.37614e+08	4.6886e+08	4.72887e+08	0.0792504	0.0180718	0.0485815	0.101199	0.113362	0	0.00833333	0	0.219639	0.241977	0.282548	0.392496	0.28365	0.3127
tr|A0A7T0JM74|A0A7T0JM74_9GAMM	A0A7T0JM74	IVG45_19520		Trigger factor OS=Methylomonas sp. LL1 OX=2785785 GN=IVG45_19520 PE=4 SV=1 CRC64=2A5309B8E932A4A6	2217.21	0	25	tr|A0A7T0JM74|A0A7T0JM74_9GAMM	6.08003e+08	5.28783e+08	5.44779e+08	5.92321e+08	5.67855e+08	5.42853e+08	5.50308e+08	5.63542e+08	6.26921e+08	5.84916e+08	6.18072e+08	6.10915e+08	5.6855e+08	5.56925e+08	6.14494e+08	0.0663502	0.0208302	0.0296397	-0.0286439	0.113349	0	0	0	0.603015	0.107933	0.670732	0.226017	0.0434127	0.0577814
tr|A0A7T0JN68|A0A7T0JN68_9GAMM	A0A7T0JN68	IVG45_22075		PilZ domain-containing protein OS=Methylomonas sp. LL1 OX=2785785 GN=IVG45_22075 PE=4 SV=1 CRC64=BB1B4914DF5D32B7	103.03	0	4	tr|A0A7T0JN68|A0A7T0JN68_9GAMM	5.57242e+06	6.46708e+06	6.23037e+06	6.24316e+06	5.95686e+06	6.1737e+06	5.9588e+06	6.25044e+06	6.84374e+06	6.64711e+06	5.91165e+06	7.1007e+06	6.23676e+06	6.06625e+06	6.74543e+06	0.0630146	0.0246661	0.0771292	-0.0402176	0.11296	0	0	0	0.881684	0.163893	0.912147	0.299016	0.143164	0.167539
tr|A0A7T0JLQ1|A0A7T0JLQ1_9GAMM	A0A7T0JLQ1	IVG45_16985		Type 4a pilus biogenesis protein PilO OS=Methylomonas sp. LL1 OX=2785785 GN=IVG45_16985 PE=4 SV=1 CRC64=B9AE2396A9E4F612	682.68	0	8	tr|A0A7T0JLQ1|A0A7T0JLQ1_9GAMM	1.36624e+08	1.19073e+08	1.17823e+08	1.29937e+08	1.06141e+08	1.07457e+08	1.07735e+08	1.04566e+08	1.37592e+08	1.27177e+08	1.33757e+08	1.352e+08	1.24505e+08	1.06799e+08	1.34478e+08	0.0715249	0.0136173	0.0334196	-0.219962	0.112521	0	0	0	0.00266435	0.190891	0.00679123	0.332622	0.000127694	0.000348318
tr|A0A7T0JMU6|A0A7T0JMU6_9GAMM	A0A7T0JMU6	IVG45_21250		FemAB family PEP-CTERM system-associated protein OS=Methylomonas sp. LL1 OX=2785785 GN=IVG45_21250 PE=4 SV=1 CRC64=835788A460AC477C	672.66	0	15	tr|A0A7T0JMU6|A0A7T0JMU6_9GAMM	7.17791e+07	6.19322e+07	5.90708e+07	6.2836e+07	6.29863e+07	6.44383e+07	6.28678e+07	6.64181e+07	6.92703e+07	6.42959e+07	6.81528e+07	6.67234e+07	6.23841e+07	6.37123e+07	6.74381e+07	0.0859027	0.025797	0.0319848	0.0303379	0.112343	0	0	0	0.883263	0.295176	0.912998	0.447575	0.391702	0.42027
tr|A0A7T0JQ89|A0A7T0JQ89_9GAMM	A0A7T0JQ89	IVG45_06150		IS110 family transposase OS=Methylomonas sp. LL1 OX=2785785 GN=IVG45_06150 PE=4 SV=1 CRC64=FEABBC81BA8E19B1	118.75	0	5	tr|A0A7T0JQ89|A0A7T0JQ89_9GAMM	1.13379e+06	1.22186e+06	1.18355e+06	1.20905e+06	1.37303e+06	1.55011e+06	1.75683e+06	1.22957e+06	1.36112e+06	1.15213e+06	1.22831e+06	1.39157e+06	1.1963e+06	1.46157e+06	1.29472e+06	0.0327866	0.154194	0.0877087	0.286367	0.112236	0.05	0.15	0	0.0187179	0.151416	0.0350793	0.281741	0.0327505	0.0449975
tr|A0A7T0NVQ6|A0A7T0NVQ6_9GAMM	A0A7T0NVQ6	IVG45_14360		Uncharacterized protein OS=Methylomonas sp. LL1 OX=2785785 GN=IVG45_14360 PE=4 SV=1 CRC64=D3454DC7A7508872	1669.89	0	9	tr|A0A7T0NVQ6|A0A7T0NVQ6_9GAMM	5.88167e+08	5.18566e+08	5.19887e+08	5.4606e+08	5.49192e+08	5.43541e+08	5.40861e+08	5.68125e+08	5.77535e+08	5.45339e+08	5.96186e+08	5.74201e+08	5.32973e+08	5.46367e+08	5.75868e+08	0.0599454	0.0223415	0.0366476	0.0362218	0.112104	0	0	0	0.695547	0.195137	0.753388	0.337665	0.261106	0.288825
tr|A0A7T0JNZ1|A0A7T0JNZ1_9GAMM	A0A7T0JNZ1	IVG45_01925		MBL fold metallo-hydrolase OS=Methylomonas sp. LL1 OX=2785785 GN=IVG45_01925 PE=4 SV=1 CRC64=1BD0D149B8B9ADBF	367.53	0	6	tr|A0A7T0JNZ1|A0A7T0JNZ1_9GAMM	5.54422e+07	3.78887e+07	4.09709e+07	4.69203e+07	4.89563e+07	4.88409e+07	4.83224e+07	5.09493e+07	4.66357e+07	4.47509e+07	5.10733e+07	4.81492e+07	4.39456e+07	4.88986e+07	4.73925e+07	0.170572	0.0234389	0.0560504	0.157385	0.112068	0	0	0	0.251216	0.473348	0.317805	0.618627	0.405398	0.433359
tr|A0A7T0JLC5|A0A7T0JLC5_9GAMM	A0A7T0JLC5	IVG45_16025		Glutaredoxin family protein OS=Methylomonas sp. LL1 OX=2785785 GN=IVG45_16025 PE=4 SV=1 CRC64=59DBD8599D44EE39	48.58	0.00185014	1	tr|A0A7T0JLC5|A0A7T0JLC5_9GAMM	1.90958e+06	1.58732e+06	1.63224e+06	1.75738e+06	1.70481e+06	1.75369e+06	1.81735e+06	1.87716e+06	2.66903e+06	1.91168e+06	1.7511e+06	1.69074e+06	1.69481e+06	1.78552e+06	1.83139e+06	0.0839277	0.0419828	0.225357	0.075973	0.111411	0	0	0	0.411965	0.202873	0.487582	0.346513	0.297179	0.326199
tr|A0A7T0JMT0|A0A7T0JMT0_9GAMM	A0A7T0JMT0	IVG45_16530		Purine-binding chemotaxis protein CheW OS=Methylomonas sp. LL1 OX=2785785 GN=IVG45_16530 PE=4 SV=1 CRC64=F63768611168B897	673.28	0	6	tr|A0A7T0JMT0|A0A7T0JMT0_9GAMM	1.78431e+08	1.50879e+08	1.52986e+08	1.53388e+08	7.36712e+07	7.35938e+07	6.97964e+07	7.61788e+07	1.63936e+08	1.65392e+08	1.67457e+08	1.65516e+08	1.53187e+08	7.36325e+07	1.65454e+08	0.0821362	0.0359059	0.00872933	-1.05688	0.11114	0	0	0	1.03833e-07	0.33405	2.06478e-06	0.487541	2.33758e-10	5.63833e-09
tr|A0A7T0JNK1|A0A7T0JNK1_9GAMM	A0A7T0JNK1	IVG45_00565		Uncharacterized protein OS=Methylomonas sp. LL1 OX=2785785 GN=IVG45_00565 PE=4 SV=1 CRC64=385A6A04CB411487	193.43	0	3	tr|A0A7T0JNK1|A0A7T0JNK1_9GAMM	8.44485e+06	7.27399e+06	8.4559e+06	8.51455e+06	9.17844e+06	8.95909e+06	8.08948e+06	7.76308e+06	8.89766e+06	1.02171e+07	9.01164e+06	9.23633e+06	8.45037e+06	8.52429e+06	9.12399e+06	0.0733778	0.0798904	0.0643408	0.0106855	0.110541	0	0	0	0.485184	0.0255766	0.558261	0.0828693	0.0572464	0.0736127
tr|A0A7T0NYT1|A0A7T0NYT1_9GAMM	A0A7T0NYT1	IVG45_03210		VOC family protein OS=Methylomonas sp. LL1 OX=2785785 GN=IVG45_03210 PE=4 SV=1 CRC64=4E42A652176A1CFE	449.72	0	5	tr|A0A7T0NYT1|A0A7T0NYT1_9GAMM	1.69865e+08	1.58635e+08	1.74174e+08	1.81503e+08	1.45749e+08	1.38273e+08	1.38312e+08	1.39861e+08	1.87608e+08	1.83817e+08	1.90875e+08	1.82377e+08	1.7202e+08	1.39087e+08	1.85712e+08	0.0559303	0.0252208	0.0206012	-0.3065	0.110534	0	0	0	0.000517508	0.0430024	0.00175307	0.119171	4.81029e-06	2.11669e-05
tr|A0A7T0JQA4|A0A7T0JQA4_9GAMM	A0A7T0JQA4	IVG45_01625		PQQ-dependent sugar dehydrogenase OS=Methylomonas sp. LL1 OX=2785785 GN=IVG45_01625 PE=4 SV=1 CRC64=E18BD457CE494584	1054.96	0	12	tr|A0A7T0JQA4|A0A7T0JQA4_9GAMM	1.62598e+08	1.23655e+08	1.3061e+08	1.43494e+08	1.54847e+08	1.49563e+08	1.55072e+08	1.54448e+08	1.49348e+08	1.36059e+08	1.54726e+08	1.46266e+08	1.37052e+08	1.54648e+08	1.47807e+08	0.122131	0.0171069	0.0535391	0.175859	0.110509	0	0	0	0.128392	0.443501	0.178	0.593497	0.226327	0.253693
tr|A0A7T0JQ09|A0A7T0JQ09_9GAMM	A0A7T0JQ09	rpsB	IVG45_04925	30S ribosomal protein S2 OS=Methylomonas sp. LL1 OX=2785785 GN=rpsB PE=4 SV=1 CRC64=2F7DB998D182115E	1370.61	0	15	tr|A0A7T0JQ09|A0A7T0JQ09_9GAMM	5.01e+08	4.21736e+08	4.07587e+08	4.25858e+08	4.03696e+08	4.14894e+08	3.97632e+08	4.10405e+08	4.69533e+08	4.39978e+08	4.62883e+08	4.51845e+08	4.23797e+08	4.0705e+08	4.57364e+08	0.0957486	0.018626	0.0284338	-0.058197	0.109883	0	0	0	0.152793	0.42064	0.206231	0.570118	0.0474305	0.062245
tr|A0A7T0JQQ5|A0A7T0JQQ5_9GAMM	A0A7T0JQQ5	IVG45_06955		TOBE domain-containing protein OS=Methylomonas sp. LL1 OX=2785785 GN=IVG45_06955 PE=4 SV=1 CRC64=FD97073EA05E7D13	358.1	0	8	tr|A0A7T0JQQ5|A0A7T0JQQ5_9GAMM	1.53705e+08	1.34622e+08	1.30842e+08	1.41447e+08	1.28097e+08	1.28748e+08	1.16204e+08	1.17463e+08	1.52552e+08	1.41973e+08	1.52247e+08	1.45649e+08	1.38034e+08	1.2278e+08	1.48948e+08	0.0716599	0.0547656	0.0349901	-0.169865	0.109867	0	0	0	0.0179122	0.21399	0.0337392	0.360806	0.0017932	0.00340969
tr|A0A7T0NVR1|A0A7T0NVR1_9GAMM	A0A7T0NVR1	IVG45_14435		Diguanylate cyclase OS=Methylomonas sp. LL1 OX=2785785 GN=IVG45_14435 PE=4 SV=1 CRC64=9D1F7EBE80049D4A	461.25	0	9	tr|A0A7T0NVR1|A0A7T0NVR1_9GAMM	2.20625e+07	1.80602e+07	1.89748e+07	1.81172e+07	2.15733e+07	2.19907e+07	2.13943e+07	2.16179e+07	1.86828e+07	2.07144e+07	1.93227e+07	2.14524e+07	1.8546e+07	2.15956e+07	2.00186e+07	0.0977131	0.0115713	0.0631493	0.220014	0.109745	0	0	0	0.0359446	0.490452	0.0608886	0.636107	0.0702646	0.088596
tr|A0A7T0P0G1|A0A7T0P0G1_9GAMM	A0A7T0P0G1	IVG45_15660		YqgE/AlgH family protein OS=Methylomonas sp. LL1 OX=2785785 GN=IVG45_15660 PE=4 SV=1 CRC64=1EEBBBCF2A6B4CC8	39.38	0.00313761	1	tr|A0A7T0P0G1|A0A7T0P0G1_9GAMM	1.64301e+06	1.29082e+06	1.10612e+06	1.59087e+06	2.09897e+06	2.04305e+06	2.35313e+06	2.173e+06	1.56552e+06	1.35918e+06	1.52905e+06	1.56344e+06	1.44084e+06	2.13598e+06	1.54625e+06	0.180428	0.0622954	0.0652671	0.575635	0.109632	0	0	0	0.000958647	0.407882	0.00293452	0.557174	0.000335947	0.000801411
tr|A0A7T0NYB5|A0A7T0NYB5_9GAMM	A0A7T0NYB5	IVG45_06835		Tetratricopeptide repeat protein OS=Methylomonas sp. LL1 OX=2785785 GN=IVG45_06835 PE=4 SV=1 CRC64=EE65F0DEF4F719D0	4311.36	0	43	tr|A0A7T0NYB5|A0A7T0NYB5_9GAMM	1.33571e+09	1.13694e+09	1.15347e+09	1.27301e+09	1.01022e+09	9.82727e+08	9.79712e+08	9.91706e+08	1.32029e+09	1.22056e+09	1.31956e+09	1.29505e+09	1.21324e+09	9.87216e+08	1.30731e+09	0.0780757	0.0138544	0.0364849	-0.295684	0.109428	0.00872093	0.00290698	0.00872093	0.000901328	0.269889	0.00277865	0.421631	4.82193e-05	0.000150407
tr|A0A7T0JS17|A0A7T0JS17_9GAMM	A0A7T0JS17	IVG45_11055		Alginate export family protein OS=Methylomonas sp. LL1 OX=2785785 GN=IVG45_11055 PE=4 SV=1 CRC64=86603FE0B75DEBA6	2197.91	0	16	tr|A0A7T0JS17|A0A7T0JS17_9GAMM	3.82275e+08	2.96946e+08	3.23274e+08	3.46873e+08	2.22609e+07	2.58026e+07	2.49112e+07	2.65455e+07	3.58856e+08	3.38743e+08	3.84119e+08	3.6349e+08	3.35073e+08	2.53569e+07	3.61173e+08	0.107422	0.0751416	0.0515399	-3.72336	0.10908	0	0.135135	0	9.12143e-11	0.240857	1.3116e-08	0.391204	3.82953e-14	5.28936e-12
tr|A0A7T0NW68|A0A7T0NW68_9GAMM	A0A7T0NW68	IVG45_15510		Efflux RND transporter permease subunit OS=Methylomonas sp. LL1 OX=2785785 GN=IVG45_15510 PE=4 SV=1 CRC64=37706B32C53C523A	220.26	0	5	tr|A0A7T0NW68|A0A7T0NW68_9GAMM	1.40757e+06	1.37605e+06	1.06295e+06	921541	2.5472e+06	2.33976e+06	2.57287e+06	2.86833e+06	1.40017e+06	904782	1.32949e+06	1.279e+06	1.2195e+06	2.56004e+06	1.30425e+06	0.199785	0.0842492	0.180215	1.08184	0.10864	0	0	0.15	4.22716e-05	0.806357	0.000227046	0.87816	2.64465e-05	8.99389e-05
tr|A0A7T0NXW2|A0A7T0NXW2_9GAMM	A0A7T0NXW2	IVG45_04360		DUF3313 family protein OS=Methylomonas sp. LL1 OX=2785785 GN=IVG45_04360 PE=4 SV=1 CRC64=183D9CA8D62374F8	924.33	0	15	tr|A0A7T0NXW2|A0A7T0NXW2_9GAMM	2.40942e+08	1.97468e+08	2.04256e+08	2.34197e+08	9.24847e+07	8.89669e+07	9.62046e+07	1.01387e+08	2.36042e+08	2.28225e+08	2.35543e+08	2.36428e+08	2.19227e+08	9.43446e+07	2.35792e+08	0.0983054	0.0560886	0.0166899	-1.21332	0.108463	0.0227273	0.0227273	0.0454545	2.77138e-07	0.201266	4.19735e-06	0.344253	8.74606e-10	1.60447e-08
tr|A0A7T0JQV8|A0A7T0JQV8_9GAMM	A0A7T0JQV8	IVG45_08055		Type II/IV secretion system protein OS=Methylomonas sp. LL1 OX=2785785 GN=IVG45_08055 PE=4 SV=1 CRC64=82FE5961069392BF	55.86	0.000473261	1	tr|A0A7T0JQV8|A0A7T0JQV8_9GAMM	609332	744601	595049	630370	474519	517293	547860	593713	743165	523501	600680	752670	619851	532577	671923	0.105565	0.0942039	0.170817	-0.219319	0.108426	0	0	0	0.0180845	0.929767	0.033941	0.955684	0.0672594	0.0851364
tr|A0A7T0NZ31|A0A7T0NZ31_9GAMM	A0A7T0NZ31	lpxA	IVG45_20465	Acyl-ACP--UDP-N-acetylglucosamine O-acyltransferase OS=Methylomonas sp. LL1 OX=2785785 GN=lpxA PE=4 SV=1 CRC64=1BDC8E6CC4268665	370.32	0	5	tr|A0A7T0NZ31|A0A7T0NZ31_9GAMM	4.18113e+07	3.53048e+07	3.83071e+07	4.096e+07	4.35459e+07	4.3558e+07	4.41823e+07	4.50387e+07	4.39508e+07	4.15374e+07	4.09193e+07	4.38956e+07	3.96336e+07	4.38701e+07	4.27165e+07	0.0750724	0.015973	0.0370249	0.147288	0.10833	0	0	0	0.016902	0.0838254	0.0321831	0.187438	0.0186931	0.0272499
tr|A0A7T0JN30|A0A7T0JN30_9GAMM	A0A7T0JN30	IVG45_21850		DUF4124 domain-containing protein OS=Methylomonas sp. LL1 OX=2785785 GN=IVG45_21850 PE=4 SV=1 CRC64=BCAD546656EEBC02	403.51	0	9	tr|A0A7T0JN30|A0A7T0JN30_9GAMM	2.47912e+07	2.0571e+07	2.19341e+07	2.31876e+07	2.30488e+07	2.27202e+07	2.3006e+07	2.18709e+07	2.43667e+07	2.3289e+07	2.53044e+07	2.42542e+07	2.25609e+07	2.28631e+07	2.43105e+07	0.0795119	0.0241323	0.0339085	0.0197273	0.108308	0.0277778	0	0	0.928546	0.13718	0.948201	0.26641	0.137089	0.161361
tr|A0A7T0NYD6|A0A7T0NYD6_9GAMM	A0A7T0NYD6	serC	IVG45_06275	3-phosphoserine/phosphohydroxythreonine transaminase OS=Methylomonas sp. LL1 OX=2785785 GN=serC PE=4 SV=1 CRC64=2651758C2169F94C	1068.8	0	14	tr|A0A7T0NYD6|A0A7T0NYD6_9GAMM	3.12451e+08	2.599e+08	2.58407e+08	2.84301e+08	2.56313e+08	2.48172e+08	2.46486e+08	2.4468e+08	2.97176e+08	2.79476e+08	2.92149e+08	2.93863e+08	2.721e+08	2.47329e+08	2.93006e+08	0.0911222	0.0206318	0.0266503	-0.136262	0.108238	0	0	0	0.0420637	0.372404	0.0696163	0.526663	0.00706888	0.0114092
tr|A0A7T0JR55|A0A7T0JR55_9GAMM	A0A7T0JR55	IVG45_08665		Uncharacterized protein OS=Methylomonas sp. LL1 OX=2785785 GN=IVG45_08665 PE=4 SV=1 CRC64=E86A3F4557FEC045	88.73	0	2	tr|A0A7T0JR55|A0A7T0JR55_9GAMM	1.99342e+06	1.54885e+06	1.49401e+06	1.60382e+06	448548	561426	549705	470959	1.73874e+06	1.33692e+06	1.76652e+06	1.6585e+06	1.57633e+06	510332	1.69862e+06	0.136589	0.110847	0.121556	-1.63115	0.107609	0	0	0	3.03624e-07	0.808263	4.46497e-06	0.879868	1.57249e-08	1.63133e-07
tr|A0A7T0JQG4|A0A7T0JQG4_9GAMM	A0A7T0JQG4	dksA	IVG45_06810	RNA polymerase-binding protein DksA OS=Methylomonas sp. LL1 OX=2785785 GN=dksA PE=4 SV=1 CRC64=C5192DDA89A29EB8	1230.7	0	7	tr|A0A7T0JQG4|A0A7T0JQG4_9GAMM	1.65163e+08	1.58958e+08	1.70775e+08	1.70048e+08	2.60857e+08	2.44758e+08	2.55411e+08	2.45721e+08	1.72389e+08	1.79791e+08	1.81298e+08	1.83555e+08	1.67606e+08	2.50566e+08	1.80545e+08	0.0328104	0.0309088	0.0269662	0.580004	0.107425	0.0520833	0	0.0208333	6.85697e-07	0.0395841	8.9312e-06	0.112943	1.72994e-08	1.76475e-07
tr|A0A7T0JKD2|A0A7T0JKD2_9GAMM	A0A7T0JKD2	IVG45_14205		Uncharacterized protein OS=Methylomonas sp. LL1 OX=2785785 GN=IVG45_14205 PE=4 SV=1 CRC64=F801EB42BA6B602C	676.74	0	7	tr|A0A7T0JKD2|A0A7T0JKD2_9GAMM	3.08317e+08	2.5492e+08	2.61269e+08	2.79681e+08	2.11196e+08	2.28521e+08	2.17145e+08	2.2221e+08	2.94664e+08	2.81693e+08	2.87555e+08	2.95765e+08	2.70475e+08	2.19678e+08	2.91109e+08	0.0867229	0.0335349	0.0227012	-0.299367	0.106793	0	0	0	0.00110041	0.28703	0.00329868	0.438799	4.77385e-05	0.000149111
tr|A0A7T0JMY0|A0A7T0JMY0_9GAMM	A0A7T0JMY0	IVG45_19055		Uncharacterized protein OS=Methylomonas sp. LL1 OX=2785785 GN=IVG45_19055 PE=4 SV=1 CRC64=2AD0802A5EC4E4CD	73.76	0.000497265	2	tr|A0A7T0JMY0|A0A7T0JMY0_9GAMM	3.99693e+06	4.80701e+06	5.12549e+06	5.38682e+06	5.80436e+06	5.61485e+06	5.84043e+06	6.15867e+06	5.17327e+06	4.72289e+06	5.68142e+06	5.52228e+06	4.96625e+06	5.82239e+06	5.34778e+06	0.12493	0.038531	0.0805413	0.230191	0.106756	0	0	0	0.0135301	0.229573	0.0265006	0.378504	0.0256309	0.0361889
tr|A0A7T0NWL7|A0A7T0NWL7_9GAMM	A0A7T0NWL7	ruvX	IVG45_15655	Holliday junction resolvase RuvX OS=Methylomonas sp. LL1 OX=2785785 GN=ruvX PE=4 SV=1 CRC64=01BEC821FDEA39C4	56.07	0.000473709	1	tr|A0A7T0NWL7|A0A7T0NWL7_9GAMM	272402	311057	319341	220935	216065	106835	138230	177250	358882	290409	328304	299102	291729	157740	313703	0.159919	0.297009	0.0972503	-0.895028	0.106377	0	0	0	0.00464558	0.160574	0.0107683	0.29499	0.000513922	0.00116212
tr|A0A7T0NZC2|A0A7T0NZC2_9GAMM	A0A7T0NZC2	IVG45_05955		Metallophosphoesterase OS=Methylomonas sp. LL1 OX=2785785 GN=IVG45_05955 PE=4 SV=1 CRC64=15A9A9873674032C	86.61	0	3	tr|A0A7T0NZC2|A0A7T0NZC2_9GAMM	5.50358e+06	4.43394e+06	4.61994e+06	4.59505e+06	8.28533e+06	7.44639e+06	7.50254e+06	9.97795e+06	4.8681e+06	4.88118e+06	5.03782e+06	5.68258e+06	4.6075e+06	7.89393e+06	4.9595e+06	0.101091	0.142169	0.0751518	0.774991	0.106036	0	0	0	8.67552e-05	0.271966	0.000397883	0.423727	1.41093e-05	5.20604e-05
tr|A0A7T0JP61|A0A7T0JP61_9GAMM	A0A7T0JP61	IVG45_03045		TlpA family protein disulfide reductase OS=Methylomonas sp. LL1 OX=2785785 GN=IVG45_03045 PE=4 SV=1 CRC64=F759CDA7960EA8A8	311.01	0	5	tr|A0A7T0JP61|A0A7T0JP61_9GAMM	3.22006e+07	2.82863e+07	2.8856e+07	3.04534e+07	2.29778e+07	2.12501e+07	2.17501e+07	1.95915e+07	3.14412e+07	3.23568e+07	3.05248e+07	3.32196e+07	2.96547e+07	2.15001e+07	3.1899e+07	0.0587365	0.0655824	0.0364436	-0.463491	0.105625	0	0.0357143	0	6.12722e-05	0.137958	0.000302348	0.266733	1.36154e-06	7.03734e-06
tr|A0A7T0JP08|A0A7T0JP08_9GAMM	A0A7T0JP08	IVG45_01485		Alpha/beta hydrolase OS=Methylomonas sp. LL1 OX=2785785 GN=IVG45_01485 PE=4 SV=1 CRC64=C7E013783561CD61	131.82	0	3	tr|A0A7T0JP08|A0A7T0JP08_9GAMM	5.22671e+06	3.76258e+06	4.00535e+06	4.07063e+06	5.04484e+06	5.20149e+06	5.06297e+06	5.23773e+06	4.27523e+06	4.30485e+06	4.38316e+06	4.48594e+06	4.03799e+06	5.13223e+06	4.344e+06	0.153255	0.0189005	0.0215869	0.345862	0.105375	0	0	0	0.0200477	0.666775	0.037163	0.778203	0.0133123	0.0201737
tr|A0A7T0NVM7|A0A7T0NVM7_9GAMM	A0A7T0NVM7	IVG45_13790		Phosphoadenylyl-sulfate reductase OS=Methylomonas sp. LL1 OX=2785785 GN=IVG45_13790 PE=4 SV=1 CRC64=CA03B95B8632D9B9	99.71	0	3	tr|A0A7T0NVM7|A0A7T0NVM7_9GAMM	7.23807e+06	6.49621e+06	6.84849e+06	6.60709e+06	4.87078e+06	4.87084e+06	4.67366e+06	5.36186e+06	7.46152e+06	7.01802e+06	7.66849e+06	6.92436e+06	6.72779e+06	4.87081e+06	7.23977e+06	0.0483267	0.0593588	0.0488658	-0.465739	0.105366	0	0	0	4.12179e-05	0.119177	0.00022416	0.242733	1.30169e-06	6.75477e-06
tr|A0A7T0JJG5|A0A7T0JJG5_9GAMM	A0A7T0JJG5	IVG45_11490		Uncharacterized protein OS=Methylomonas sp. LL1 OX=2785785 GN=IVG45_11490 PE=4 SV=1 CRC64=6EAFBA6857A8CC6E	35.68	0.00398406	1	tr|A0A7T0JJG5|A0A7T0JJG5_9GAMM	3.29056e+06	3.04656e+06	3.43375e+06	3.87819e+06	3.50306e+06	3.81457e+06	3.69644e+06	3.94879e+06	3.62421e+06	3.47043e+06	3.92003e+06	3.60786e+06	3.36216e+06	3.7555e+06	3.61603e+06	0.102376	0.0505314	0.0517762	0.159767	0.105344	0	0	0	0.116079	0.22469	0.16434	0.372339	0.180387	0.206372
tr|A0A7T0JSF9|A0A7T0JSF9_9GAMM	A0A7T0JSF9	IVG45_10200		Bifunctional (P)ppGpp synthetase/guanosine-3',5'-bis(Diphosphate) 3'-pyrophosphohydrolase OS=Methylomonas sp. LL1 OX=2785785 GN=IVG45_10200 PE=4 SV=1 CRC64=DFECE280F54D34E3	207	0	6	tr|A0A7T0JSF9|A0A7T0JSF9_9GAMM	2.29822e+06	2.29495e+06	2.10481e+06	2.46762e+06	2.86405e+06	2.87275e+06	2.88772e+06	2.70042e+06	2.46889e+06	2.17054e+06	2.47086e+06	2.52263e+06	2.29658e+06	2.8684e+06	2.46988e+06	0.0646947	0.030996	0.0666051	0.320756	0.104949	0.0833333	0	0.0833333	0.000558575	0.328565	0.00186789	0.481661	0.000798642	0.00169557
tr|A0A7T0NY61|A0A7T0NY61_9GAMM	A0A7T0NY61	IVG45_05050		Flagellar brake protein OS=Methylomonas sp. LL1 OX=2785785 GN=IVG45_05050 PE=4 SV=1 CRC64=61DFCBAD4C4D5295	32.69	0.00525394	1	tr|A0A7T0NY61|A0A7T0NY61_9GAMM	24210.5	34941	35483	48850.6	66082.2	25497	36809.8	72774.6	71757.1	76415.4	17248.8	19971.8	35212	51446	45864.4	0.281297	0.452175	0.692684	0.486153	0.10452	0	0	0	0.290409	0.867381	0.36145	0.91721	0.727711	0.743698
tr|A0A7T0NZU7|A0A7T0NZU7_9GAMM	A0A7T0NZU7	IVG45_09335		FecR domain-containing protein OS=Methylomonas sp. LL1 OX=2785785 GN=IVG45_09335 PE=4 SV=1 CRC64=66DF7F12E7580881	52.82	0.000936768	2	tr|A0A7T0NZU7|A0A7T0NZU7_9GAMM	2.24106e+06	1.75221e+06	1.89453e+06	1.91867e+06	980623	1.10766e+06	994641	1.20095e+06	1.77064e+06	2.20432e+06	2.02182e+06	2.07767e+06	1.9066e+06	1.05115e+06	2.04975e+06	0.105793	0.096779	0.0902087	-0.861098	0.104336	0	0	0	1.44101e-05	0.605907	9.92533e-05	0.731074	1.16529e-06	6.16986e-06
tr|A0A7T0JMM9|A0A7T0JMM9_9GAMM	A0A7T0JMM9	IVG45_16140		Pentapeptide repeat-containing protein OS=Methylomonas sp. LL1 OX=2785785 GN=IVG45_16140 PE=4 SV=1 CRC64=FC88B5955B005BDB	857.09	0	13	tr|A0A7T0JMM9|A0A7T0JMM9_9GAMM	8.89495e+07	6.70339e+07	6.87927e+07	7.52515e+07	5.86713e+07	5.5869e+07	5.63507e+07	5.95954e+07	7.65193e+07	7.28138e+07	7.88735e+07	7.81732e+07	7.20221e+07	5.7511e+07	7.73462e+07	0.132572	0.0311814	0.035343	-0.323444	0.10426	0	0	0	0.00289866	0.678604	0.00726426	0.786021	0.000412957	0.000962212
tr|A0A7T0JMF7|A0A7T0JMF7_9GAMM	A0A7T0JMF7	IVG45_17735		4a-hydroxytetrahydrobiopterin dehydratase OS=Methylomonas sp. LL1 OX=2785785 GN=IVG45_17735 PE=4 SV=1 CRC64=AF5D74285603DF21	388.92	0	5	tr|A0A7T0JMF7|A0A7T0JMF7_9GAMM	5.53286e+07	4.15968e+07	4.34739e+07	4.87247e+07	5.50323e+07	5.34314e+07	5.26154e+07	5.36914e+07	5.06069e+07	4.62308e+07	5.14854e+07	4.83208e+07	4.60993e+07	5.35614e+07	4.94638e+07	0.130179	0.0186969	0.0481152	0.218788	0.103588	0	0	0	0.0574993	0.506644	0.0901781	0.649705	0.0831623	0.102526
tr|A0A7T0NWT3|A0A7T0NWT3_9GAMM	A0A7T0NWT3	IVG45_13785		Glutamate--cysteine ligase OS=Methylomonas sp. LL1 OX=2785785 GN=IVG45_13785 PE=4 SV=1 CRC64=0D7B2176694A2294	222.83	0	5	tr|A0A7T0NWT3|A0A7T0NWT3_9GAMM	4.86357e+06	3.23325e+06	3.39217e+06	3.83898e+06	3.76462e+06	4.13604e+06	4.00358e+06	3.55656e+06	4.11147e+06	3.68914e+06	4.07505e+06	3.57187e+06	3.61558e+06	3.8841e+06	3.88209e+06	0.191538	0.0664454	0.0703889	0.10543	0.103584	0.0714286	0	0	0.824956	0.835719	0.864214	0.898864	0.960496	0.963455
tr|A0A7T0NZN9|A0A7T0NZN9_9GAMM	A0A7T0NZN9	IVG45_08250		Glycosyltransferase family 4 protein OS=Methylomonas sp. LL1 OX=2785785 GN=IVG45_08250 PE=4 SV=1 CRC64=EEF13AF8451CA3F3	671.26	0	17	tr|A0A7T0NZN9|A0A7T0NZN9_9GAMM	8.65895e+07	8.89451e+07	8.20234e+07	9.1339e+07	8.36582e+07	8.6458e+07	8.44973e+07	8.84746e+07	9.34555e+07	9.43211e+07	9.42511e+07	9.51847e+07	8.77673e+07	8.54776e+07	9.42861e+07	0.0455442	0.0250664	0.00749502	-0.0381018	0.103491	0	0	0	0.626961	0.0379783	0.69096	0.109682	0.00995983	0.0155499
tr|A0A7T0JSR0|A0A7T0JSR0_9GAMM	A0A7T0JSR0	IVG45_08280		Methyltransferase domain-containing protein OS=Methylomonas sp. LL1 OX=2785785 GN=IVG45_08280 PE=4 SV=1 CRC64=E742899856A306E0	379.2	0	8	tr|A0A7T0JSR0|A0A7T0JSR0_9GAMM	2.00545e+07	1.54868e+07	1.56533e+07	1.74192e+07	1.5339e+07	1.58429e+07	1.52753e+07	1.58242e+07	1.82774e+07	1.70347e+07	1.8273e+07	1.72169e+07	1.65363e+07	1.55816e+07	1.7745e+07	0.123734	0.0195973	0.0377246	-0.0839044	0.103197	0	0	0.111111	0.148926	0.558334	0.202089	0.693105	0.070994	0.0894724
tr|A0A7T0JNN0|A0A7T0JNN0_9GAMM	A0A7T0JNN0	IVG45_20890		PilZ domain-containing protein OS=Methylomonas sp. LL1 OX=2785785 GN=IVG45_20890 PE=4 SV=1 CRC64=DB5004072768C924	76.07	0.000501002	3	tr|A0A7T0JNN0|A0A7T0JNN0_9GAMM	4.41441e+06	3.95637e+06	3.74562e+06	4.39449e+06	2.25794e+06	2.58583e+06	2.38484e+06	2.54162e+06	4.56124e+06	3.77206e+06	4.80643e+06	4.39626e+06	4.17543e+06	2.46323e+06	4.47875e+06	0.0801941	0.0615272	0.100683	-0.760116	0.102916	0	0	0.0833333	5.33337e-06	0.370731	4.39665e-05	0.525089	9.11589e-07	5.0959e-06
tr|A0A7T0JSE8|A0A7T0JSE8_9GAMM	A0A7T0JSE8	recD	IVG45_07270	Exodeoxyribonuclease V subunit alpha OS=Methylomonas sp. LL1 OX=2785785 GN=recD PE=4 SV=1 CRC64=9A97625ED61DEED6	59.6	0.000478011	1	tr|A0A7T0JSE8|A0A7T0JSE8_9GAMM	79488.7	41553.4	17116.6	95709.1	16764.8	23346.4	6514.16	8399.6	54975.8	14812.5	104558	69292.4	60521	12582.2	62134.1	0.610709	0.566462	0.609568	-2.27594	0.102889	0.5	0	0	0.0111825	0.966207	0.0224425	0.978604	0.0202441	0.0292003
tr|A0A7T0NZK3|A0A7T0NZK3_9GAMM	A0A7T0NZK3	IVG45_01700		Formate dehydrogenase subunit gamma OS=Methylomonas sp. LL1 OX=2785785 GN=IVG45_01700 PE=4 SV=1 CRC64=FFFD7B998A4B9765	402.33	0	5	tr|A0A7T0NZK3|A0A7T0NZK3_9GAMM	1.71599e+07	1.46391e+07	1.51491e+07	1.49536e+07	2.09128e+07	2.28328e+07	2.18968e+07	2.30586e+07	1.62815e+07	1.5403e+07	1.76322e+07	1.60464e+07	1.50514e+07	2.23648e+07	1.61639e+07	0.0738243	0.044215	0.05738	0.571051	0.102876	0.0833333	0	0.0277778	2.94263e-05	0.268392	0.000169592	0.420674	6.08853e-06	2.5623e-05
tr|A0A7T0JPC3|A0A7T0JPC3_9GAMM	A0A7T0JPC3	IVG45_20710		GGDEF domain-containing protein OS=Methylomonas sp. LL1 OX=2785785 GN=IVG45_20710 PE=4 SV=1 CRC64=BA647F8822AFE5C4	44.78	0.00182482	1	tr|A0A7T0JPC3|A0A7T0JPC3_9GAMM	231135	332985	267054	320607	151109	235843	178336	236903	331864	279595	326029	302695	293830	207090	314362	0.164846	0.213599	0.0770658	-0.512753	0.102464	0	0	0	0.0164922	0.356327	0.0315335	0.510303	0.00357222	0.00625799
tr|A0A7T0JNU4|A0A7T0JNU4_9GAMM	A0A7T0JNU4	IVG45_00900		AI-2E family transporter OS=Methylomonas sp. LL1 OX=2785785 GN=IVG45_00900 PE=4 SV=1 CRC64=F1D48FA436A663C9	97.66	0	2	tr|A0A7T0JNU4|A0A7T0JNU4_9GAMM	1.41032e+06	1.58801e+06	1.28753e+06	1.28668e+06	2.19519e+06	2.1258e+06	2.19664e+06	2.17045e+06	1.45988e+06	1.25733e+06	1.45493e+06	1.43848e+06	1.34893e+06	2.18282e+06	1.4467e+06	0.102151	0.0152266	0.0693769	0.695853	0.102428	0	0	0	1.60705e-05	0.885217	0.000107343	0.929086	2.05652e-06	1.0108e-05
tr|A0A7T0JMS2|A0A7T0JMS2_9GAMM	A0A7T0JMS2	fusA	IVG45_19915	Elongation factor G OS=Methylomonas sp. LL1 OX=2785785 GN=fusA PE=4 SV=1 CRC64=7D6F3826F6EE3271	1564.96	0	26	tr|A0A7T0JMS2|A0A7T0JMS2_9GAMM	1.44113e+08	1.33815e+08	1.34839e+08	1.30201e+08	1.35341e+08	1.32798e+08	1.30936e+08	1.37908e+08	1.44514e+08	1.4389e+08	1.40172e+08	1.46784e+08	1.34327e+08	1.34069e+08	1.44202e+08	0.0436463	0.0226214	0.0190722	-0.00282431	0.102349	0	0	0	0.742134	0.104175	0.794926	0.219916	0.0520936	0.067818
tr|A0A7T0JQ78|A0A7T0JQ78_9GAMM	A0A7T0JQ78	IVG45_05295		Uncharacterized protein OS=Methylomonas sp. LL1 OX=2785785 GN=IVG45_05295 PE=4 SV=1 CRC64=40CB7F2ADA6668A0	1565.98	0	15	tr|A0A7T0JQ78|A0A7T0JQ78_9GAMM	3.80135e+08	2.894e+08	3.1185e+08	3.60082e+08	3.31727e+08	3.30165e+08	3.26512e+08	3.21788e+08	3.53442e+08	3.34446e+08	3.70737e+08	3.66071e+08	3.35966e+08	3.28339e+08	3.59756e+08	0.125106	0.013489	0.0455493	-0.0294283	0.102207	0	0	0	0.772363	0.328454	0.821562	0.481661	0.296924	0.326199
tr|A0A7T0NZE0|A0A7T0NZE0_9GAMM	A0A7T0NZE0	IVG45_20390		Flagellar protein FlaG OS=Methylomonas sp. LL1 OX=2785785 GN=IVG45_20390 PE=4 SV=1 CRC64=5DDAE663A435EF76	111.02	0	4	tr|A0A7T0NZE0|A0A7T0NZE0_9GAMM	1.92817e+07	1.96198e+07	1.89777e+07	1.97005e+07	1.78427e+07	1.63377e+07	1.67543e+07	1.47495e+07	2.12731e+07	2.06115e+07	2.07603e+07	2.09948e+07	1.94508e+07	1.6546e+07	2.08775e+07	0.0171236	0.0780919	0.0138214	-0.233404	0.102158	0	0	0	0.00369834	0.0214342	0.00897872	0.0734684	8.40463e-05	0.000240594
tr|A0A7T0NXZ0|A0A7T0NXZ0_9GAMM	A0A7T0NXZ0	IVG45_01610		Protein kinase OS=Methylomonas sp. LL1 OX=2785785 GN=IVG45_01610 PE=4 SV=1 CRC64=0D182F777E34695A	783.34	0	15	tr|A0A7T0NXZ0|A0A7T0NXZ0_9GAMM	4.51499e+07	5.09459e+07	4.59264e+07	5.21501e+07	3.68794e+07	3.57126e+07	3.57814e+07	3.58883e+07	5.22656e+07	4.90753e+07	5.27193e+07	5.15593e+07	4.84362e+07	3.58348e+07	5.19125e+07	0.0724871	0.0151787	0.0316066	-0.432784	0.101902	0.0131579	0.0263158	0	6.58371e-05	0.199399	0.000317016	0.342861	1.33996e-06	6.93955e-06
tr|A0A7T0JMH7|A0A7T0JMH7_9GAMM	A0A7T0JMH7	IVG45_20335		Class I SAM-dependent methyltransferase OS=Methylomonas sp. LL1 OX=2785785 GN=IVG45_20335 PE=4 SV=1 CRC64=BD8787156D44DE9B	285.95	0	9	tr|A0A7T0JMH7|A0A7T0JMH7_9GAMM	2.78278e+07	1.66159e+07	1.85991e+07	1.90216e+07	1.72068e+07	1.72964e+07	1.7825e+07	1.80335e+07	2.05312e+07	1.98209e+07	2.15285e+07	1.96319e+07	1.88103e+07	1.75607e+07	2.0176e+07	0.24303	0.022857	0.0421584	-0.0992476	0.100985	0.05	0	0.075	0.216334	0.904587	0.278847	0.941449	0.217567	0.244927
tr|A0A7T0NX42|A0A7T0NX42_9GAMM	A0A7T0NX42	IVG45_18440		FKBP-type peptidyl-prolyl cis-trans isomerase OS=Methylomonas sp. LL1 OX=2785785 GN=IVG45_18440 PE=4 SV=1 CRC64=7B5B6FC6717DE807	1302.89	0	8	tr|A0A7T0NX42|A0A7T0NX42_9GAMM	5.03301e+08	4.08904e+08	4.46234e+08	4.54833e+08	6.44113e+08	6.2188e+08	6.1542e+08	6.52234e+08	4.72438e+08	4.78663e+08	4.94361e+08	4.87453e+08	4.50533e+08	6.32997e+08	4.83058e+08	0.0856574	0.0277293	0.0199583	0.490407	0.100569	0.025	0	0.025	6.66261e-05	0.177971	0.000320223	0.31646	6.43258e-06	2.68431e-05
tr|A0A7T0JKY0|A0A7T0JKY0_9GAMM	A0A7T0JKY0	IVG45_13360		Cytochrome-c peroxidase OS=Methylomonas sp. LL1 OX=2785785 GN=IVG45_13360 PE=4 SV=1 CRC64=EA4774F9F4A64EE1	952.99	0	15	tr|A0A7T0JKY0|A0A7T0JKY0_9GAMM	2.51882e+08	2.63692e+08	2.28209e+08	2.79438e+08	1.98444e+08	2.00946e+08	2.00487e+08	1.88976e+08	2.73749e+08	2.68819e+08	2.78678e+08	2.90859e+08	2.57787e+08	1.99466e+08	2.76214e+08	0.0843782	0.0283875	0.0340062	-0.369679	0.0999266	0	0	0	0.000439288	0.103611	0.00154225	0.218902	9.17326e-06	3.63719e-05
tr|A0A7T0JK51|A0A7T0JK51_9GAMM	A0A7T0JK51	flgM	IVG45_13690	Flagellar biosynthesis anti-sigma factor FlgM OS=Methylomonas sp. LL1 OX=2785785 GN=flgM PE=4 SV=1 CRC64=000905CFF6F89C5A	392.39	0	3	tr|A0A7T0JK51|A0A7T0JK51_9GAMM	2.37627e+06	2.36168e+06	2.05049e+06	2.02338e+06	1.48987e+06	1.1539e+06	1.23094e+06	1.66272e+06	1.94344e+06	2.62466e+06	2.28585e+06	2.43326e+06	2.20609e+06	1.3604e+06	2.35955e+06	0.0872078	0.169547	0.123983	-0.700422	0.0999163	0.1875	0.1875	0.25	0.000526813	0.506448	0.00177535	0.649705	0.000139189	0.000374574
tr|A0A7T0NZB2|A0A7T0NZB2_9GAMM	A0A7T0NZB2	IVG45_09680		OmpA family protein OS=Methylomonas sp. LL1 OX=2785785 GN=IVG45_09680 PE=4 SV=1 CRC64=FD9F100867C2B6A2	166.3	0	3	tr|A0A7T0NZB2|A0A7T0NZB2_9GAMM	2.69336e+06	2.07817e+06	2.02928e+06	2.35872e+06	1.01383e+06	1.10742e+06	882775	1.1963e+06	2.34601e+06	2.3259e+06	2.39843e+06	2.3993e+06	2.21844e+06	1.06062e+06	2.37222e+06	0.13348	0.127733	0.0157308	-1.06315	0.0994933	0	0	0	1.26341e-05	0.538062	8.96783e-05	0.677554	2.04003e-07	1.37675e-06
tr|A0A7T0NYH9|A0A7T0NYH9_9GAMM	A0A7T0NYH9	IVG45_07010		(2Fe-2S) ferredoxin domain-containing protein OS=Methylomonas sp. LL1 OX=2785785 GN=IVG45_07010 PE=4 SV=1 CRC64=2DC47149542A86AB	39.21	0.0031348	1	tr|A0A7T0NYH9|A0A7T0NYH9_9GAMM	1.12159e+06	1.02887e+06	1.02261e+06	1.16433e+06	840685	899900	713588	732969	1.02581e+06	1.1509e+06	1.33892e+06	1.15046e+06	1.07523e+06	786827	1.15068e+06	0.0644993	0.111207	0.110697	-0.45257	0.099187	0	0	0	0.000795003	0.275302	0.00249516	0.426881	0.000235967	0.000590483
tr|A0A7T0JQJ7|A0A7T0JQJ7_9GAMM	A0A7T0JQJ7	IVG45_07055		Dinitrogenase iron-molybdenum cofactor biosynthesis protein OS=Methylomonas sp. LL1 OX=2785785 GN=IVG45_07055 PE=4 SV=1 CRC64=35A4AEC69FE7BEAE	258.86	0	6	tr|A0A7T0JQJ7|A0A7T0JQJ7_9GAMM	1.37205e+07	1.1565e+07	1.1713e+07	1.22049e+07	1.39223e+07	1.40948e+07	1.35002e+07	1.42723e+07	1.15186e+07	1.25488e+07	1.30651e+07	1.32166e+07	1.19589e+07	1.40085e+07	1.28069e+07	0.0800906	0.0237053	0.0609897	0.228497	0.0988503	0	0	0	0.0157446	0.642145	0.0302691	0.75829	0.0255599	0.0361082
tr|A0A7T0JKD7|A0A7T0JKD7_9GAMM	A0A7T0JKD7	ppx	IVG45_13340	Exopolyphosphatase OS=Methylomonas sp. LL1 OX=2785785 GN=ppx PE=4 SV=1 CRC64=C1321621E94DAC9B	281.34	0	6	tr|A0A7T0JKD7|A0A7T0JKD7_9GAMM	2.43196e+07	1.82016e+07	1.94962e+07	2.3513e+07	9.52269e+06	9.49872e+06	9.08447e+06	8.98296e+06	2.36746e+07	2.12284e+07	2.33268e+07	2.25366e+07	2.15046e+07	9.29159e+06	2.29317e+07	0.139889	0.0300537	0.0478355	-1.20468	0.0988073	0	0	0	1.48313e-06	0.365732	1.67981e-05	0.520277	1.40651e-08	1.50326e-07
tr|A0A7T0JM81|A0A7T0JM81_9GAMM	A0A7T0JM81	IVG45_17050		Uncharacterized protein OS=Methylomonas sp. LL1 OX=2785785 GN=IVG45_17050 PE=4 SV=1 CRC64=E4CEFCD5DFE1D9B5	232.59	0	5	tr|A0A7T0JM81|A0A7T0JM81_9GAMM	4.71775e+06	3.95551e+06	3.99467e+06	4.31262e+06	3.89668e+06	3.78504e+06	3.55364e+06	3.81534e+06	4.54197e+06	4.43338e+06	4.45479e+06	4.39466e+06	4.15365e+06	3.80019e+06	4.44409e+06	0.0832327	0.0390977	0.0139942	-0.127262	0.0985615	0	0	0	0.0307075	0.273708	0.0535429	0.425677	0.00314424	0.00561779
tr|A0A7T0JSN0|A0A7T0JSN0_9GAMM	A0A7T0JSN0	IVG45_08035		Bacteriohemerythrin OS=Methylomonas sp. LL1 OX=2785785 GN=IVG45_08035 PE=4 SV=1 CRC64=A03FC96316CBE404	869.9	0	14	tr|A0A7T0JSN0|A0A7T0JSN0_9GAMM	5.4696e+07	4.5705e+07	4.50896e+07	5.10378e+07	5.2324e+07	5.0976e+07	5.22003e+07	5.06554e+07	5.09911e+07	4.36875e+07	5.24261e+07	5.28773e+07	4.83714e+07	5.15881e+07	5.17086e+07	0.0930298	0.0164301	0.0856384	0.0949798	0.0983074	0	0.0441176	0.0588235	0.304452	0.777134	0.375876	0.857085	0.613991	0.63625
tr|A0A7T0JMI9|A0A7T0JMI9_9GAMM	A0A7T0JMI9	glmU	IVG45_15910	Bifunctional UDP-N-acetylglucosamine diphosphorylase/glucosamine-1-phosphate N-acetyltransferase GlmU OS=Methylomonas sp. LL1 OX=2785785 GN=glmU PE=4 SV=1 CRC64=36BE714E3CE7A0D8	1613.2	0	19	tr|A0A7T0JMI9|A0A7T0JMI9_9GAMM	2.20753e+08	2.305e+08	2.31863e+08	2.3091e+08	1.88283e+08	1.84725e+08	1.80409e+08	1.78957e+08	2.49338e+08	2.54082e+08	2.44443e+08	2.4463e+08	2.30705e+08	1.82567e+08	2.46984e+08	0.0227589	0.0231523	0.0184297	-0.337724	0.0983028	0.0151515	0	0	3.35153e-05	0.0176756	0.000188075	0.0643984	1.22391e-07	8.95589e-07
tr|A0A7T0JM42|A0A7T0JM42_9GAMM	A0A7T0JM42	ubiD	IVG45_18495	4-hydroxy-3-polyprenylbenzoate decarboxylase OS=Methylomonas sp. LL1 OX=2785785 GN=ubiD PE=4 SV=1 CRC64=322A65B04E42F673	392.99	0	6	tr|A0A7T0JM42|A0A7T0JM42_9GAMM	2.07987e+07	1.6447e+07	1.57336e+07	1.63991e+07	1.78621e+07	1.81088e+07	1.83947e+07	1.9953e+07	1.88954e+07	1.74436e+07	1.75812e+07	1.75697e+07	1.64231e+07	1.82518e+07	1.75755e+07	0.134082	0.0506504	0.038315	0.152268	0.0978394	0	0	0	0.273491	0.580902	0.342357	0.711635	0.43542	0.463156
tr|A0A7T0JPC2|A0A7T0JPC2_9GAMM	A0A7T0JPC2	IVG45_00985		Uncharacterized protein OS=Methylomonas sp. LL1 OX=2785785 GN=IVG45_00985 PE=4 SV=1 CRC64=46D43E738B32AECB	357.14	0	7	tr|A0A7T0JPC2|A0A7T0JPC2_9GAMM	2.56772e+07	2.30629e+07	2.37217e+07	2.60302e+07	2.49674e+07	2.41169e+07	2.53001e+07	2.28242e+07	2.59821e+07	2.4364e+07	2.77035e+07	2.68231e+07	2.46994e+07	2.45422e+07	2.64026e+07	0.0590293	0.0454317	0.054236	-0.00830014	0.0971508	0	0	0	0.758744	0.177424	0.809058	0.315919	0.160822	0.186445
tr|A0A7T0JPF8|A0A7T0JPF8_9GAMM	A0A7T0JPF8	IVG45_02990		Serine hydroxymethyltransferase OS=Methylomonas sp. LL1 OX=2785785 GN=IVG45_02990 PE=4 SV=1 CRC64=681371D2C2821B50	1197.96	0	18	tr|A0A7T0JPF8|A0A7T0JPF8_9GAMM	2.23867e+08	1.77743e+08	1.79905e+08	2.01265e+08	2.2519e+08	2.25878e+08	2.22118e+08	2.23038e+08	2.04431e+08	1.93445e+08	2.02504e+08	2.1025e+08	1.90585e+08	2.24114e+08	2.03468e+08	0.110241	0.00789961	0.0343862	0.236052	0.0966206	0	0	0	0.0276326	0.497067	0.0490173	0.640702	0.0294298	0.0409753
tr|A0A7T0JK13|A0A7T0JK13_9GAMM	A0A7T0JK13	IVG45_13155		Response regulator OS=Methylomonas sp. LL1 OX=2785785 GN=IVG45_13155 PE=4 SV=1 CRC64=4CBB14AA3BE9AD98	117.99	0	2	tr|A0A7T0JK13|A0A7T0JK13_9GAMM	1.68045e+06	1.2316e+06	1.39922e+06	1.56249e+06	855409	896291	1.02926e+06	1.14546e+06	1.46177e+06	1.60503e+06	1.65494e+06	1.55692e+06	1.48086e+06	962776	1.58098e+06	0.133144	0.13454	0.0524403	-0.622412	0.096414	0	0	0	0.0014464	0.31326	0.00410624	0.465247	0.000112912	0.000313243
tr|A0A7T0NXA5|A0A7T0NXA5_9GAMM	A0A7T0NXA5	IVG45_14530		PilT/PilU family type 4a pilus ATPase OS=Methylomonas sp. LL1 OX=2785785 GN=IVG45_14530 PE=4 SV=1 CRC64=3EDDCEA08827FA64	694.24	0	13	tr|A0A7T0NXA5|A0A7T0NXA5_9GAMM	1.04305e+08	8.26109e+07	8.52171e+07	9.16773e+07	8.66604e+07	8.97026e+07	8.72128e+07	8.8776e+07	9.73009e+07	8.94509e+07	9.51542e+07	9.38246e+07	8.84472e+07	8.79944e+07	9.44894e+07	0.106462	0.015899	0.0352737	-0.00649871	0.0962636	0	0	0	0.595909	0.519443	0.6651	0.66104	0.392295	0.420547
tr|A0A7T0JKN4|A0A7T0JKN4_9GAMM	A0A7T0JKN4	IVG45_15095		Aspartate-semialdehyde dehydrogenase OS=Methylomonas sp. LL1 OX=2785785 GN=IVG45_15095 PE=4 SV=1 CRC64=244082576B5F4FEA	1305.35	0	14	tr|A0A7T0JKN4|A0A7T0JKN4_9GAMM	1.61185e+08	1.3518e+08	1.40278e+08	1.49782e+08	1.57774e+08	1.49565e+08	1.48422e+08	1.55148e+08	1.55843e+08	1.45693e+08	1.5756e+08	1.54069e+08	1.4503e+08	1.52356e+08	1.54956e+08	0.0780935	0.0292493	0.0343264	0.071629	0.0962571	0.0104167	0.0208333	0.0625	0.341514	0.323105	0.415334	0.476068	0.423429	0.451138
tr|A0A7T0JMM8|A0A7T0JMM8_9GAMM	A0A7T0JMM8	lolB	IVG45_19810	Outer membrane lipoprotein LolB OS=Methylomonas sp. LL1 OX=2785785 GN=lolB PE=4 SV=1 CRC64=F7B2DA5E480590FF	273.77	0	5	tr|A0A7T0JMM8|A0A7T0JMM8_9GAMM	1.98972e+07	1.60435e+07	1.75467e+07	1.79912e+07	2.41582e+07	2.45357e+07	2.44336e+07	2.5539e+07	1.93444e+07	1.7299e+07	2.00581e+07	1.86346e+07	1.7769e+07	2.44847e+07	1.89895e+07	0.0888639	0.0244465	0.0624855	0.462629	0.0957028	0	0	0	9.74977e-05	0.337301	0.00044094	0.490328	3.5928e-05	0.000115832
tr|A0A7T0NVK1|A0A7T0NVK1_9GAMM	A0A7T0NVK1	IVG45_13390		ATP-binding cassette domain-containing protein OS=Methylomonas sp. LL1 OX=2785785 GN=IVG45_13390 PE=4 SV=1 CRC64=4AA742AD2BA97A9A	549.59	0	13	tr|A0A7T0NVK1|A0A7T0NVK1_9GAMM	3.95182e+07	2.80675e+07	2.91439e+07	3.12115e+07	3.51864e+07	3.49365e+07	3.63448e+07	3.56833e+07	3.2684e+07	2.63277e+07	3.17698e+07	3.2783e+07	3.01777e+07	3.54348e+07	3.22269e+07	0.16222	0.0174789	0.0995856	0.232498	0.0954855	0	0	0	0.14296	0.732697	0.195492	0.826982	0.149482	0.174384
tr|A0A7T0JPX5|A0A7T0JPX5_9GAMM	A0A7T0JPX5	nifJ	IVG45_04845	Pyruvate:ferredoxin (Flavodoxin) oxidoreductase OS=Methylomonas sp. LL1 OX=2785785 GN=nifJ PE=4 SV=1 CRC64=5422A8CD84747A28	4291.92	0	46	tr|A0A7T0JPX5|A0A7T0JPX5_9GAMM	6.67306e+08	6.41141e+08	5.90199e+08	6.32518e+08	4.69391e+08	4.83248e+08	4.89763e+08	4.66127e+08	6.8856e+08	6.26707e+08	6.83132e+08	6.77596e+08	6.3683e+08	4.76319e+08	6.80364e+08	0.0505956	0.0235258	0.0426722	-0.419099	0.0954201	0	0.00328947	0	2.83328e-05	0.179318	0.000165486	0.318203	8.94134e-07	5.00907e-06
tr|A0A7T0NWY1|A0A7T0NWY1_9GAMM	A0A7T0NWY1	rpoB	IVG45_19895	DNA-directed RNA polymerase subunit beta OS=Methylomonas sp. LL1 OX=2785785 GN=rpoB PE=4 SV=1 CRC64=5BC223AF746CC891	6186.58	0	65	tr|A0A7T0NWY1|A0A7T0NWY1_9GAMM	1.43122e+09	1.34925e+09	1.25131e+09	1.374e+09	1.2345e+09	1.25321e+09	1.2436e+09	1.20288e+09	1.47346e+09	1.36364e+09	1.46413e+09	1.44503e+09	1.36163e+09	1.23905e+09	1.45458e+09	0.0555465	0.0176905	0.0348279	-0.136051	0.0952966	0.00840336	0	0.00420168	0.0296933	0.14024	0.0520182	0.269811	0.00176437	0.00336224
tr|A0A7T0JT34|A0A7T0JT34_9GAMM	A0A7T0JT34	IVG45_16540		MCP four helix bundle domain-containing protein OS=Methylomonas sp. LL1 OX=2785785 GN=IVG45_16540 PE=4 SV=1 CRC64=E726EC6E7ADEC789	1017.44	0	11	tr|A0A7T0JT34|A0A7T0JT34_9GAMM	2.75297e+08	2.41908e+08	2.27684e+08	2.58127e+08	4.55781e+07	4.56663e+07	4.34404e+07	3.96327e+07	2.64926e+08	2.4991e+08	2.90109e+08	2.68987e+08	2.50018e+08	4.45092e+07	2.66957e+08	0.0819613	0.0648291	0.0617858	-2.48951	0.0952928	0	0	0	4.97113e-10	0.206383	3.95549e-08	0.350939	6.64567e-13	4.94627e-11
tr|A0A7T0JPQ4|A0A7T0JPQ4_9GAMM	A0A7T0JPQ4	IVG45_03995		MBL fold metallo-hydrolase OS=Methylomonas sp. LL1 OX=2785785 GN=IVG45_03995 PE=4 SV=1 CRC64=E3D04E2BA9059948	24.46	0.00720034	1	tr|A0A7T0JPQ4|A0A7T0JPQ4_9GAMM	1.57536e+06	1.1909e+06	1.20086e+06	1.24566e+06	1.53608e+06	1.53539e+06	1.57714e+06	1.67921e+06	1.34381e+06	1.18976e+06	1.54681e+06	1.26911e+06	1.22326e+06	1.55661e+06	1.30646e+06	0.140423	0.0428029	0.114506	0.347789	0.0945819	0	0	0	0.0141687	0.731113	0.0276268	0.826628	0.0283237	0.0395197
tr|A0A7T0JT11|A0A7T0JT11_9GAMM	A0A7T0JT11	mnmA	IVG45_09365	tRNA 2-thiouridine(34) synthase MnmA OS=Methylomonas sp. LL1 OX=2785785 GN=mnmA PE=4 SV=1 CRC64=9A4BDBD4D0339BF3	121.05	0	3	tr|A0A7T0JT11|A0A7T0JT11_9GAMM	3.66024e+06	3.20397e+06	3.43558e+06	3.66005e+06	3.49773e+06	3.77157e+06	3.65443e+06	3.17586e+06	4.06391e+06	3.52674e+06	3.49063e+06	4.12556e+06	3.54781e+06	3.57608e+06	3.79533e+06	0.0624868	0.0732848	0.089331	0.011826	0.094396	0	0	0	0.850149	0.15298	0.885147	0.284245	0.255651	0.283392
tr|A0A7T0JLJ1|A0A7T0JLJ1_9GAMM	A0A7T0JLJ1	rho	IVG45_17515	Transcription termination factor Rho OS=Methylomonas sp. LL1 OX=2785785 GN=rho PE=4 SV=1 CRC64=65D2684F37ADCF7B	1686.16	0	22	tr|A0A7T0JLJ1|A0A7T0JLJ1_9GAMM	2.71962e+08	2.58453e+08	2.51701e+08	2.62699e+08	2.75833e+08	2.73463e+08	2.74994e+08	2.69897e+08	2.81794e+08	2.74405e+08	2.7367e+08	2.8545e+08	2.60576e+08	2.74229e+08	2.781e+08	0.032474	0.00959094	0.0205832	0.0737169	0.0938169	0	0	0	0.124436	0.0581145	0.174066	0.144662	0.0455264	0.0600838
tr|A0A7T0JM30|A0A7T0JM30_9GAMM	A0A7T0JM30	IVG45_19045		Uncharacterized protein OS=Methylomonas sp. LL1 OX=2785785 GN=IVG45_19045 PE=4 SV=1 CRC64=FB231D622BC16499	36.04	0.00354453	1	tr|A0A7T0JM30|A0A7T0JM30_9GAMM	188361	177677	165756	198854	217762	195923	224400	258143	207988	183067	170162	246541	183019	221081	195527	0.0777649	0.115039	0.166509	0.273037	0.0930576	0	0	0	0.0132162	0.288492	0.0259248	0.440001	0.0846141	0.104184
tr|A0A7T0JM29|A0A7T0JM29_9GAMM	A0A7T0JM29	IVG45_19085		DEAD/DEAH box helicase family protein OS=Methylomonas sp. LL1 OX=2785785 GN=IVG45_19085 PE=4 SV=1 CRC64=D3A2CD6EE947F187	214.06	0	5	tr|A0A7T0JM29|A0A7T0JM29_9GAMM	6.30664e+06	7.50901e+06	6.54083e+06	7.37056e+06	6.46856e+06	6.21463e+06	6.32409e+06	5.97075e+06	7.654e+06	6.90736e+06	7.5454e+06	7.26672e+06	6.9557e+06	6.26936e+06	7.40606e+06	0.0861308	0.0336384	0.0453895	-0.14736	0.0928273	0	0	0	0.0576778	0.256048	0.0904036	0.408205	0.00906002	0.0142779
tr|A0A7T0JSC1|A0A7T0JSC1_9GAMM	A0A7T0JSC1	eno	IVG45_11480	Phosphopyruvate hydratase OS=Methylomonas sp. LL1 OX=2785785 GN=eno PE=4 SV=1 CRC64=57F0BC678C730927	4768.99	0	18	tr|A0A7T0JSC1|A0A7T0JSC1_9GAMM	2.21194e+09	1.82214e+09	1.96562e+09	2.17941e+09	2.5892e+09	2.55415e+09	2.54793e+09	2.5414e+09	2.21182e+09	2.09816e+09	2.27255e+09	2.20254e+09	2.07251e+09	2.55104e+09	2.20718e+09	0.090133	0.00833872	0.0329644	0.301628	0.0927411	0.00735294	0.00735294	0.0147059	0.00107337	0.16514	0.00323626	0.300622	0.00050087	0.00113854
tr|A0A7T0JL44|A0A7T0JL44_9GAMM	A0A7T0JL44	IVG45_15410		Serine/threonine protein kinase OS=Methylomonas sp. LL1 OX=2785785 GN=IVG45_15410 PE=4 SV=1 CRC64=D2A5C830C2D57EC2	77.53	0.005	2	tr|A0A7T0JL44|A0A7T0JL44_9GAMM	2.61719e+06	1.05328e+06	1.5926e+06	1.43445e+06	581213	788003	701340	913728	1.70708e+06	1.4408e+06	1.72884e+06	1.5215e+06	1.51353e+06	744672	1.61429e+06	0.398988	0.188042	0.0880968	-1.02371	0.0925712	0	0	0	0.00309861	0.969136	0.00770218	0.979666	0.000671982	0.00146609
tr|A0A7T0JQ20|A0A7T0JQ20_9GAMM	A0A7T0JQ20	IVG45_00960		F0F1 ATP synthase subunit epsilon OS=Methylomonas sp. LL1 OX=2785785 GN=IVG45_00960 PE=4 SV=1 CRC64=0498DB744E9D91E6	53.3	0.000938527	2	tr|A0A7T0JQ20|A0A7T0JQ20_9GAMM	686792	555197	647113	697623	610685	633829	660031	623255	737593	688014	598379	734125	666952	628542	711069	0.10011	0.0331909	0.0940239	-0.0849876	0.0922861	0	0	0	0.719598	0.357276	0.774609	0.510535	0.340902	0.37002
tr|A0A7T0JNX7|A0A7T0JNX7_9GAMM	A0A7T0JNX7	IVG45_01555		DUF2076 family protein OS=Methylomonas sp. LL1 OX=2785785 GN=IVG45_01555 PE=4 SV=1 CRC64=0422C46AA83E3DC7	270.09	0	3	tr|A0A7T0JNX7|A0A7T0JNX7_9GAMM	1.58037e+07	1.50973e+07	1.545e+07	1.67262e+07	2.32649e+07	2.22734e+07	2.23398e+07	2.38207e+07	1.6666e+07	1.71808e+07	1.60308e+07	1.66418e+07	1.56268e+07	2.28023e+07	1.66539e+07	0.0443955	0.0326909	0.0282867	0.544951	0.0919296	0	0	0	2.9923e-06	0.14723	2.85529e-05	0.278124	1.08481e-07	8.19113e-07
tr|A0A7T0JSH2|A0A7T0JSH2_9GAMM	A0A7T0JSH2	IVG45_22115		Phosphorylase OS=Methylomonas sp. LL1 OX=2785785 GN=IVG45_22115 PE=4 SV=1 CRC64=048EF422BD514D98	495.14	0	6	tr|A0A7T0JSH2|A0A7T0JSH2_9GAMM	2.33276e+07	2.15112e+07	2.09143e+07	2.25107e+07	1.36637e+07	1.5943e+07	1.41922e+07	1.48542e+07	2.37655e+07	2.17422e+07	2.78432e+07	2.31306e+07	2.2011e+07	1.45232e+07	2.34481e+07	0.0484125	0.0669967	0.108694	-0.59987	0.091485	0	0.025	0	1.00152e-05	0.162048	7.45418e-05	0.296652	2.8526e-06	1.33892e-05
tr|A0A7T0NXZ6|A0A7T0NXZ6_9GAMM	A0A7T0NXZ6	IVG45_01695		NADH-quinone oxidoreductase subunit NuoF OS=Methylomonas sp. LL1 OX=2785785 GN=IVG45_01695 PE=4 SV=1 CRC64=E5173496DA0EF485	1885.49	0	17	tr|A0A7T0NXZ6|A0A7T0NXZ6_9GAMM	2.68583e+08	2.31326e+08	2.29575e+08	2.4316e+08	3.25631e+08	3.20184e+08	3.14355e+08	3.3235e+08	2.55252e+08	2.47232e+08	2.58951e+08	2.50089e+08	2.37243e+08	3.22908e+08	2.5267e+08	0.0739833	0.0237666	0.0206964	0.445154	0.0912646	0.0357143	0	0.0178571	9.33789e-05	0.342792	0.000423047	0.495954	8.52192e-06	3.39963e-05
tr|A0A7T0JK31|A0A7T0JK31_9GAMM	A0A7T0JK31	IVG45_13525		Phenylacetate--CoA ligase family protein OS=Methylomonas sp. LL1 OX=2785785 GN=IVG45_13525 PE=4 SV=1 CRC64=55D908DC7AC6DB38	538.14	0	12	tr|A0A7T0JK31|A0A7T0JK31_9GAMM	2.91621e+07	2.47652e+07	2.43364e+07	2.62046e+07	2.67732e+07	2.64939e+07	2.71358e+07	2.72356e+07	2.80571e+07	2.60827e+07	2.79831e+07	2.63157e+07	2.54849e+07	2.69545e+07	2.71494e+07	0.0835326	0.0126727	0.0389532	0.081426	0.0911697	0	0	0	0.466266	0.41883	0.539833	0.568256	0.567333	0.591161
tr|A0A7T0NYH7|A0A7T0NYH7_9GAMM	A0A7T0NYH7	IVG45_21270		Uncharacterized protein OS=Methylomonas sp. LL1 OX=2785785 GN=IVG45_21270 PE=4 SV=1 CRC64=21887C54A33D35F8	252.65	0	5	tr|A0A7T0NYH7|A0A7T0NYH7_9GAMM	7.30163e+07	6.19332e+07	5.91485e+07	6.53101e+07	5.56088e+07	5.26482e+07	4.99172e+07	5.54039e+07	7.06228e+07	6.06116e+07	6.70434e+07	6.84298e+07	6.36217e+07	5.4026e+07	6.77366e+07	0.0924815	0.0502415	0.064545	-0.235824	0.0908501	0	0	0	0.00502715	0.604125	0.0114976	0.729599	0.00169951	0.0032553
tr|A0A7T0JR98|A0A7T0JR98_9GAMM	A0A7T0JR98	csy2	IVG45_09300	Type I-F CRISPR-associated protein Csy2 OS=Methylomonas sp. LL1 OX=2785785 GN=csy2 PE=4 SV=1 CRC64=3B615271B57CEC84	46.4	0.0018357	1	tr|A0A7T0JR98|A0A7T0JR98_9GAMM	1.13911e+06	897231	1.32042e+06	1.45774e+06	1.4724e+06	1.75318e+06	1.57031e+06	1.79431e+06	1.26706e+06	1.04232e+06	1.34622e+06	1.36884e+06	1.22977e+06	1.66174e+06	1.30664e+06	0.201381	0.0922753	0.118664	0.436058	0.0907462	0	0	0	0.012452	0.63681	0.0246337	0.754041	0.0148608	0.0222998
tr|A0A7T0NWD1|A0A7T0NWD1_9GAMM	A0A7T0NWD1	lptA	IVG45_17840	Lipopolysaccharide transport periplasmic protein LptA OS=Methylomonas sp. LL1 OX=2785785 GN=lptA PE=4 SV=1 CRC64=1D08BADBA65B896B	340.1	0	6	tr|A0A7T0NWD1|A0A7T0NWD1_9GAMM	4.5129e+07	3.4869e+07	3.84234e+07	3.99815e+07	4.35984e+07	4.14141e+07	4.2339e+07	4.44464e+07	4.18277e+07	4.10669e+07	4.31009e+07	4.16489e+07	3.92025e+07	4.29687e+07	4.17383e+07	0.107612	0.0312142	0.0204506	0.13247	0.090708	0	0	0	0.147814	0.28303	0.201178	0.434724	0.203256	0.230309
tr|A0A7T0JKV4|A0A7T0JKV4_9GAMM	A0A7T0JKV4	prmA	IVG45_13840	50S ribosomal protein L11 methyltransferase OS=Methylomonas sp. LL1 OX=2785785 GN=prmA PE=4 SV=1 CRC64=402BB37620D1876B	116.79	0	3	tr|A0A7T0JKV4|A0A7T0JKV4_9GAMM	1.96217e+06	2.65667e+06	3.04524e+06	1.92568e+06	5.88438e+06	5.53461e+06	5.58167e+06	5.32396e+06	2.37302e+06	3.67015e+06	2.08665e+06	2.49093e+06	2.30942e+06	5.55814e+06	2.43197e+06	0.228317	0.0414125	0.262736	1.28356	0.0906717	0.0833333	0	0	2.77551e-05	0.518098	0.000162477	0.65965	4.42178e-05	0.00013979
tr|A0A7T0NWA8|A0A7T0NWA8_9GAMM	A0A7T0NWA8	IVG45_16125		UDP-glucose/GDP-mannose dehydrogenase family protein OS=Methylomonas sp. LL1 OX=2785785 GN=IVG45_16125 PE=4 SV=1 CRC64=4178B236BA20599F	1763.22	0	22	tr|A0A7T0NWA8|A0A7T0NWA8_9GAMM	5.28785e+08	4.6042e+08	4.44789e+08	4.81276e+08	4.04007e+08	3.93148e+08	3.90714e+08	3.83395e+08	5.18036e+08	4.73333e+08	5.04149e+08	4.98227e+08	4.70848e+08	3.91931e+08	5.01188e+08	0.0762533	0.0217269	0.0374805	-0.264314	0.0904189	0.0208333	0.0138889	0	0.00129625	0.367654	0.00378133	0.521929	0.00010302	0.000287948
tr|A0A7T0JSC3|A0A7T0JSC3_9GAMM	A0A7T0JSC3	IVG45_12845		Membrane integrity-associated transporter subunit PqiC OS=Methylomonas sp. LL1 OX=2785785 GN=IVG45_12845 PE=4 SV=1 CRC64=CFE85DD3E307FD99	427.07	0	7	tr|A0A7T0JSC3|A0A7T0JSC3_9GAMM	2.9398e+07	2.32549e+07	2.50561e+07	2.57813e+07	2.4773e+07	2.53653e+07	2.56544e+07	2.6096e+07	2.72186e+07	2.59628e+07	2.68814e+07	2.80125e+07	2.54187e+07	2.55099e+07	2.705e+07	0.0996864	0.0217713	0.0314155	0.00528674	0.0898574	0	0	0	0.810092	0.384116	0.853677	0.536114	0.383937	0.412776
tr|A0A7T0JNS1|A0A7T0JNS1_9GAMM	A0A7T0JNS1	IVG45_01040		ATP-binding protein OS=Methylomonas sp. LL1 OX=2785785 GN=IVG45_01040 PE=4 SV=1 CRC64=B3D50915A43D3B52	139.61	0	4	tr|A0A7T0JNS1|A0A7T0JNS1_9GAMM	7.79376e+06	6.64564e+06	7.00608e+06	7.44437e+06	8.00616e+06	7.27909e+06	7.2985e+06	9.06725e+06	8.73165e+06	7.573e+06	7.80016e+06	7.12753e+06	7.22522e+06	7.65233e+06	7.68658e+06	0.0694664	0.106248	0.0865938	0.0819768	0.0898062	0	0	0	0.166137	0.186667	0.222398	0.327895	0.297988	0.326845
tr|A0A7T0NYF7|A0A7T0NYF7_9GAMM	A0A7T0NYF7	def	IVG45_01340	Peptide deformylase OS=Methylomonas sp. LL1 OX=2785785 GN=def PE=4 SV=1 CRC64=26136C959B98A5D6	82.12	0	3	tr|A0A7T0NYF7|A0A7T0NYF7_9GAMM	1.90205e+06	1.53952e+06	1.84739e+06	1.57733e+06	1.31358e+06	1.17837e+06	1.01005e+06	1.23596e+06	1.6888e+06	1.89432e+06	1.94335e+06	1.74088e+06	1.71236e+06	1.20716e+06	1.8176e+06	0.10755	0.108751	0.0667891	-0.500274	0.0892637	0	0	0	0.000769899	0.35007	0.00242807	0.504109	7.25921e-05	0.000213112
tr|A0A7T0JRB0|A0A7T0JRB0_9GAMM	A0A7T0JRB0	purB	IVG45_09380	Adenylosuccinate lyase OS=Methylomonas sp. LL1 OX=2785785 GN=purB PE=4 SV=1 CRC64=1DBC98D584EEB6F2	690.39	0	10	tr|A0A7T0JRB0|A0A7T0JRB0_9GAMM	5.75375e+07	5.81407e+07	5.48121e+07	5.7786e+07	5.67352e+07	5.96324e+07	5.66861e+07	5.67739e+07	6.21786e+07	6.01629e+07	6.05042e+07	6.31809e+07	5.76618e+07	5.67545e+07	6.13414e+07	0.0267198	0.0252501	0.023118	-0.0228758	0.0891154	0	0	0	0.812974	0.0323605	0.854482	0.0976815	0.0190737	0.0277425
tr|A0A7T0NY03|A0A7T0NY03_9GAMM	A0A7T0NY03	IVG45_05030		FkbM family methyltransferase OS=Methylomonas sp. LL1 OX=2785785 GN=IVG45_05030 PE=4 SV=1 CRC64=9FA055F1C8552217	269.76	0	7	tr|A0A7T0NY03|A0A7T0NY03_9GAMM	3.33691e+07	3.09169e+07	2.93072e+07	3.03032e+07	2.01156e+07	2.0265e+07	2.02338e+07	1.92235e+07	3.48198e+07	3.1949e+07	3.3144e+07	3.14664e+07	3.061e+07	2.01747e+07	3.25465e+07	0.0558193	0.024793	0.0454748	-0.601392	0.0883278	0.0714286	0	0	1.35171e-06	0.171529	1.57196e-05	0.310277	1.9849e-08	1.95119e-07
tr|A0A7T0JJI4|A0A7T0JJI4_9GAMM	A0A7T0JJI4	IVG45_11510		Uncharacterized protein OS=Methylomonas sp. LL1 OX=2785785 GN=IVG45_11510 PE=4 SV=1 CRC64=13AF43352B486334	1206.78	0	15	tr|A0A7T0JJI4|A0A7T0JJI4_9GAMM	9.67137e+07	7.96374e+07	7.95407e+07	8.81748e+07	8.35174e+07	8.13939e+07	8.28829e+07	8.70687e+07	8.89837e+07	7.99394e+07	9.08544e+07	8.91744e+07	8.39061e+07	8.32001e+07	8.90791e+07	0.0953297	0.0287401	0.0566013	-0.0103311	0.088179	0	0	0.0125	0.629725	0.770038	0.693043	0.851831	0.686199	0.704869
tr|A0A7T0JM25|A0A7T0JM25_9GAMM	A0A7T0JM25	IVG45_17280		NfeD family protein OS=Methylomonas sp. LL1 OX=2785785 GN=IVG45_17280 PE=4 SV=1 CRC64=3CF783FD531B5D6C	374.38	0	3	tr|A0A7T0JM25|A0A7T0JM25_9GAMM	1.03271e+07	1.07339e+07	1.16767e+07	1.32419e+07	1.03513e+07	1.05577e+07	1.08098e+07	1.1597e+07	1.12559e+07	1.16941e+07	1.21048e+07	1.24178e+07	1.12053e+07	1.06838e+07	1.18995e+07	0.112623	0.0503521	0.0425021	-0.0675848	0.0877758	0	0	0	0.353531	0.542914	0.427354	0.681258	0.233099	0.260723
tr|A0A7T0JL54|A0A7T0JL54_9GAMM	A0A7T0JL54	IVG45_15485		Elongation factor G OS=Methylomonas sp. LL1 OX=2785785 GN=IVG45_15485 PE=4 SV=1 CRC64=EB68C2B1129ADB94	4710.75	0	40	tr|A0A7T0JL54|A0A7T0JL54_9GAMM	2.07704e+09	2.05302e+09	2.00624e+09	1.94539e+09	2.38168e+09	2.38391e+09	2.36583e+09	2.38504e+09	2.15187e+09	2.25853e+09	2.16157e+09	2.1409e+09	2.02963e+09	2.38279e+09	2.15672e+09	0.0287169	0.00376867	0.0248849	0.231533	0.0877138	0.0142045	0	0.0113636	0.000232731	0.0342888	0.00089288	0.101425	7.85914e-05	0.000227478
tr|A0A7T0JMP9|A0A7T0JMP9_9GAMM	A0A7T0JMP9	arsA	IVG45_20840	Arsenical pump-driving ATPase OS=Methylomonas sp. LL1 OX=2785785 GN=arsA PE=4 SV=1 CRC64=86A4884DB742299E	326.8	0	6	tr|A0A7T0JMP9|A0A7T0JMP9_9GAMM	3.83335e+06	2.97879e+06	2.89898e+06	3.74156e+06	3.10987e+06	2.83625e+06	2.92494e+06	3.16486e+06	3.97704e+06	3.45491e+06	3.63897e+06	3.36604e+06	3.36017e+06	3.01741e+06	3.54694e+06	0.146418	0.0512625	0.0748798	-0.146552	0.0869063	0	0	0	0.180527	0.336488	0.23896	0.489898	0.0572794	0.0736127
tr|A0A7T0NW30|A0A7T0NW30_9GAMM	A0A7T0NW30	wrbA	IVG45_16190	NAD(P)H:quinone oxidoreductase OS=Methylomonas sp. LL1 OX=2785785 GN=wrbA PE=4 SV=1 CRC64=FAAD3C1E858A70DA	147.46	0	2	tr|A0A7T0NW30|A0A7T0NW30_9GAMM	7.40178e+06	8.31075e+06	8.56113e+06	9.59593e+06	9.20013e+06	8.22733e+06	7.7067e+06	7.48449e+06	9.31537e+06	8.6148e+06	8.59488e+06	9.83624e+06	8.43594e+06	7.96702e+06	8.96509e+06	0.106562	0.0936085	0.0659626	-0.0831204	0.0868255	0	0	0	0.588045	0.248852	0.656886	0.400264	0.22005	0.247401
tr|A0A7T0JNN3|A0A7T0JNN3_9GAMM	A0A7T0JNN3	IVG45_00720		DUF3313 family protein OS=Methylomonas sp. LL1 OX=2785785 GN=IVG45_00720 PE=4 SV=1 CRC64=A771ADCF0DCF46DD	445.03	0	8	tr|A0A7T0JNN3|A0A7T0JNN3_9GAMM	5.53352e+07	4.15788e+07	4.2542e+07	4.63202e+07	8.71183e+07	8.62257e+07	8.894e+07	8.35157e+07	4.65905e+07	4.19201e+07	5.11781e+07	4.76917e+07	4.44311e+07	8.6672e+07	4.71411e+07	0.135016	0.0261292	0.0815779	0.965283	0.0866234	0	0	0	6.90476e-06	0.863512	5.53443e-05	0.916212	5.41221e-07	3.25608e-06
tr|A0A7T0JQB0|A0A7T0JQB0_9GAMM	A0A7T0JQB0	mobB	IVG45_05155	Molybdopterin-guanine dinucleotide biosynthesis protein B OS=Methylomonas sp. LL1 OX=2785785 GN=mobB PE=4 SV=1 CRC64=11077F85D1FA115C	173.16	0	3	tr|A0A7T0JQB0|A0A7T0JQB0_9GAMM	2.42982e+06	2.53352e+06	2.43777e+06	2.73124e+06	2.47651e+06	2.19133e+06	2.26755e+06	2.13688e+06	2.99211e+06	2.40724e+06	2.52929e+06	2.74966e+06	2.48564e+06	2.22944e+06	2.63947e+06	0.0553691	0.0656671	0.0964631	-0.156882	0.0856391	0	0	0	0.0323035	0.375023	0.0557657	0.529397	0.0241592	0.0344281
tr|A0A7T0JRM0|A0A7T0JRM0_9GAMM	A0A7T0JRM0	IVG45_08965		Transporter substrate-binding domain-containing protein OS=Methylomonas sp. LL1 OX=2785785 GN=IVG45_08965 PE=4 SV=1 CRC64=5B27301CC8B3489C	49.83	0.00186047	1	tr|A0A7T0JRM0|A0A7T0JRM0_9GAMM	1.42213e+06	755630	728909	768747	831849	733159	681632	900809	824055	843692	697940	793358	762188	782504	808707	0.365591	0.124876	0.0818269	0.0351291	0.0852622	0	0	0	0.451183	0.461407	0.525876	0.608898	0.614024	0.63625
tr|A0A7T0JM17|A0A7T0JM17_9GAMM	A0A7T0JM17	IVG45_16565		Dynamin family protein OS=Methylomonas sp. LL1 OX=2785785 GN=IVG45_16565 PE=4 SV=1 CRC64=B4793C2AAB9A0324	2421.04	0	36	tr|A0A7T0JM17|A0A7T0JM17_9GAMM	4.09932e+08	3.80643e+08	3.66774e+08	3.95349e+08	3.50464e+08	3.40345e+08	3.39676e+08	3.33119e+08	4.15121e+08	3.77542e+08	4.07982e+08	4.15137e+08	3.87996e+08	3.4001e+08	4.11551e+08	0.0479556	0.0210048	0.0443675	-0.190205	0.0852356	0	0	0.00543478	0.00379626	0.31951	0.00916521	0.472214	0.000585049	0.0013015
tr|A0A7T0NVM2|A0A7T0NVM2_9GAMM	A0A7T0NVM2	IVG45_13710		Metallophosphoesterase OS=Methylomonas sp. LL1 OX=2785785 GN=IVG45_13710 PE=4 SV=1 CRC64=0BD158ADD68012BF	408.73	0	10	tr|A0A7T0NVM2|A0A7T0NVM2_9GAMM	2.32435e+07	2.2528e+07	2.23055e+07	2.01578e+07	2.2489e+07	2.26619e+07	2.30541e+07	2.3935e+07	2.42166e+07	2.54719e+07	2.33296e+07	2.19246e+07	2.24167e+07	2.2858e+07	2.37731e+07	0.0602454	0.0279959	0.0629164	0.0280888	0.0845199	0	0	0	0.265018	0.144697	0.333191	0.275519	0.209539	0.237017
tr|A0A7T0NWA9|A0A7T0NWA9_9GAMM	A0A7T0NWA9	IVG45_13800		Uma2 family endonuclease OS=Methylomonas sp. LL1 OX=2785785 GN=IVG45_13800 PE=4 SV=1 CRC64=D4C41415B81F70DE	154.03	0	4	tr|A0A7T0NWA9|A0A7T0NWA9_9GAMM	6.40667e+06	5.25815e+06	5.21572e+06	5.62141e+06	6.05613e+06	6.2157e+06	6.31059e+06	6.7329e+06	5.86596e+06	5.44172e+06	5.8475e+06	5.68112e+06	5.43978e+06	6.26315e+06	5.76431e+06	0.098071	0.0456827	0.0344481	0.204102	0.0842531	0	0	0.0625	0.0450387	0.732084	0.0731913	0.826649	0.0439994	0.0584192
tr|A0A7T0NZ33|A0A7T0NZ33_9GAMM	A0A7T0NZ33	IVG45_03020		Sulfotransferase OS=Methylomonas sp. LL1 OX=2785785 GN=IVG45_03020 PE=4 SV=1 CRC64=5EBBD692E81F77AD	494.85	0	10	tr|A0A7T0NZ33|A0A7T0NZ33_9GAMM	3.44457e+07	2.94801e+07	2.96434e+07	3.09116e+07	1.9656e+07	1.91971e+07	1.91713e+07	1.96191e+07	3.17354e+07	3.18381e+07	3.2345e+07	3.27502e+07	3.02775e+07	1.94081e+07	3.20916e+07	0.0741472	0.0135163	0.01465	-0.641358	0.084218	0	0	0	1.9744e-06	0.408994	2.09931e-05	0.557787	1.27355e-08	1.40576e-07
tr|A0A7T0JP30|A0A7T0JP30_9GAMM	A0A7T0JP30	tviB	IVG45_02235	Vi polysaccharide biosynthesis UDP-N-acetylglucosamine C-6 dehydrogenase TviB OS=Methylomonas sp. LL1 OX=2785785 GN=tviB PE=4 SV=1 CRC64=FAE5DAEC6C3E23BF	1689.35	0	25	tr|A0A7T0JP30|A0A7T0JP30_9GAMM	6.73336e+08	5.93522e+08	5.93389e+08	6.51895e+08	5.11485e+08	5.06848e+08	5.19994e+08	5.02384e+08	6.68642e+08	6.37789e+08	6.58372e+08	6.60255e+08	6.22709e+08	5.09167e+08	6.59313e+08	0.0650885	0.014751	0.0199631	-0.288848	0.0839916	0.00714286	0	0	0.00048586	0.269434	0.00167514	0.421631	1.45804e-05	5.3571e-05
tr|A0A7T0JPP6|A0A7T0JPP6_9GAMM	A0A7T0JPP6	IVG45_04585		PAS domain-containing protein OS=Methylomonas sp. LL1 OX=2785785 GN=IVG45_04585 PE=4 SV=1 CRC64=4EC7D0C1C4781A37	310.09	0	10	tr|A0A7T0JPP6|A0A7T0JPP6_9GAMM	1.57502e+07	1.70644e+07	1.46677e+07	1.71237e+07	1.01368e+07	9.96366e+06	9.79142e+06	9.34241e+06	1.77468e+07	1.70057e+07	1.80017e+07	1.66086e+07	1.64073e+07	9.87754e+06	1.73762e+07	0.0727424	0.0347915	0.0372258	-0.731012	0.0836078	0	0	0	2.24689e-06	0.132209	2.29535e-05	0.260125	1.91533e-08	1.91166e-07
tr|A0A7T0NX01|A0A7T0NX01_9GAMM	A0A7T0NX01	ribF	IVG45_14975	Bifunctional riboflavin kinase/FAD synthetase OS=Methylomonas sp. LL1 OX=2785785 GN=ribF PE=4 SV=1 CRC64=C10B375CE88C054C	192.2	0	6	tr|A0A7T0NX01|A0A7T0NX01_9GAMM	3.53127e+06	2.88313e+06	2.62224e+06	3.0589e+06	2.91993e+06	3.08819e+06	2.90687e+06	2.93549e+06	3.66967e+06	2.8842e+06	3.4321e+06	2.60494e+06	2.97102e+06	2.92771e+06	3.15815e+06	0.126619	0.0285303	0.155349	-0.0205565	0.0833058	0.0416667	0	0	0.809398	0.692511	0.853291	0.795411	0.79163	0.802099
tr|A0A7T0JK30|A0A7T0JK30_9GAMM	A0A7T0JK30	IVG45_13315		Class 1 fructose-bisphosphatase OS=Methylomonas sp. LL1 OX=2785785 GN=IVG45_13315 PE=4 SV=1 CRC64=B168A3A5FA21CB04	907.22	0	10	tr|A0A7T0JK30|A0A7T0JK30_9GAMM	4.86303e+07	4.86617e+07	5.09811e+07	4.74936e+07	5.09372e+07	4.9456e+07	4.78521e+07	5.03356e+07	5.05126e+07	5.43664e+07	5.07978e+07	5.22871e+07	4.8646e+07	4.98958e+07	5.15425e+07	0.029917	0.027017	0.0339377	0.0365427	0.0832918	0	0	0	0.631259	0.0900988	0.694438	0.197067	0.104202	0.126078
tr|A0A7T0JM45|A0A7T0JM45_9GAMM	A0A7T0JM45	IVG45_17435		Late competence development ComFB family protein OS=Methylomonas sp. LL1 OX=2785785 GN=IVG45_17435 PE=4 SV=1 CRC64=BD39BBF2440DBE42	355.44	0	3	tr|A0A7T0JM45|A0A7T0JM45_9GAMM	2.16358e+07	1.80668e+07	1.69271e+07	1.90605e+07	1.84486e+07	1.83096e+07	2.00552e+07	1.93889e+07	1.96443e+07	1.79769e+07	2.03315e+07	1.9672e+07	1.85637e+07	1.89188e+07	1.96582e+07	0.106109	0.0432337	0.0517558	0.0274093	0.0831644	0	0.0416667	0	0.854609	0.626412	0.888371	0.74626	0.8472	0.856073
tr|A0A7T0NXE9|A0A7T0NXE9_9GAMM	A0A7T0NXE9	IVG45_20300		Tetratricopeptide repeat protein OS=Methylomonas sp. LL1 OX=2785785 GN=IVG45_20300 PE=4 SV=1 CRC64=4022926407966E8F	262.65	0	9	tr|A0A7T0NXE9|A0A7T0NXE9_9GAMM	7.72692e+06	6.01882e+06	5.69606e+06	6.47518e+06	3.05796e+06	3.4192e+06	3.27295e+06	3.14016e+06	7.10483e+06	5.77149e+06	6.73251e+06	6.4906e+06	6.247e+06	3.20655e+06	6.61156e+06	0.137529	0.049093	0.0861639	-0.961486	0.0825484	0	0	0	5.07955e-06	0.884652	4.25474e-05	0.929086	3.04425e-07	1.94847e-06
tr|A0A7T0JK72|A0A7T0JK72_9GAMM	A0A7T0JK72	aroQ	IVG45_13855	Type II 3-dehydroquinate dehydratase OS=Methylomonas sp. LL1 OX=2785785 GN=aroQ PE=4 SV=1 CRC64=4A8F3D7FEE805504	90.59	0	2	tr|A0A7T0JK72|A0A7T0JK72_9GAMM	4.19289e+06	2.45453e+06	2.1333e+06	2.18085e+06	4.1845e+06	5.5611e+06	4.62168e+06	5.40446e+06	1.90664e+06	2.80227e+06	2.74623e+06	2.18493e+06	2.31769e+06	5.01307e+06	2.46558e+06	0.357111	0.131814	0.181018	1.11111	0.0823485	0	0	0	0.00312986	0.548233	0.00775765	0.685398	0.000819207	0.00173358
tr|A0A7T0NW43|A0A7T0NW43_9GAMM	A0A7T0NW43	IVG45_12655		EAL domain-containing protein OS=Methylomonas sp. LL1 OX=2785785 GN=IVG45_12655 PE=4 SV=1 CRC64=B762A5F8E4BCE2F1	95.95	0	4	tr|A0A7T0NW43|A0A7T0NW43_9GAMM	1.39031e+06	1.34296e+06	1.07121e+06	1.13414e+06	645352	778561	836435	831802	1.32636e+06	1.08459e+06	1.38425e+06	1.287e+06	1.23855e+06	805181	1.30668e+06	0.126152	0.115236	0.102513	-0.616913	0.0822309	0	0	0	0.000348097	0.697112	0.00128078	0.799432	7.38761e-05	0.00021599
tr|A0A7T0NZ01|A0A7T0NZ01_9GAMM	A0A7T0NZ01	IVG45_10820		Argininosuccinate synthase OS=Methylomonas sp. LL1 OX=2785785 GN=IVG45_10820 PE=4 SV=1 CRC64=33A15814504011DB	2242.1	0	20	tr|A0A7T0NZ01|A0A7T0NZ01_9GAMM	4.08665e+08	3.37306e+08	3.3252e+08	3.74662e+08	3.63306e+08	3.6813e+08	3.73708e+08	3.65227e+08	3.78754e+08	3.4724e+08	3.86062e+08	3.73897e+08	3.55984e+08	3.66679e+08	3.76326e+08	0.0980976	0.0123325	0.0455493	0.0446794	0.0821265	0.0125	0	0.0125	0.758059	0.644939	0.808658	0.760211	0.84942	0.857984
tr|A0A7T0JNF1|A0A7T0JNF1_9GAMM	A0A7T0JNF1	carA	IVG45_00590	Glutamine-hydrolyzing carbamoyl-phosphate synthase small subunit OS=Methylomonas sp. LL1 OX=2785785 GN=carA PE=4 SV=1 CRC64=0D1BFA922D383F83	1039.99	0	13	tr|A0A7T0JNF1|A0A7T0JNF1_9GAMM	1.04438e+08	9.15337e+07	9.43932e+07	9.98578e+07	1.1408e+08	1.13267e+08	1.11498e+08	1.10444e+08	1.01458e+08	1.06589e+08	1.03769e+08	1.01735e+08	9.71255e+07	1.12382e+08	1.02752e+08	0.0588634	0.014709	0.0229237	0.21102	0.0817443	0.0227273	0.0113636	0.0113636	0.00340397	0.144899	0.00832613	0.275519	0.00217891	0.00405432
tr|A0A7T0NXA6|A0A7T0NXA6_9GAMM	A0A7T0NXA6	IVG45_16665		Diguanylate cyclase OS=Methylomonas sp. LL1 OX=2785785 GN=IVG45_16665 PE=4 SV=1 CRC64=F3E3EBEC4689D68C	151.18	0	3	tr|A0A7T0NXA6|A0A7T0NXA6_9GAMM	2.88907e+06	2.35136e+06	2.10692e+06	2.07662e+06	1.701e+06	1.7767e+06	1.62954e+06	1.47598e+06	2.62826e+06	2.35993e+06	2.35058e+06	2.27008e+06	2.22914e+06	1.66527e+06	2.35525e+06	0.159623	0.0778786	0.0649411	-0.418886	0.0815658	0	0	0	0.00186699	0.730016	0.00505562	0.825746	0.00032489	0.000777885
tr|A0A7T0JNP5|A0A7T0JNP5_9GAMM	A0A7T0JNP5	IVG45_00890		Cation:proton antiporter OS=Methylomonas sp. LL1 OX=2785785 GN=IVG45_00890 PE=4 SV=1 CRC64=8701741B0C5EDF29	68.35	0.000489956	2	tr|A0A7T0JNP5|A0A7T0JNP5_9GAMM	3.48243e+06	3.4096e+06	3.97898e+06	4.21295e+06	4.55905e+06	4.31716e+06	4.52096e+06	4.81114e+06	4.39629e+06	3.14343e+06	3.95934e+06	3.91795e+06	3.73071e+06	4.54e+06	3.93865e+06	0.102985	0.0445386	0.135163	0.286433	0.0814326	0	0	0	0.0070342	0.820258	0.0152193	0.887166	0.0336651	0.046108
tr|A0A7T0JS43|A0A7T0JS43_9GAMM	A0A7T0JS43	IVG45_06250		(D)CMP kinase OS=Methylomonas sp. LL1 OX=2785785 GN=IVG45_06250 PE=4 SV=1 CRC64=5212A30AB23EA516	185.36	0	3	tr|A0A7T0JS43|A0A7T0JS43_9GAMM	1.19385e+07	9.24248e+06	1.0636e+07	1.08741e+07	1.00083e+07	1.00605e+07	9.67241e+06	1.02263e+07	1.14949e+07	1.06062e+07	1.12503e+07	1.21778e+07	1.07551e+07	1.00344e+07	1.13726e+07	0.103909	0.0232558	0.0570551	-0.0999753	0.080554	0	0	0	0.267431	0.273943	0.336063	0.425789	0.0661846	0.0838982
tr|A0A7T0NYL0|A0A7T0NYL0_9GAMM	A0A7T0NYL0	IVG45_07695		Sulfate ABC transporter substrate-binding protein OS=Methylomonas sp. LL1 OX=2785785 GN=IVG45_07695 PE=4 SV=1 CRC64=472089F0CB894627	438.07	0	9	tr|A0A7T0NYL0|A0A7T0NYL0_9GAMM	3.00373e+07	2.60668e+07	2.75117e+07	2.67103e+07	2.57732e+07	2.524e+07	2.44098e+07	2.45001e+07	2.82384e+07	3.01619e+07	2.90279e+07	2.83006e+07	2.7111e+07	2.487e+07	2.86643e+07	0.0631079	0.0258631	0.0309247	-0.124474	0.0804145	0	0	0	0.0289533	0.241024	0.0509272	0.391204	0.00294717	0.00530939
tr|A0A7T0NWS9|A0A7T0NWS9_9GAMM	A0A7T0NWS9	IVG45_20205		DUF2782 domain-containing protein OS=Methylomonas sp. LL1 OX=2785785 GN=IVG45_20205 PE=4 SV=1 CRC64=40CAAB3D0E89387F	141.49	0	3	tr|A0A7T0NWS9|A0A7T0NWS9_9GAMM	2.01388e+07	1.93228e+07	1.99716e+07	2.16429e+07	1.94101e+07	1.66682e+07	1.80426e+07	1.74976e+07	2.05e+07	2.03273e+07	2.19325e+07	2.20121e+07	2.00552e+07	1.77701e+07	2.12163e+07	0.0484082	0.0643284	0.0426204	-0.174679	0.0803867	0	0	0	0.0164359	0.260748	0.0315016	0.412451	0.00268992	0.00489332
tr|A0A7T0JPG9|A0A7T0JPG9_9GAMM	A0A7T0JPG9	IVG45_03070		D-glycerate dehydrogenase OS=Methylomonas sp. LL1 OX=2785785 GN=IVG45_03070 PE=4 SV=1 CRC64=18F1BC63159EBCCC	356.69	0	8	tr|A0A7T0JPG9|A0A7T0JPG9_9GAMM	2.06451e+07	1.60843e+07	1.9348e+07	2.13113e+07	2.40185e+07	2.50301e+07	2.58049e+07	2.66207e+07	2.10436e+07	2.03278e+07	2.18498e+07	2.11964e+07	1.99965e+07	2.54175e+07	2.112e+07	0.120068	0.043749	0.0296019	0.346665	0.0796069	0.025	0	0	0.00207491	0.167486	0.00554375	0.304042	0.00103297	0.00212048
tr|A0A7T0JLQ7|A0A7T0JLQ7_9GAMM	A0A7T0JLQ7	pyrF	IVG45_18150	Orotidine-5'-phosphate decarboxylase OS=Methylomonas sp. LL1 OX=2785785 GN=pyrF PE=4 SV=1 CRC64=E9C10B8DBA8717AB	948.44	0	9	tr|A0A7T0JLQ7|A0A7T0JLQ7_9GAMM	9.18604e+07	8.11079e+07	8.29016e+07	8.23272e+07	9.25253e+07	9.22624e+07	8.9136e+07	9.83879e+07	8.92156e+07	8.73009e+07	8.72993e+07	8.38393e+07	8.26144e+07	9.23939e+07	8.73001e+07	0.0583222	0.0414733	0.0257699	0.161411	0.0795987	0	0	0	0.0340282	0.456461	0.0582798	0.604531	0.0374418	0.0506154
tr|A0A7T0NWN3|A0A7T0NWN3_9GAMM	A0A7T0NWN3	cysD	IVG45_18360	Sulfate adenylyltransferase subunit CysD OS=Methylomonas sp. LL1 OX=2785785 GN=cysD PE=4 SV=1 CRC64=0F91B987A32C779E	565.97	0	8	tr|A0A7T0NWN3|A0A7T0NWN3_9GAMM	5.11551e+07	4.83797e+07	5.05672e+07	5.41461e+07	5.6723e+07	5.5863e+07	5.53754e+07	5.51325e+07	5.31677e+07	4.90491e+07	5.48277e+07	5.43157e+07	5.08612e+07	5.56192e+07	5.37417e+07	0.0465636	0.0125885	0.0495999	0.129028	0.0794197	0	0	0	0.0202519	0.401777	0.0374956	0.552312	0.0485564	0.0635945
tr|A0A7T0JQ04|A0A7T0JQ04_9GAMM	A0A7T0JQ04	IVG45_05265		Uncharacterized protein OS=Methylomonas sp. LL1 OX=2785785 GN=IVG45_05265 PE=4 SV=1 CRC64=0A78CF8DC9401A38	128.84	0	3	tr|A0A7T0JQ04|A0A7T0JQ04_9GAMM	2.39246e+07	2.1028e+07	2.26126e+07	2.19384e+07	2.36824e+07	2.28817e+07	2.26599e+07	2.06827e+07	2.36389e+07	2.34032e+07	2.24738e+07	2.38852e+07	2.22755e+07	2.27708e+07	2.35211e+07	0.0545079	0.0566837	0.0264045	0.0318785	0.0786427	0	0	0	0.918104	0.259978	0.941437	0.412025	0.438951	0.466341
tr|A0A7T0JN76|A0A7T0JN76_9GAMM	A0A7T0JN76	recA	IVG45_17945	Recombinase RecA OS=Methylomonas sp. LL1 OX=2785785 GN=recA PE=4 SV=1 CRC64=BE0661D28DC308FC	1229.7	0	13	tr|A0A7T0JN76|A0A7T0JN76_9GAMM	4.39157e+08	3.71916e+08	3.63194e+08	3.92773e+08	3.08347e+08	3.13062e+08	3.09119e+08	3.10373e+08	4.0324e+08	3.59887e+08	4.03909e+08	4.05873e+08	3.82344e+08	3.09746e+08	4.03575e+08	0.0866546	0.00666394	0.056595	-0.303253	0.0785005	0	0.0113636	0	0.000673833	0.920497	0.00216976	0.951169	0.000200538	0.000511156
tr|A0A7T0JS46|A0A7T0JS46_9GAMM	A0A7T0JS46	IVG45_02745		Alanine--glyoxylate aminotransferase family protein OS=Methylomonas sp. LL1 OX=2785785 GN=IVG45_02745 PE=4 SV=1 CRC64=6C6FC291A0CC7333	455.11	0	6	tr|A0A7T0JS46|A0A7T0JS46_9GAMM	1.59552e+07	1.61373e+07	1.58947e+07	1.66765e+07	1.68048e+07	1.70379e+07	1.75092e+07	1.86388e+07	1.70136e+07	2.13868e+07	1.68665e+07	1.66481e+07	1.60463e+07	1.72736e+07	1.69401e+07	0.0220022	0.0465904	0.126648	0.106217	0.0782113	0	0	0	0.0380572	0.119442	0.0638651	0.243074	0.166198	0.191739
tr|A0A7T0NXB5|A0A7T0NXB5_9GAMM	A0A7T0NXB5	ftsZ	IVG45_16815	Cell division protein FtsZ OS=Methylomonas sp. LL1 OX=2785785 GN=ftsZ PE=4 SV=1 CRC64=0C4B22BB25A33518	2022.12	0	17	tr|A0A7T0NXB5|A0A7T0NXB5_9GAMM	2.16717e+08	1.92616e+08	2.00172e+08	2.02598e+08	3.09921e+08	2.77565e+08	2.91035e+08	2.98093e+08	2.10743e+08	2.11944e+08	2.13207e+08	2.1324e+08	2.01385e+08	2.94564e+08	2.12576e+08	0.0495925	0.0459895	0.00561059	0.54855	0.0780425	0.0347222	0	0.0208333	7.88123e-06	0.20002	6.2026e-05	0.34325	2.01138e-07	1.36094e-06
tr|A0A7T0JPQ2|A0A7T0JPQ2_9GAMM	A0A7T0JPQ2	IVG45_03490		ATP-binding protein OS=Methylomonas sp. LL1 OX=2785785 GN=IVG45_03490 PE=4 SV=1 CRC64=515F9A97813B010E	2409.1	0	49	tr|A0A7T0JPQ2|A0A7T0JPQ2_9GAMM	1.47376e+08	1.38991e+08	1.29805e+08	1.41552e+08	1.07688e+08	1.0647e+08	1.0874e+08	1.06633e+08	1.52812e+08	1.37093e+08	1.50683e+08	1.45113e+08	1.40271e+08	1.07161e+08	1.47898e+08	0.0524525	0.00981075	0.0479229	-0.388401	0.0761827	0	0	0.00431034	4.27756e-05	0.249413	0.000228341	0.400321	2.37191e-06	1.14001e-05
tr|A0A7T0JKB9|A0A7T0JKB9_9GAMM	A0A7T0JKB9	IVG45_13180		Response regulator OS=Methylomonas sp. LL1 OX=2785785 GN=IVG45_13180 PE=4 SV=1 CRC64=256584161271AA46	775.46	0	15	tr|A0A7T0JKB9|A0A7T0JKB9_9GAMM	3.21313e+07	2.69724e+07	2.6226e+07	2.73135e+07	2.75803e+07	2.7526e+07	2.74931e+07	2.84175e+07	2.95837e+07	2.80598e+07	2.85687e+07	2.8656e+07	2.7143e+07	2.75532e+07	2.86124e+07	0.0953702	0.0159837	0.0221038	0.0216677	0.0760869	0	0	0	0.811259	0.646704	0.853871	0.761603	0.693233	0.711814
tr|A0A7T0JMX7|A0A7T0JMX7_9GAMM	A0A7T0JMX7	IVG45_20330		LegC family aminotransferase OS=Methylomonas sp. LL1 OX=2785785 GN=IVG45_20330 PE=4 SV=1 CRC64=7DF16CAB729BFAEC	76.61	0.000502765	2	tr|A0A7T0JMX7|A0A7T0JMX7_9GAMM	2.15722e+06	1.74738e+06	1.92451e+06	2.3621e+06	1.75179e+06	1.84281e+06	1.76027e+06	2.14443e+06	2.0366e+06	2.0858e+06	2.21163e+06	2.24249e+06	2.04086e+06	1.80154e+06	2.14872e+06	0.131097	0.0983378	0.0460091	-0.177976	0.0760283	0	0	0	0.279946	0.448944	0.349462	0.598822	0.14966	0.174514
tr|A0A7T0NYE2|A0A7T0NYE2_9GAMM	A0A7T0NYE2	IVG45_04120		Hsp70 family protein OS=Methylomonas sp. LL1 OX=2785785 GN=IVG45_04120 PE=4 SV=1 CRC64=D3E90887D71CC5FE	854.87	0	17	tr|A0A7T0NYE2|A0A7T0NYE2_9GAMM	1.1991e+08	9.4809e+07	9.87647e+07	1.03057e+08	1.32187e+08	1.29833e+08	1.30546e+08	1.32027e+08	1.07355e+08	1.00194e+08	1.11656e+08	1.05348e+08	1.00911e+08	1.31287e+08	1.06351e+08	0.106041	0.0087422	0.0448186	0.379943	0.0760139	0.03	0.04	0.01	0.00151431	0.690901	0.00426923	0.793912	0.000513084	0.00116124
tr|A0A7T0JM36|A0A7T0JM36_9GAMM	A0A7T0JM36	IVG45_17795		ATP phosphoribosyltransferase OS=Methylomonas sp. LL1 OX=2785785 GN=IVG45_17795 PE=4 SV=1 CRC64=8453EC87E36375E7	313.69	0	3	tr|A0A7T0JM36|A0A7T0JM36_9GAMM	3.03721e+07	2.77244e+07	2.9426e+07	3.13235e+07	3.15511e+07	3.54722e+07	3.41424e+07	3.49355e+07	3.04772e+07	3.14992e+07	3.25117e+07	3.15254e+07	2.9899e+07	3.4539e+07	3.15123e+07	0.0516501	0.051067	0.0263679	0.208211	0.0759968	0	0	0	0.00845595	0.130603	0.0177485	0.25833	0.00750695	0.0120714
tr|A0A7T0JJ75|A0A7T0JJ75_9GAMM	A0A7T0JJ75	IVG45_00415		Type I restriction endonuclease subunit R OS=Methylomonas sp. LL1 OX=2785785 GN=IVG45_00415 PE=4 SV=1 CRC64=2CA5BBA40825E3B7	457.72	0	9	tr|A0A7T0JJ75|A0A7T0JJ75_9GAMM	1.97483e+07	1.82931e+07	1.72818e+07	1.85616e+07	1.34388e+07	1.28029e+07	1.34921e+07	1.27792e+07	2.0163e+07	1.85134e+07	1.97137e+07	1.91267e+07	1.84273e+07	1.31208e+07	1.94202e+07	0.0549047	0.0297122	0.0369661	-0.490373	0.0755842	0	0	0	1.05351e-05	0.233058	7.72961e-05	0.382067	2.00305e-07	1.35884e-06
tr|A0A7T0JP74|A0A7T0JP74_9GAMM	A0A7T0JP74	IVG45_02635		Hemerythrin family protein OS=Methylomonas sp. LL1 OX=2785785 GN=IVG45_02635 PE=4 SV=1 CRC64=AF344E32D46AA83C	236.8	0	5	tr|A0A7T0JP74|A0A7T0JP74_9GAMM	2.55482e+07	2.0146e+07	2.11541e+07	2.26612e+07	2.42131e+07	2.43954e+07	2.51306e+07	2.45466e+07	2.31649e+07	2.13305e+07	2.39546e+07	2.29771e+07	2.19076e+07	2.4471e+07	2.3071e+07	0.105152	0.0161546	0.0482192	0.160486	0.0754885	0	0	0	0.0892794	0.669464	0.130953	0.780223	0.136597	0.161012
tr|A0A7T0JJQ7|A0A7T0JJQ7_9GAMM	A0A7T0JJQ7	IVG45_12260		YchJ family protein OS=Methylomonas sp. LL1 OX=2785785 GN=IVG45_12260 PE=4 SV=1 CRC64=A679CF33899C4A3E	102.33	0	3	tr|A0A7T0JJQ7|A0A7T0JJQ7_9GAMM	2.17589e+06	1.26907e+06	1.67442e+06	1.70969e+06	2.37414e+06	2.42304e+06	2.74066e+06	2.46286e+06	1.67117e+06	1.46203e+06	2.06901e+06	1.90151e+06	1.69206e+06	2.44295e+06	1.78634e+06	0.21725	0.0657462	0.149395	0.529876	0.0753019	0	0	0	0.00439024	0.689142	0.0102754	0.793106	0.00518773	0.0086963
tr|A0A7T0NWC9|A0A7T0NWC9_9GAMM	A0A7T0NWC9	IVG45_16520		Chemotaxis protein CheA OS=Methylomonas sp. LL1 OX=2785785 GN=IVG45_16520 PE=4 SV=1 CRC64=E4AA7B77B5791C19	1637.04	0	22	tr|A0A7T0NWC9|A0A7T0NWC9_9GAMM	2.75565e+08	2.60847e+08	2.5246e+08	2.60678e+08	1.21507e+08	1.34242e+08	1.33084e+08	1.19499e+08	2.78706e+08	2.65428e+08	2.78333e+08	2.71105e+08	2.60763e+08	1.27296e+08	2.74719e+08	0.0366544	0.0602474	0.0232584	-1.03605	0.0750952	0.0202703	0.0135135	0	5.38748e-08	0.217226	1.30445e-06	0.364375	1.24958e-10	3.35584e-09
tr|A0A7T0NWI1|A0A7T0NWI1_9GAMM	A0A7T0NWI1	IVG45_17405		Uncharacterized protein OS=Methylomonas sp. LL1 OX=2785785 GN=IVG45_17405 PE=4 SV=1 CRC64=2CFA0769C624A464	107.48	0	2	tr|A0A7T0NWI1|A0A7T0NWI1_9GAMM	4.33165e+06	1.78602e+07	1.79023e+07	4.16216e+06	4.78013e+07	5.07141e+07	4.89955e+07	5.14408e+07	8.50169e+06	2.47673e+07	6.99382e+06	1.00977e+07	1.10959e+07	4.98548e+07	9.29969e+06	0.711501	0.033148	0.65261	2.50265	0.0750561	0	0	0	0.00124654	0.597879	0.00365681	0.722846	0.00126642	0.0025222
tr|A0A7T0JLK3|A0A7T0JLK3_9GAMM	A0A7T0JLK3	IVG45_15210		Uncharacterized protein OS=Methylomonas sp. LL1 OX=2785785 GN=IVG45_15210 PE=4 SV=1 CRC64=400B1B9904EB39A1	514.33	0	7	tr|A0A7T0JLK3|A0A7T0JLK3_9GAMM	7.22828e+07	6.08447e+07	6.48821e+07	7.86772e+07	8.14948e+07	8.30992e+07	8.33407e+07	9.0608e+07	7.15993e+07	6.79801e+07	7.48939e+07	7.26261e+07	6.85825e+07	8.322e+07	7.21127e+07	0.114374	0.0480287	0.0401261	0.281191	0.0744799	0	0	0	0.00737567	0.494589	0.0158251	0.638455	0.00483019	0.00817586
tr|A0A7T0NZZ2|A0A7T0NZZ2_9GAMM	A0A7T0NZZ2	IVG45_08115		ABC transporter ATP-binding protein OS=Methylomonas sp. LL1 OX=2785785 GN=IVG45_08115 PE=4 SV=1 CRC64=DAB0E0057A02A336	54.12	0.000941176	3	tr|A0A7T0NZZ2|A0A7T0NZZ2_9GAMM	2.9182e+07	2.1289e+07	2.23835e+07	2.576e+07	1.85487e+07	1.99166e+07	1.91577e+07	1.8804e+07	2.4626e+07	2.31428e+07	2.755e+07	2.5958e+07	2.40718e+07	1.89808e+07	2.5292e+07	0.144749	0.0311339	0.0742472	-0.339306	0.0743963	0	0	0	0.00599213	0.672112	0.0132396	0.782329	0.00187157	0.0035432
tr|A0A7T0JN23|A0A7T0JN23_9GAMM	A0A7T0JN23	IVG45_21395		NAD(+) kinase OS=Methylomonas sp. LL1 OX=2785785 GN=IVG45_21395 PE=4 SV=1 CRC64=F4564C07BCD341EC	43.89	0.00227376	2	tr|A0A7T0JN23|A0A7T0JN23_9GAMM	3.69936e+06	2.88966e+06	2.7787e+06	3.03884e+06	3.20244e+06	3.43094e+06	3.2641e+06	3.18705e+06	3.25875e+06	2.93791e+06	3.20876e+06	3.03329e+06	2.96425e+06	3.23327e+06	3.12102e+06	0.132991	0.034122	0.0481928	0.125719	0.0742408	0	0	0	0.362492	0.903396	0.437172	0.940587	0.526191	0.5516
tr|A0A7T0JPH3|A0A7T0JPH3_9GAMM	A0A7T0JPH3	IVG45_04015		H-NS histone family protein OS=Methylomonas sp. LL1 OX=2785785 GN=IVG45_04015 PE=4 SV=1 CRC64=9D1DF0F9BA2D5F8A	1139.95	0	7	tr|A0A7T0JPH3|A0A7T0JPH3_9GAMM	4.10107e+08	3.37583e+08	3.64359e+08	4.03867e+08	3.84867e+08	3.62226e+08	3.61965e+08	3.59812e+08	4.01308e+08	3.8067e+08	4.12772e+08	4.06387e+08	3.84113e+08	3.62095e+08	4.03848e+08	0.0903297	0.0321774	0.0347048	-0.0832521	0.0741616	0	0	0	0.562424	0.274448	0.63206	0.426103	0.162363	0.18798
tr|A0A7T0JRX1|A0A7T0JRX1_9GAMM	A0A7T0JRX1	IVG45_10645		DUF4240 domain-containing protein OS=Methylomonas sp. LL1 OX=2785785 GN=IVG45_10645 PE=4 SV=1 CRC64=0E8A74FA8F222336	45.3	0.00182565	2	tr|A0A7T0JRX1|A0A7T0JRX1_9GAMM	5.5264e+07	3.61243e+07	4.10868e+07	4.70903e+07	3.93217e+07	3.98848e+07	4.37147e+07	4.28784e+07	4.47246e+07	4.19381e+07	5.13694e+07	4.79109e+07	4.40886e+07	4.13816e+07	4.63177e+07	0.183586	0.0523931	0.087526	-0.0890066	0.0736578	0	0	0	0.445235	0.635714	0.520807	0.753085	0.390583	0.419574
tr|A0A7T0NXJ7|A0A7T0NXJ7_9GAMM	A0A7T0NXJ7	purM	IVG45_01455	Phosphoribosylformylglycinamidine cyclo-ligase OS=Methylomonas sp. LL1 OX=2785785 GN=purM PE=4 SV=1 CRC64=890E22DCF44BC4EB	787.49	0	11	tr|A0A7T0NXJ7|A0A7T0NXJ7_9GAMM	1.15789e+08	1.01043e+08	1.17579e+08	1.2236e+08	1.31695e+08	1.38897e+08	1.33836e+08	1.41977e+08	1.19033e+08	1.20759e+08	1.29039e+08	1.24787e+08	1.16684e+08	1.36367e+08	1.22773e+08	0.0805182	0.0343075	0.0361708	0.22468	0.0732377	0	0	0	0.00376357	0.122518	0.00911162	0.247219	0.00311006	0.00556736
tr|A0A7T0JRZ0|A0A7T0JRZ0_9GAMM	A0A7T0JRZ0	IVG45_10300		Transglutaminase family protein OS=Methylomonas sp. LL1 OX=2785785 GN=IVG45_10300 PE=4 SV=1 CRC64=EB20A350B2271CDC	171.94	0	3	tr|A0A7T0JRZ0|A0A7T0JRZ0_9GAMM	9.41519e+06	7.49804e+06	7.88721e+06	7.64059e+06	7.42204e+06	7.63768e+06	7.66989e+06	6.69873e+06	8.21356e+06	8.11789e+06	8.43216e+06	7.75918e+06	7.7639e+06	7.52986e+06	8.16572e+06	0.109082	0.0615035	0.0344909	-0.0441244	0.072956	0	0	0	0.13721	0.909333	0.188718	0.944126	0.124786	0.148162
tr|A0A7T0JQY1|A0A7T0JQY1_9GAMM	A0A7T0JQY1	hflK	IVG45_05520	FtsH protease activity modulator HflK OS=Methylomonas sp. LL1 OX=2785785 GN=hflK PE=4 SV=1 CRC64=2B42EF617C528B8C	890.67	0	11	tr|A0A7T0JQY1|A0A7T0JQY1_9GAMM	6.86872e+07	5.6538e+07	5.44435e+07	6.45309e+07	4.40281e+07	4.43321e+07	4.34092e+07	4.57412e+07	6.26073e+07	5.77942e+07	6.52304e+07	6.4432e+07	6.05345e+07	4.41801e+07	6.35196e+07	0.109656	0.0222372	0.053327	-0.451218	0.0724482	0	0	0	0.000350304	0.652898	0.00128226	0.766536	3.75299e-05	0.000120105
tr|A0A7T0NXY6|A0A7T0NXY6_9GAMM	A0A7T0NXY6	trmD	IVG45_20445	tRNA (Guanosine(37)-N1)-methyltransferase TrmD OS=Methylomonas sp. LL1 OX=2785785 GN=trmD PE=4 SV=1 CRC64=F1A0A7ACD60A88E5	23.75	0.00718512	1	tr|A0A7T0NXY6|A0A7T0NXY6_9GAMM	15513.1	214055	264966	209017	148783	134677	132624	160005	254249	194550	258515	173508	211536	141730	224399	0.624616	0.0892221	0.193831	-0.579441	0.0723906	0	0	0	0.728612	0.319583	0.782732	0.472214	0.478901	0.505196
tr|A0A7T0JMR4|A0A7T0JMR4_9GAMM	A0A7T0JMR4	rpsP	IVG45_20435	30S ribosomal protein S16 OS=Methylomonas sp. LL1 OX=2785785 GN=rpsP PE=4 SV=1 CRC64=F8463442196EDC7E	389.96	0	4	tr|A0A7T0JMR4|A0A7T0JMR4_9GAMM	3.43991e+08	2.93855e+08	3.09215e+08	3.17635e+08	3.44899e+08	3.2033e+08	3.2716e+08	3.1669e+08	3.36917e+08	2.97228e+08	3.36253e+08	3.22787e+08	3.13425e+08	3.23745e+08	3.2952e+08	0.0664068	0.0382823	0.0574023	0.046787	0.072073	0	0	0	0.398743	0.630317	0.475171	0.748347	0.674539	0.694535
tr|A0A7T0JNK9|A0A7T0JNK9_9GAMM	A0A7T0JNK9	IVG45_00560		Uncharacterized protein OS=Methylomonas sp. LL1 OX=2785785 GN=IVG45_00560 PE=4 SV=1 CRC64=6BC87387ED48022B	347.12	0	4	tr|A0A7T0JNK9|A0A7T0JNK9_9GAMM	3.58371e+07	2.98983e+07	2.86684e+07	3.00007e+07	2.55434e+07	2.48499e+07	2.48434e+07	2.48357e+07	3.22204e+07	3.11031e+07	3.14194e+07	3.15442e+07	2.99495e+07	2.48466e+07	3.14818e+07	0.103367	0.0139991	0.0149053	-0.269477	0.0719867	0	0	0	0.00232187	0.716216	0.00611575	0.814024	0.000255111	0.000628133
tr|A0A7T0P0A0|A0A7T0P0A0_9GAMM	A0A7T0P0A0	ppsA	IVG45_10850	Phosphoenolpyruvate synthase OS=Methylomonas sp. LL1 OX=2785785 GN=ppsA PE=4 SV=1 CRC64=B4B326F8CA3B1780	1298.6	0	23	tr|A0A7T0P0A0|A0A7T0P0A0_9GAMM	7.8197e+07	6.23473e+07	6.26854e+07	6.56559e+07	4.69505e+07	4.63058e+07	4.60766e+07	4.67432e+07	6.955e+07	6.30997e+07	6.96416e+07	6.53774e+07	6.41706e+07	4.65245e+07	6.74637e+07	0.111074	0.00857781	0.0482683	-0.463553	0.0718945	0.00925926	0.00925926	0.00925926	0.000100229	0.985487	0.000450944	0.990048	9.19543e-06	3.64044e-05
tr|A0A7T0JMN0|A0A7T0JMN0_9GAMM	A0A7T0JMN0	bfr	IVG45_16475	Bacterioferritin OS=Methylomonas sp. LL1 OX=2785785 GN=bfr PE=4 SV=1 CRC64=CAB57CB6AD902D5B	1379.76	0	9	tr|A0A7T0JMN0|A0A7T0JMN0_9GAMM	7.87509e+08	6.73162e+08	7.33015e+08	7.22397e+08	5.81014e+08	5.78983e+08	5.69099e+08	5.80533e+08	7.64469e+08	7.64908e+08	7.76381e+08	7.42888e+08	7.27706e+08	5.79758e+08	7.64689e+08	0.0643433	0.0097088	0.0183458	-0.327868	0.0715548	0.0277778	0.00925926	0.00925926	0.000203274	0.260806	0.000797483	0.412451	4.48933e-06	1.98215e-05
tr|A0A7T0JLG9|A0A7T0JLG9_9GAMM	A0A7T0JLG9	IVG45_15845		Glutathione S-transferase family protein OS=Methylomonas sp. LL1 OX=2785785 GN=IVG45_15845 PE=4 SV=1 CRC64=5E75FBB759BD8550	2676.85	0	13	tr|A0A7T0JLG9|A0A7T0JLG9_9GAMM	4.845e+09	3.67595e+09	3.68054e+09	4.32229e+09	2.99772e+08	3.05451e+08	2.96812e+08	3.23494e+08	4.31875e+09	3.59872e+09	4.42992e+09	4.06629e+09	4.00142e+09	3.02611e+08	4.19252e+09	0.136679	0.0390285	0.0899899	-3.72038	0.071305	0.00490196	0.0686275	0	1.40316e-10	0.968991	1.67701e-08	0.979666	2.48538e-13	2.30824e-11
tr|A0A7T0NWN4|A0A7T0NWN4_9GAMM	A0A7T0NWN4	IVG45_12820		2Fe-2S iron-sulfur cluster binding domain-containing protein OS=Methylomonas sp. LL1 OX=2785785 GN=IVG45_12820 PE=4 SV=1 CRC64=B31BC8318D91D675	130.95	0	3	tr|A0A7T0NWN4|A0A7T0NWN4_9GAMM	6.8794e+06	8.918e+06	8.34528e+06	7.49922e+06	9.06791e+06	8.70238e+06	8.68413e+06	7.77601e+06	7.45387e+06	8.34831e+06	8.27535e+06	8.49305e+06	7.92225e+06	8.69326e+06	8.31183e+06	0.113923	0.0642978	0.0574763	0.136046	0.0713021	0	0	0	0.219064	0.60672	0.281947	0.73144	0.378005	0.407576
tr|A0A7T0NXM0|A0A7T0NXM0_9GAMM	A0A7T0NXM0	IVG45_21420		Uncharacterized protein OS=Methylomonas sp. LL1 OX=2785785 GN=IVG45_21420 PE=4 SV=1 CRC64=BB0B2E0A415D42B3	774.33	0	4	tr|A0A7T0NXM0|A0A7T0NXM0_9GAMM	4.79927e+07	3.89631e+07	3.73839e+07	4.36209e+07	4.33755e+07	4.41327e+07	4.37532e+07	4.61025e+07	4.27988e+07	4.05152e+07	4.38884e+07	4.37716e+07	4.1292e+07	4.3943e+07	4.32852e+07	0.114272	0.0273868	0.0365848	0.0920547	0.070219	0	0	0	0.315162	0.707558	0.387811	0.808009	0.494282	0.520276
tr|A0A7T0JNU3|A0A7T0JNU3_9GAMM	A0A7T0JNU3	IVG45_01515		Uncharacterized protein OS=Methylomonas sp. LL1 OX=2785785 GN=IVG45_01515 PE=4 SV=1 CRC64=C4463321C2E94360	46.77	0.00183655	2	tr|A0A7T0JNU3|A0A7T0JNU3_9GAMM	9.27135e+06	5.69007e+06	6.80681e+06	6.46445e+06	5.3419e+06	5.99344e+06	6.19108e+06	5.83359e+06	6.40319e+06	7.14973e+06	7.35781e+06	6.77924e+06	6.63563e+06	5.91352e+06	6.96448e+06	0.219269	0.0621292	0.0607938	-0.165868	0.0697525	0	0	0	0.107426	0.967054	0.153761	0.979081	0.109199	0.131574
tr|A0A7T0NZR5|A0A7T0NZR5_9GAMM	A0A7T0NZR5	IVG45_06600		TetR/AcrR family transcriptional regulator OS=Methylomonas sp. LL1 OX=2785785 GN=IVG45_06600 PE=4 SV=1 CRC64=55DDF7E83739E1C7	456	0	8	tr|A0A7T0NZR5|A0A7T0NZR5_9GAMM	6.59127e+07	6.02451e+07	6.11489e+07	6.14477e+07	2.41295e+07	2.33801e+07	2.36644e+07	2.86194e+07	6.43575e+07	6.47227e+07	6.21842e+07	6.4284e+07	6.12983e+07	2.38969e+07	6.43208e+07	0.0407606	0.098876	0.0180222	-1.35909	0.0694411	0	0	0	7.31895e-08	0.403638	1.65642e-06	0.553118	1.9257e-10	4.73249e-09
tr|A0A7T0NY68|A0A7T0NY68_9GAMM	A0A7T0NY68	IVG45_02895		Pyruvate, phosphate dikinase OS=Methylomonas sp. LL1 OX=2785785 GN=IVG45_02895 PE=4 SV=1 CRC64=9C870048188D32D9	4314.79	0	46	tr|A0A7T0NY68|A0A7T0NY68_9GAMM	1.47275e+09	1.28983e+09	1.28361e+09	1.35367e+09	1.37683e+09	1.37436e+09	1.39394e+09	1.39532e+09	1.40022e+09	1.34e+09	1.41114e+09	1.37207e+09	1.32175e+09	1.38538e+09	1.38615e+09	0.0650152	0.00797722	0.0230467	0.0682289	0.0689758	0.00274725	0	0	0.470413	0.548089	0.543185	0.685398	0.64582	0.66681
tr|A0A7T0NY57|A0A7T0NY57_9GAMM	A0A7T0NY57	IVG45_21640		NAD-dependent malic enzyme OS=Methylomonas sp. LL1 OX=2785785 GN=IVG45_21640 PE=4 SV=1 CRC64=05129280A7E760E7	1703.41	0	23	tr|A0A7T0NY57|A0A7T0NY57_9GAMM	3.25169e+08	2.61875e+08	2.69307e+08	2.94666e+08	2.60414e+08	2.59992e+08	2.5057e+08	2.61919e+08	2.97492e+08	2.73232e+08	2.98196e+08	2.93497e+08	2.81987e+08	2.60203e+08	2.95494e+08	0.099466	0.020019	0.040484	-0.114529	0.0689307	0.00757576	0	0.0227273	0.0637604	0.810775	0.0982816	0.881498	0.0413287	0.0554098
tr|A0A7T0JPI1|A0A7T0JPI1_9GAMM	A0A7T0JPI1	IVG45_01490		Rubredoxin OS=Methylomonas sp. LL1 OX=2785785 GN=IVG45_01490 PE=4 SV=1 CRC64=CB733CF56D145AEB	124.3	0	2	tr|A0A7T0JPI1|A0A7T0JPI1_9GAMM	5.91437e+06	4.47087e+06	4.96822e+06	6.09291e+06	7.49721e+06	6.97495e+06	7.14538e+06	5.49629e+06	6.34291e+06	5.32544e+06	4.60056e+06	6.06929e+06	5.44129e+06	7.06016e+06	5.69737e+06	0.14401	0.130119	0.140444	0.38112	0.068738	0.25	0	0	0.0305422	0.667498	0.0533261	0.778697	0.0618332	0.0788813
tr|A0A7T0JLI7|A0A7T0JLI7_9GAMM	A0A7T0JLI7	IVG45_17560		Uncharacterized protein OS=Methylomonas sp. LL1 OX=2785785 GN=IVG45_17560 PE=4 SV=1 CRC64=BE6265F91873CE03	431.95	0	5	tr|A0A7T0JLI7|A0A7T0JLI7_9GAMM	7.3194e+07	6.10593e+07	7.36565e+07	7.80223e+07	1.08214e+08	1.12093e+08	1.1386e+08	1.21345e+08	7.16742e+07	7.83993e+07	7.94424e+07	7.56368e+07	7.34253e+07	1.12977e+08	7.70181e+07	0.101866	0.0483672	0.0454835	0.62164	0.0686955	0	0	0.0277778	2.72003e-05	0.253603	0.000160228	0.405547	2.54288e-06	1.211e-05
tr|A0A7T0NW65|A0A7T0NW65_9GAMM	A0A7T0NW65	IVG45_13010		HEAT repeat domain-containing protein OS=Methylomonas sp. LL1 OX=2785785 GN=IVG45_13010 PE=4 SV=1 CRC64=D8A97D16DAC40320	722.93	0	10	tr|A0A7T0NW65|A0A7T0NW65_9GAMM	5.71971e+07	4.95349e+07	4.82835e+07	5.31943e+07	3.83407e+07	3.51319e+07	3.61597e+07	3.55962e+07	5.46402e+07	5.14775e+07	5.46448e+07	5.3029e+07	5.13646e+07	3.58779e+07	5.38346e+07	0.077097	0.039093	0.0283998	-0.516806	0.0685137	0	0	0	3.29913e-05	0.526995	0.000185888	0.668039	8.44437e-07	4.77171e-06
tr|A0A7T0JRY9|A0A7T0JRY9_9GAMM	A0A7T0JRY9	IVG45_10725		Uncharacterized protein OS=Methylomonas sp. LL1 OX=2785785 GN=IVG45_10725 PE=4 SV=1 CRC64=D5613BC8CC72B01A	1003.29	0	14	tr|A0A7T0JRY9|A0A7T0JRY9_9GAMM	1.7789e+08	1.52715e+08	1.50451e+08	1.60904e+08	1.42122e+08	1.3523e+08	1.36608e+08	1.50056e+08	1.60531e+08	1.64975e+08	1.63778e+08	1.71394e+08	1.56809e+08	1.39365e+08	1.64377e+08	0.0775031	0.0477234	0.0275751	-0.169936	0.0684772	0.00961538	0	0	0.0209942	0.491981	0.038543	0.636727	0.00432245	0.00741276
tr|A0A7T0JTE0|A0A7T0JTE0_9GAMM	A0A7T0JTE0	nhaD	IVG45_16955	Sodium:proton antiporter NhaD OS=Methylomonas sp. LL1 OX=2785785 GN=nhaD PE=4 SV=1 CRC64=2D80437801137898	94.25	0	3	tr|A0A7T0JTE0|A0A7T0JTE0_9GAMM	9.29831e+06	8.26464e+06	7.72495e+06	8.43827e+06	6.50315e+06	7.11189e+06	6.85436e+06	7.11111e+06	9.24055e+06	7.69099e+06	8.8316e+06	8.68275e+06	8.35145e+06	6.98273e+06	8.75717e+06	0.0774239	0.0417774	0.0763408	-0.258401	0.0684636	0.0833333	0	0.25	0.0019105	0.70268	0.00514137	0.803901	0.00113842	0.00229711
tr|A0A7T0JJS8|A0A7T0JJS8_9GAMM	A0A7T0JJS8	IVG45_11440		C-type cytochrome OS=Methylomonas sp. LL1 OX=2785785 GN=IVG45_11440 PE=4 SV=1 CRC64=0BC827AC740B3C96	697.99	0	11	tr|A0A7T0JJS8|A0A7T0JJS8_9GAMM	8.07615e+07	6.41761e+07	6.34961e+07	7.76866e+07	1.28975e+07	1.23523e+07	1.14944e+07	1.15518e+07	7.47831e+07	6.74096e+07	7.79283e+07	7.32998e+07	7.09314e+07	1.1952e+07	7.40414e+07	0.125496	0.0558499	0.0600987	-2.5634	0.0684095	0	0.1	0	2.60242e-09	0.659452	1.35586e-07	0.771384	4.80269e-12	2.29908e-10
tr|A0A7T0JMI8|A0A7T0JMI8_9GAMM	A0A7T0JMI8	secE	IVG45_19865	Preprotein translocase subunit SecE OS=Methylomonas sp. LL1 OX=2785785 GN=secE PE=4 SV=1 CRC64=E11DBA328070FCDE	134.87	0	3	tr|A0A7T0JMI8|A0A7T0JMI8_9GAMM	6.00932e+06	6.20883e+06	5.91138e+06	6.11902e+06	7.62054e+06	7.89823e+06	8.37195e+06	8.86181e+06	6.72518e+06	6.13659e+06	6.58178e+06	6.06458e+06	6.06417e+06	8.13509e+06	6.35918e+06	0.0213538	0.0666624	0.0510996	0.423295	0.0677054	0	0	0	4.50543e-05	0.184182	0.000236626	0.324184	1.15882e-05	4.39408e-05
tr|A0A7T0JQH1|A0A7T0JQH1_9GAMM	A0A7T0JQH1	IVG45_06215		DctP family TRAP transporter solute-binding subunit OS=Methylomonas sp. LL1 OX=2785785 GN=IVG45_06215 PE=4 SV=1 CRC64=4D4593513E317C6E	317.1	0	8	tr|A0A7T0JQH1|A0A7T0JQH1_9GAMM	6.17403e+06	6.3801e+06	5.48623e+06	6.27382e+06	4.42866e+06	3.96321e+06	4.14831e+06	4.06376e+06	7.01707e+06	5.76214e+06	6.33813e+06	6.71246e+06	6.22393e+06	4.10603e+06	6.5253e+06	0.0664208	0.0481766	0.0836768	-0.600109	0.0676722	0	0.0277778	0	1.87866e-05	0.294703	0.000121437	0.447379	2.96835e-06	1.38548e-05
tr|A0A7T0JN79|A0A7T0JN79_9GAMM	A0A7T0JN79	tagH	IVG45_22200	Type VI secretion system-associated FHA domain protein TagH OS=Methylomonas sp. LL1 OX=2785785 GN=tagH PE=4 SV=1 CRC64=1FE33DE0CE164EB7	780.61	0	9	tr|A0A7T0JN79|A0A7T0JN79_9GAMM	9.60182e+07	7.06565e+07	7.69717e+07	8.77571e+07	8.30387e+07	7.72295e+07	7.85498e+07	8.90377e+07	8.63463e+07	7.97956e+07	9.13891e+07	8.592e+07	8.23644e+07	8.07943e+07	8.61331e+07	0.13597	0.0650432	0.0552803	-0.0252261	0.0676414	0	0	0	0.939694	0.558302	0.955839	0.693105	0.717779	0.73499
tr|A0A7T0JS39|A0A7T0JS39_9GAMM	A0A7T0JS39	IVG45_10690		Uncharacterized protein OS=Methylomonas sp. LL1 OX=2785785 GN=IVG45_10690 PE=4 SV=1 CRC64=8EF71979A52A92AF	146.33	0	4	tr|A0A7T0JS39|A0A7T0JS39_9GAMM	1.50221e+07	1.1933e+07	1.16767e+07	1.32583e+07	4.27906e+06	3.93839e+06	4.13294e+06	3.3129e+06	1.40313e+07	1.25838e+07	1.29772e+07	1.33892e+07	1.25956e+07	4.03566e+06	1.31832e+07	0.118107	0.108657	0.0467043	-1.64047	0.0676019	0	0	0	1.86691e-07	0.681793	3.17367e-06	0.787964	1.02062e-09	1.80865e-08
tr|A0A7T0JQW1|A0A7T0JQW1_9GAMM	A0A7T0JQW1	IVG45_05315		V-type ATP synthase subunit B OS=Methylomonas sp. LL1 OX=2785785 GN=IVG45_05315 PE=4 SV=1 CRC64=4753DF4661D27638	1144.42	0	16	tr|A0A7T0JQW1|A0A7T0JQW1_9GAMM	1.55997e+08	1.73742e+08	1.5504e+08	1.46463e+08	1.47463e+08	1.48801e+08	1.45245e+08	1.48516e+08	1.64237e+08	1.63218e+08	1.55825e+08	1.62611e+08	1.55519e+08	1.47989e+08	1.62915e+08	0.0725772	0.0109405	0.0236845	-0.0715963	0.0670344	0	0	0	0.127424	0.561487	0.17694	0.696179	0.0531528	0.0690245
tr|A0A7T0NX26|A0A7T0NX26_9GAMM	A0A7T0NX26	IVG45_20385		Flagellin FliC OS=Methylomonas sp. LL1 OX=2785785 GN=IVG45_20385 PE=4 SV=1 CRC64=80A681F8EC210F94	5706.8	0	14	tr|A0A7T0NX26|A0A7T0NX26_9GAMM	2.95133e+09	2.4586e+09	2.5687e+09	2.83865e+09	2.21159e+09	2.11726e+09	2.19059e+09	2.19698e+09	2.84487e+09	2.74189e+09	2.94685e+09	2.81151e+09	2.70367e+09	2.19378e+09	2.82819e+09	0.084817	0.0193467	0.0300697	-0.2997	0.0667326	0	0	0	0.00125289	0.308279	0.00367129	0.459946	6.61219e-05	0.000197758
tr|A0A7T0JP23|A0A7T0JP23_9GAMM	A0A7T0JP23	rpsL	IVG45_19905	30S ribosomal protein S12 OS=Methylomonas sp. LL1 OX=2785785 GN=rpsL PE=4 SV=1 CRC64=8D7EB9F16E3C5504	184.94	0	3	tr|A0A7T0JP23|A0A7T0JP23_9GAMM	1.64561e+08	1.50612e+08	1.52687e+08	1.73875e+08	1.42614e+08	1.59815e+08	1.48078e+08	1.51771e+08	1.60403e+08	1.5612e+08	1.74228e+08	1.71578e+08	1.58624e+08	1.49925e+08	1.6599e+08	0.067726	0.0479553	0.0525393	-0.0804685	0.065683	0	0	0	0.176705	0.487036	0.234616	0.632782	0.1016	0.123102
tr|A0A7T0JLU4|A0A7T0JLU4_9GAMM	A0A7T0JLU4	guaA	IVG45_18395	Glutamine-hydrolyzing GMP synthase OS=Methylomonas sp. LL1 OX=2785785 GN=guaA PE=4 SV=1 CRC64=6A34356DC5C5E0F3	1371.12	0	17	tr|A0A7T0JLU4|A0A7T0JLU4_9GAMM	1.57456e+08	1.36451e+08	1.36569e+08	1.53772e+08	1.54582e+08	1.56015e+08	1.60567e+08	1.59732e+08	1.54762e+08	1.34112e+08	1.54942e+08	1.48599e+08	1.45171e+08	1.57874e+08	1.5168e+08	0.076212	0.0182708	0.0660528	0.123459	0.0655254	0.0217391	0	0.0108696	0.0891713	0.782806	0.130868	0.861285	0.187193	0.213782
tr|A0A7T0JKV0|A0A7T0JKV0_9GAMM	A0A7T0JKV0	pyrR	IVG45_15650	Bifunctional pyr operon transcriptional regulator/uracil phosphoribosyltransferase PyrR OS=Methylomonas sp. LL1 OX=2785785 GN=pyrR PE=4 SV=1 CRC64=222A2FD2F1E9E345	162.52	0	5	tr|A0A7T0JKV0|A0A7T0JKV0_9GAMM	9.76783e+06	8.20159e+06	8.50041e+06	9.51653e+06	1.02084e+07	9.53284e+06	1.00007e+07	9.91043e+06	9.87108e+06	8.57188e+06	9.86894e+06	8.97434e+06	9.00847e+06	9.95555e+06	9.42164e+06	0.0847338	0.0285022	0.0701878	0.146501	0.0653663	0	0	0.125	0.0577282	0.517052	0.0904281	0.658897	0.137203	0.161361
tr|A0A7T0NWI0|A0A7T0NWI0_9GAMM	A0A7T0NWI0	IVG45_11735		DUF445 domain-containing protein OS=Methylomonas sp. LL1 OX=2785785 GN=IVG45_11735 PE=4 SV=1 CRC64=7A1520CA54D0355B	635.36	0	8	tr|A0A7T0NWI0|A0A7T0NWI0_9GAMM	3.42099e+07	3.70443e+07	3.54208e+07	4.00617e+07	2.45775e+07	2.74729e+07	2.80003e+07	2.7545e+07	3.701e+07	3.75721e+07	3.82126e+07	3.92261e+07	3.62325e+07	2.75089e+07	3.78923e+07	0.0690616	0.0581862	0.0250161	-0.397025	0.0649306	0.015625	0	0	0.00012867	0.381077	0.000546797	0.534574	4.10982e-06	1.8413e-05
tr|A0A7T0P066|A0A7T0P066_9GAMM	A0A7T0P066	IVG45_10110		Phosphatidylserine/phosphatidylglycerophosphate/ cardiolipin synthase family protein OS=Methylomonas sp. LL1 OX=2785785 GN=IVG45_10110 PE=4 SV=1 CRC64=A3D63D1EC6BE29B7	3993.79	0	32	tr|A0A7T0P066|A0A7T0P066_9GAMM	9.28507e+08	8.09785e+08	8.02037e+08	9.22937e+08	7.92095e+08	7.8031e+08	7.88743e+08	7.62571e+08	9.14373e+08	8.36672e+08	9.11671e+08	8.96793e+08	8.66361e+08	7.84527e+08	9.04232e+08	0.0800202	0.0169098	0.0407951	-0.140084	0.064759	0	0.00316456	0.0126582	0.043237	0.54388	0.0709272	0.682142	0.0152788	0.0228481
tr|A0A7T0JP34|A0A7T0JP34_9GAMM	A0A7T0JP34	IVG45_02050		Type II toxin-antitoxin system Phd/YefM family antitoxin OS=Methylomonas sp. LL1 OX=2785785 GN=IVG45_02050 PE=4 SV=1 CRC64=AD3C292D802CB1FB	74.96	0.000498753	2	tr|A0A7T0JP34|A0A7T0JP34_9GAMM	996293	1.01968e+06	1.00714e+06	1.25186e+06	995871	1.03868e+06	930959	996552	1.03734e+06	904214	1.0826e+06	1.09688e+06	1.01341e+06	996212	1.05997e+06	0.114575	0.0448936	0.0852017	-0.0246684	0.0645049	0	0	0	0.231672	0.606772	0.295692	0.73144	0.478141	0.504683
tr|A0A7T0JNE7|A0A7T0JNE7_9GAMM	A0A7T0JNE7	IVG45_21840		Pyrroline-5-carboxylate reductase OS=Methylomonas sp. LL1 OX=2785785 GN=IVG45_21840 PE=4 SV=1 CRC64=A3A8CB2E13B20E53	479.44	0	6	tr|A0A7T0JNE7|A0A7T0JNE7_9GAMM	7.65702e+07	6.48466e+07	6.26819e+07	6.88651e+07	7.17843e+07	7.15306e+07	6.76392e+07	7.31017e+07	6.98351e+07	6.28369e+07	6.985e+07	7.10222e+07	6.68559e+07	7.16574e+07	6.98425e+07	0.0896128	0.0331322	0.0547045	0.100712	0.0637038	0	0	0	0.389552	0.941298	0.464644	0.964247	0.589032	0.612791
tr|A0A7T0JQF7|A0A7T0JQF7_9GAMM	A0A7T0JQF7	pta	IVG45_06320	Phosphate acetyltransferase OS=Methylomonas sp. LL1 OX=2785785 GN=pta PE=4 SV=1 CRC64=1E06373372B38C85	589.91	0	13	tr|A0A7T0JQF7|A0A7T0JQF7_9GAMM	1.54654e+07	1.37273e+07	1.34481e+07	1.65953e+07	1.39861e+07	1.51556e+07	1.57796e+07	1.55048e+07	1.50634e+07	1.33074e+07	1.6111e+07	1.5384e+07	1.45963e+07	1.53302e+07	1.52237e+07	0.100489	0.0522539	0.0794914	0.0732346	0.0631958	0	0.0166667	0.0333333	0.686024	0.849916	0.744312	0.906096	0.918759	0.924437
tr|A0A7T0JNY6|A0A7T0JNY6_9GAMM	A0A7T0JNY6	IVG45_01630		NUDIX domain-containing protein OS=Methylomonas sp. LL1 OX=2785785 GN=IVG45_01630 PE=4 SV=1 CRC64=E6EDD6A876473FFE	28.25	0.00514801	2	tr|A0A7T0JNY6|A0A7T0JNY6_9GAMM	794523	829766	754542	707486	1.24199e+06	1.15518e+06	1.31173e+06	1.26776e+06	841125	777732	660648	865760	774532	1.25487e+06	809428	0.0682129	0.0529991	0.116515	0.696548	0.0629523	0	0	0	4.28654e-06	0.819357	3.74712e-05	0.887126	5.82516e-06	2.47142e-05
tr|A0A7T0JPZ4|A0A7T0JPZ4_9GAMM	A0A7T0JPZ4	IVG45_04640		Uncharacterized protein OS=Methylomonas sp. LL1 OX=2785785 GN=IVG45_04640 PE=4 SV=1 CRC64=FABFAF8B95827CB9	533.75	0	6	tr|A0A7T0JPZ4|A0A7T0JPZ4_9GAMM	5.73923e+07	5.21175e+07	5.07012e+07	5.3862e+07	5.63384e+07	5.91383e+07	6.05409e+07	6.41123e+07	5.81348e+07	4.93095e+07	5.47248e+07	5.59658e+07	5.29898e+07	5.98396e+07	5.53453e+07	0.0539654	0.053848	0.0688953	0.175483	0.0628507	0.0555556	0	0.0277778	0.0203511	0.701269	0.0376258	0.802991	0.0428965	0.0571587
tr|A0A7T0NXL2|A0A7T0NXL2_9GAMM	A0A7T0NXL2	IVG45_02565		TolC family outer membrane protein OS=Methylomonas sp. LL1 OX=2785785 GN=IVG45_02565 PE=4 SV=1 CRC64=4AF865E7FAB29C99	481.4	0	11	tr|A0A7T0NXL2|A0A7T0NXL2_9GAMM	2.46782e+07	2.12882e+07	2.32118e+07	2.45863e+07	1.90619e+07	1.78068e+07	1.88684e+07	1.93472e+07	2.47025e+07	2.33033e+07	2.58055e+07	2.51997e+07	2.38991e+07	1.89651e+07	2.49511e+07	0.0675827	0.0358144	0.0430809	-0.333027	0.0626733	0	0	0	0.000607837	0.231992	0.00198672	0.381788	3.51063e-05	0.000114315
tr|A0A7T0JP46|A0A7T0JP46_9GAMM	A0A7T0JP46	rplQ	IVG45_20060	50S ribosomal protein L17 OS=Methylomonas sp. LL1 OX=2785785 GN=rplQ PE=4 SV=1 CRC64=F85D30AA6CAF1E08	392.5	0	4	tr|A0A7T0JP46|A0A7T0JP46_9GAMM	2.0281e+08	1.92655e+08	1.90826e+08	1.96179e+08	1.7636e+08	1.89839e+08	1.87702e+08	1.71486e+08	2.06165e+08	1.89607e+08	2.05027e+08	2.01017e+08	1.94417e+08	1.82031e+08	2.03022e+08	0.0270164	0.0487631	0.0377185	-0.0956079	0.0624735	0	0	0	0.0502853	0.470008	0.0806609	0.615881	0.0196686	0.0285283
tr|A0A7T0JJT5|A0A7T0JJT5_9GAMM	A0A7T0JJT5	IVG45_12710		SulP family inorganic anion transporter OS=Methylomonas sp. LL1 OX=2785785 GN=IVG45_12710 PE=4 SV=1 CRC64=53B9D1937E8BFC9D	262.66	0	2	tr|A0A7T0JJT5|A0A7T0JJT5_9GAMM	1.39134e+06	4.0245e+06	2.9063e+06	3.14514e+06	7.8793e+07	8.11883e+07	8.82599e+07	8.4974e+07	3.18822e+06	3.1287e+06	3.1857e+06	2.74655e+06	3.02572e+06	8.30811e+07	3.1572e+06	0.381914	0.0500615	0.0693214	4.77992	0.0624316	0.25	0	0.2	1.2138e-07	0.524846	2.33913e-06	0.666288	6.34483e-10	1.26448e-08
tr|A0A7T0NXF1|A0A7T0NXF1_9GAMM	A0A7T0NXF1	IVG45_00705		Uncharacterized protein OS=Methylomonas sp. LL1 OX=2785785 GN=IVG45_00705 PE=4 SV=1 CRC64=5E3133D40B16314F	1475.53	0	17	tr|A0A7T0NXF1|A0A7T0NXF1_9GAMM	2.59598e+08	2.28977e+08	2.40119e+08	2.56016e+08	2.27838e+08	2.24197e+08	2.27622e+08	2.26748e+08	2.59937e+08	2.45017e+08	2.66825e+08	2.57857e+08	2.48068e+08	2.27185e+08	2.58897e+08	0.0578979	0.00737238	0.0353803	-0.126126	0.0623736	0.0078125	0.0234375	0.03125	0.0437434	0.271012	0.0715327	0.422493	0.00599744	0.00991957
tr|A0A7T0JKL5|A0A7T0JKL5_9GAMM	A0A7T0JKL5	prlC	IVG45_14960	Oligopeptidase A OS=Methylomonas sp. LL1 OX=2785785 GN=prlC PE=4 SV=1 CRC64=7503A2645BA33037	1521.62	0	22	tr|A0A7T0JKL5|A0A7T0JKL5_9GAMM	1.08823e+08	9.136e+07	9.34054e+07	1.02114e+08	1.12063e+08	1.10703e+08	1.09722e+08	1.13904e+08	1.01852e+08	1.00655e+08	1.0751e+08	1.01998e+08	9.77599e+07	1.11383e+08	1.01925e+08	0.0816727	0.016242	0.0297423	0.189622	0.0616272	0	0	0	0.0196927	0.367509	0.0366163	0.521929	0.0207543	0.0299031
tr|A0A7T0JLJ7|A0A7T0JLJ7_9GAMM	A0A7T0JLJ7	IVG45_16070		Glycine--tRNA ligase subunit beta OS=Methylomonas sp. LL1 OX=2785785 GN=IVG45_16070 PE=4 SV=1 CRC64=0B51C5B16E80D148	2137.37	0	27	tr|A0A7T0JLJ7|A0A7T0JLJ7_9GAMM	2.86142e+08	2.52593e+08	2.42635e+08	2.74071e+08	2.27294e+08	2.34222e+08	2.36108e+08	2.27689e+08	2.76142e+08	2.625e+08	2.78695e+08	2.72909e+08	2.63332e+08	2.30955e+08	2.74525e+08	0.0751061	0.0194515	0.0260977	-0.188213	0.0612321	0	0	0	0.0125621	0.440076	0.024791	0.590015	0.00175268	0.00334732
tr|A0A7T0JP07|A0A7T0JP07_9GAMM	A0A7T0JP07	sucD	IVG45_19720	Succinate--CoA ligase subunit alpha OS=Methylomonas sp. LL1 OX=2785785 GN=sucD PE=4 SV=1 CRC64=42FA34416E37ED09	510.89	0	9	tr|A0A7T0JP07|A0A7T0JP07_9GAMM	4.14801e+07	4.809e+07	5.07912e+07	4.27596e+07	5.7969e+07	6.30382e+07	6.21844e+07	6.13549e+07	4.69146e+07	5.45862e+07	4.61579e+07	4.7702e+07	4.54248e+07	6.17697e+07	4.73083e+07	0.0960955	0.0363249	0.079488	0.445872	0.0610503	0.0416667	0	0	0.000367116	0.291332	0.00133028	0.443814	0.000323841	0.000776801
tr|A0A7T0NWX4|A0A7T0NWX4_9GAMM	A0A7T0NWX4	IVG45_14505		Cold-shock protein OS=Methylomonas sp. LL1 OX=2785785 GN=IVG45_14505 PE=4 SV=1 CRC64=7D5CAD19C6F18D0E	596.69	0	5	tr|A0A7T0NWX4|A0A7T0NWX4_9GAMM	1.68808e+08	1.54362e+08	1.88719e+08	1.8758e+08	1.30731e+08	1.04138e+08	1.10532e+08	1.31944e+08	1.74393e+08	1.83125e+08	2.00311e+08	1.88178e+08	1.78194e+08	1.20632e+08	1.85651e+08	0.0940049	0.118238	0.0580411	-0.565912	0.0610185	0	0	0	0.000560463	0.253233	0.00186807	0.405204	3.70016e-05	0.00011856
tr|A0A7T0JQM0|A0A7T0JQM0_9GAMM	A0A7T0JQM0	acs	IVG45_06820	Acetate--CoA ligase OS=Methylomonas sp. LL1 OX=2785785 GN=acs PE=4 SV=1 CRC64=F678DB309BDAA55F	1068.01	0	18	tr|A0A7T0JQM0|A0A7T0JQM0_9GAMM	1.05231e+08	9.79941e+07	9.94915e+07	1.03893e+08	9.51784e+07	9.18674e+07	9.26883e+07	9.56398e+07	1.04169e+08	1.10111e+08	1.05958e+08	1.06141e+08	1.01692e+08	9.39333e+07	1.06049e+08	0.0340225	0.019695	0.0235197	-0.11429	0.0608633	0.0108696	0	0	0.0231977	0.155229	0.0421116	0.286995	0.00114818	0.0023127
tr|A0A7T0JN14|A0A7T0JN14_9GAMM	A0A7T0JN14	IVG45_21320		ATP/GTP-binding protein OS=Methylomonas sp. LL1 OX=2785785 GN=IVG45_21320 PE=4 SV=1 CRC64=26033E87C353CC29	294.98	0	7	tr|A0A7T0JN14|A0A7T0JN14_9GAMM	4.29356e+07	4.04402e+07	4.15057e+07	4.55418e+07	3.53179e+07	3.20795e+07	3.26805e+07	3.4084e+07	4.4209e+07	4.12385e+07	4.46886e+07	4.38533e+07	4.22207e+07	3.33823e+07	4.40311e+07	0.0518289	0.0433036	0.0355029	-0.338979	0.0607704	0	0	0	0.000186074	0.577836	0.000747448	0.709507	1.29788e-05	4.83689e-05
tr|A0A7T0JMN4|A0A7T0JMN4_9GAMM	A0A7T0JMN4	nusG	IVG45_19870	Transcription termination/antitermination protein NusG OS=Methylomonas sp. LL1 OX=2785785 GN=nusG PE=4 SV=1 CRC64=FC070A4F943B1382	663.91	0	10	tr|A0A7T0JMN4|A0A7T0JMN4_9GAMM	2.05826e+08	1.75316e+08	1.74087e+08	1.86159e+08	1.81246e+08	1.89078e+08	1.84364e+08	1.84637e+08	1.886e+08	1.74623e+08	1.90013e+08	1.88238e+08	1.80737e+08	1.84501e+08	1.88419e+08	0.0792619	0.0174324	0.0388663	0.0303814	0.0606994	0.0441176	0.0441176	0.0588235	0.988455	0.968638	0.991882	0.979666	0.997729	0.997904
tr|A0A7T0NXD8|A0A7T0NXD8_9GAMM	A0A7T0NXD8	adk	IVG45_15075	Adenylate kinase OS=Methylomonas sp. LL1 OX=2785785 GN=adk PE=4 SV=1 CRC64=1BDD748AB98DFD90	1179.7	0	13	tr|A0A7T0NXD8|A0A7T0NXD8_9GAMM	4.99995e+08	4.47257e+08	4.61662e+08	4.8777e+08	5.40334e+08	5.28352e+08	5.25533e+08	5.31427e+08	4.90195e+08	4.8566e+08	5.08513e+08	4.99513e+08	4.74716e+08	5.29889e+08	4.94854e+08	0.0506826	0.0120752	0.0204802	0.159165	0.0604187	0	0	0	0.00711761	0.2166	0.0153361	0.363794	0.00530789	0.00888057
tr|A0A7T0NWX3|A0A7T0NWX3_9GAMM	A0A7T0NWX3	IVG45_19710		DUF2442 domain-containing protein OS=Methylomonas sp. LL1 OX=2785785 GN=IVG45_19710 PE=4 SV=1 CRC64=1543A251E5809C67	26.89	0.00554844	1	tr|A0A7T0NWX3|A0A7T0NWX3_9GAMM	338504	200339	266171	347977	240369	299729	245674	286754	301839	254196	336494	324328	302337	266214	313083	0.239591	0.110222	0.119337	-0.177483	0.0598527	0	0	0	0.675432	0.581772	0.734042	0.711635	0.564668	0.58862
tr|A0A7T0JNE8|A0A7T0JNE8_9GAMM	A0A7T0JNE8	IVG45_21530		NrtR-regulated NrtX OS=Methylomonas sp. LL1 OX=2785785 GN=IVG45_21530 PE=4 SV=1 CRC64=64CC7A7BA25152C9	282.3	0	8	tr|A0A7T0JNE8|A0A7T0JNE8_9GAMM	1.4117e+07	1.46228e+07	1.32303e+07	1.392e+07	1.05062e+07	1.08439e+07	1.00189e+07	9.92042e+06	1.46631e+07	1.43835e+07	1.46097e+07	1.46131e+07	1.40185e+07	1.02626e+07	1.46114e+07	0.0412657	0.0418364	0.00857789	-0.45031	0.0597996	0	0.05	0.075	1.97821e-05	0.205249	0.000126927	0.349459	1.85486e-07	1.28508e-06
tr|A0A7T0JP72|A0A7T0JP72_9GAMM	A0A7T0JP72	dapB	IVG45_00580	4-hydroxy-tetrahydrodipicolinate reductase OS=Methylomonas sp. LL1 OX=2785785 GN=dapB PE=4 SV=1 CRC64=F0AE0129A03A99B7	670.28	0	10	tr|A0A7T0JP72|A0A7T0JP72_9GAMM	5.85523e+07	5.33389e+07	5.06767e+07	5.332e+07	5.97503e+07	5.71782e+07	5.81745e+07	5.67122e+07	5.79551e+07	5.52762e+07	5.56515e+07	5.54942e+07	5.33294e+07	5.76764e+07	5.55729e+07	0.061137	0.0231911	0.0222854	0.112995	0.0594469	0	0	0	0.0792153	0.314191	0.118844	0.466098	0.110457	0.132967
tr|A0A7T0JJR7|A0A7T0JJR7_9GAMM	A0A7T0JJR7	aspS	IVG45_12540	Aspartate--tRNA ligase OS=Methylomonas sp. LL1 OX=2785785 GN=aspS PE=4 SV=1 CRC64=B8DBD64CBD2715D2	1686.66	0	25	tr|A0A7T0JJR7|A0A7T0JJR7_9GAMM	2.67225e+08	2.6183e+08	2.57144e+08	2.50259e+08	3.09508e+08	3.10933e+08	2.99355e+08	3.09602e+08	2.70824e+08	2.95933e+08	2.61545e+08	2.69914e+08	2.59487e+08	3.09555e+08	2.70369e+08	0.0277807	0.0174695	0.0540947	0.254592	0.059324	0	0	0	0.000215294	0.148201	0.000835827	0.278948	0.000388157	0.000912283
tr|A0A7T0JPX6|A0A7T0JPX6_9GAMM	A0A7T0JPX6	IVG45_04560		Protein-glutamate O-methyltransferase CheR OS=Methylomonas sp. LL1 OX=2785785 GN=IVG45_04560 PE=4 SV=1 CRC64=70133B38C18D756D	99.47	0	4	tr|A0A7T0JPX6|A0A7T0JPX6_9GAMM	6.15051e+06	4.7515e+06	4.90623e+06	5.1458e+06	4.45258e+06	4.29194e+06	4.21243e+06	4.19121e+06	5.59718e+06	4.89294e+06	5.20301e+06	5.26403e+06	5.02602e+06	4.25218e+06	5.23352e+06	0.120123	0.0276587	0.0550954	-0.240865	0.0587522	0	0	0	0.00803793	0.947057	0.0170373	0.966713	0.00361729	0.00632844
tr|A0A7T0JQ13|A0A7T0JQ13_9GAMM	A0A7T0JQ13	dnaQ	IVG45_05170	DNA polymerase III subunit epsilon OS=Methylomonas sp. LL1 OX=2785785 GN=dnaQ PE=4 SV=1 CRC64=FD95FD1526DEC5F9	94.6	0	2	tr|A0A7T0JQ13|A0A7T0JQ13_9GAMM	653897	1.03358e+06	1.10423e+06	752082	1.68606e+06	1.56845e+06	1.5431e+06	1.85582e+06	844984	1.28172e+06	904808	931786	892830	1.62726e+06	918297	0.244886	0.0857466	0.199122	0.883195	0.0585727	0.125	0	0	0.000506206	0.39878	0.001726	0.550011	0.000501467	0.0011389
tr|A0A7T0JSI6|A0A7T0JSI6_9GAMM	A0A7T0JSI6	IVG45_08200		YbhB/YbcL family Raf kinase inhibitor-like protein OS=Methylomonas sp. LL1 OX=2785785 GN=IVG45_08200 PE=4 SV=1 CRC64=D69AA902B4C0502F	229.67	0	5	tr|A0A7T0JSI6|A0A7T0JSI6_9GAMM	1.74387e+07	1.09818e+07	1.13338e+07	1.30684e+07	1.34469e+07	1.39052e+07	1.29323e+07	1.42896e+07	1.33138e+07	1.16269e+07	1.4026e+07	1.20582e+07	1.22011e+07	1.3676e+07	1.2686e+07	0.224582	0.0429555	0.0868922	0.168088	0.0581068	0	0	0	0.619959	0.848048	0.68519	0.906096	0.72479	0.741283
tr|A0A7T0NZD9|A0A7T0NZD9_9GAMM	A0A7T0NZD9	IVG45_06330		Acetate kinase OS=Methylomonas sp. LL1 OX=2785785 GN=IVG45_06330 PE=4 SV=1 CRC64=AB964B20D0F5AD19	499.64	0	10	tr|A0A7T0NZD9|A0A7T0NZD9_9GAMM	1.88826e+07	1.70892e+07	1.70075e+07	1.77674e+07	1.36247e+07	1.49164e+07	1.39009e+07	1.44838e+07	1.80822e+07	1.76836e+07	1.81876e+07	1.82427e+07	1.74283e+07	1.41923e+07	1.81349e+07	0.0490194	0.0407777	0.0139917	-0.296351	0.057604	0.0227273	0	0	0.000281064	0.53881	0.00105046	0.677741	1.10621e-05	4.24659e-05
tr|A0A7T0JQG9|A0A7T0JQG9_9GAMM	A0A7T0JQG9	IVG45_06665		MucB/RseB C-terminal domain-containing protein OS=Methylomonas sp. LL1 OX=2785785 GN=IVG45_06665 PE=4 SV=1 CRC64=1EB4132A55DBFFC5	687.36	0	15	tr|A0A7T0JQG9|A0A7T0JQG9_9GAMM	5.60428e+07	4.88185e+07	5.29656e+07	5.33514e+07	9.79457e+07	9.52726e+07	9.33327e+07	9.72193e+07	5.46595e+07	4.93719e+07	5.65645e+07	5.59944e+07	5.31585e+07	9.62459e+07	5.5327e+07	0.056507	0.0216157	0.0606188	0.856361	0.0575872	0	0	0.0131579	1.2589e-07	0.583903	2.39375e-06	0.712778	6.0007e-09	7.66266e-08
tr|A0A7T0NWV4|A0A7T0NWV4_9GAMM	A0A7T0NWV4	IVG45_14195		Exosortase system-associated protein, TIGR04073 family OS=Methylomonas sp. LL1 OX=2785785 GN=IVG45_14195 PE=4 SV=1 CRC64=761E4F03A5FE189C	261.93	0	3	tr|A0A7T0NWV4|A0A7T0NWV4_9GAMM	8.63334e+07	8.32786e+07	8.86162e+07	9.23518e+07	5.50283e+07	6.41576e+07	6.51175e+07	6.0499e+07	9.35174e+07	8.54734e+07	1.03984e+08	8.86065e+07	8.74748e+07	6.23283e+07	9.1062e+07	0.0436375	0.0746847	0.0871954	-0.489479	0.0575792	0	0	0	3.68631e-05	0.276688	0.000203882	0.428776	6.44028e-06	2.68431e-05
tr|A0A7T0NYG0|A0A7T0NYG0_9GAMM	A0A7T0NYG0	rpoE	IVG45_06675	RNA polymerase sigma factor RpoE OS=Methylomonas sp. LL1 OX=2785785 GN=rpoE PE=4 SV=1 CRC64=32C43DD730E541F2	171.72	0	4	tr|A0A7T0NYG0|A0A7T0NYG0_9GAMM	7.20842e+06	6.07667e+06	5.63723e+06	6.46481e+06	2.3233e+06	2.40107e+06	2.38733e+06	2.15213e+06	6.58709e+06	5.9134e+06	7.52742e+06	6.45839e+06	6.27074e+06	2.35531e+06	6.52274e+06	0.105018	0.0493758	0.101304	-1.41216	0.0574632	0	0	0	7.40316e-08	0.540097	1.65642e-06	0.679031	2.25777e-09	3.46018e-08
tr|A0A7T0JR86|A0A7T0JR86_9GAMM	A0A7T0JR86	acnB	IVG45_08210	Bifunctional aconitate hydratase 2/2-methylisocitrate dehydratase OS=Methylomonas sp. LL1 OX=2785785 GN=acnB PE=4 SV=1 CRC64=9ADBD116E11E5CC3	4045.48	0	41	tr|A0A7T0JR86|A0A7T0JR86_9GAMM	7.29961e+08	6.46651e+08	6.44424e+08	6.8565e+08	5.19749e+08	5.11365e+08	5.12941e+08	5.09286e+08	6.88056e+08	6.89937e+08	6.98728e+08	6.95889e+08	6.66151e+08	5.12153e+08	6.92913e+08	0.0594901	0.00882554	0.00720839	-0.378657	0.0574305	0.00333333	0.00666667	0.01	4.17305e-05	0.495176	0.000224823	0.638581	6.77626e-07	3.95788e-06
tr|A0A7T0JJ33|A0A7T0JJ33_9GAMM	A0A7T0JJ33	IVG45_00410		Restriction endonuclease OS=Methylomonas sp. LL1 OX=2785785 GN=IVG45_00410 PE=4 SV=1 CRC64=6A1C6EB680EABD0F	342.55	0	10	tr|A0A7T0JJ33|A0A7T0JJ33_9GAMM	2.1259e+07	1.73892e+07	1.71233e+07	1.78644e+07	1.22199e+07	1.25062e+07	1.3206e+07	1.23228e+07	1.86463e+07	1.62483e+07	1.82283e+07	1.84491e+07	1.76268e+07	1.24145e+07	1.83387e+07	0.104547	0.0353578	0.0620193	-0.505655	0.0572229	0	0	0	7.29042e-05	0.658313	0.000345301	0.770398	1.3339e-05	4.9422e-05
tr|A0A7T0JP37|A0A7T0JP37_9GAMM	A0A7T0JP37	IVG45_02850		DUF1993 domain-containing protein OS=Methylomonas sp. LL1 OX=2785785 GN=IVG45_02850 PE=4 SV=1 CRC64=88F5590801B8DA10	568.7	0	9	tr|A0A7T0JP37|A0A7T0JP37_9GAMM	7.51076e+07	5.74872e+07	6.06307e+07	6.92782e+07	6.40151e+07	6.56528e+07	6.56771e+07	7.21665e+07	6.87523e+07	6.47775e+07	7.17743e+07	6.61287e+07	6.49544e+07	6.5665e+07	6.74405e+07	0.122673	0.0539867	0.0455144	0.0188992	0.0571176	0	0	0	0.714264	0.549399	0.769821	0.686419	0.786278	0.796986
tr|A0A7T0NY72|A0A7T0NY72_9GAMM	A0A7T0NY72	IVG45_21885		TIGR00266 family protein OS=Methylomonas sp. LL1 OX=2785785 GN=IVG45_21885 PE=4 SV=1 CRC64=1DBC33B5173DAC25	499.7	0	6	tr|A0A7T0NY72|A0A7T0NY72_9GAMM	4.11322e+07	3.30951e+07	3.66302e+07	3.75571e+07	3.69833e+07	3.75559e+07	3.73529e+07	3.6142e+07	3.84552e+07	3.55381e+07	4.01704e+07	3.87099e+07	3.70937e+07	3.71681e+07	3.85826e+07	0.0890185	0.0168714	0.0507641	0.00298796	0.0568817	0	0	0	0.994674	0.551202	0.996534	0.687353	0.705027	0.723354
tr|A0A7T0JS25|A0A7T0JS25_9GAMM	A0A7T0JS25	IVG45_06285		Dienelactone hydrolase family protein OS=Methylomonas sp. LL1 OX=2785785 GN=IVG45_06285 PE=4 SV=1 CRC64=1245B97AC43A8595	403.61	0	8	tr|A0A7T0JS25|A0A7T0JS25_9GAMM	4.2479e+07	3.90468e+07	4.10313e+07	4.54469e+07	5.07096e+07	4.98902e+07	5.04149e+07	5.12211e+07	4.38255e+07	4.03813e+07	4.6186e+07	4.30256e+07	4.17552e+07	5.05622e+07	4.34255e+07	0.0641378	0.0110065	0.0552095	0.276316	0.0567445	0.0208333	0.0208333	0	0.000824638	0.485976	0.00257885	0.632035	0.000707928	0.00153169
tr|A0A7T0NXK7|A0A7T0NXK7_9GAMM	A0A7T0NXK7	IVG45_02490		PilZ domain-containing protein OS=Methylomonas sp. LL1 OX=2785785 GN=IVG45_02490 PE=4 SV=1 CRC64=9607BEF0C36B6A7F	199.57	0	5	tr|A0A7T0NXK7|A0A7T0NXK7_9GAMM	2.75663e+07	2.27532e+07	2.18565e+07	2.29327e+07	2.2001e+07	2.2287e+07	2.10653e+07	2.06887e+07	2.37381e+07	2.31491e+07	2.38399e+07	2.37797e+07	2.2843e+07	2.15332e+07	2.37589e+07	0.108069	0.0351713	0.0135912	-0.0855186	0.0567286	0	0	0	0.102585	0.965565	0.147398	0.978466	0.088585	0.108544
tr|A0A7T0JPV4|A0A7T0JPV4_9GAMM	A0A7T0JPV4	IVG45_04675		OmpH family outer membrane protein OS=Methylomonas sp. LL1 OX=2785785 GN=IVG45_04675 PE=4 SV=1 CRC64=2FA249ED90ED89E9	1850.39	0	12	tr|A0A7T0JPV4|A0A7T0JPV4_9GAMM	7.75431e+08	6.69474e+08	6.7997e+08	7.42048e+08	8.23241e+08	8.33402e+08	8.2082e+08	8.0318e+08	7.38935e+08	7.08207e+08	7.43633e+08	7.38195e+08	7.11009e+08	8.2203e+08	7.38565e+08	0.070553	0.0153196	0.0221286	0.210699	0.0562336	0	0	0.00543478	0.00750485	0.581674	0.016051	0.711635	0.00382522	0.00665644
tr|A0A7T0NVD3|A0A7T0NVD3_9GAMM	A0A7T0NVD3	IVG45_00450		SMEK domain-containing protein OS=Methylomonas sp. LL1 OX=2785785 GN=IVG45_00450 PE=4 SV=1 CRC64=5F17249994FA681D	130.64	0	3	tr|A0A7T0NVD3|A0A7T0NVD3_9GAMM	6.31473e+06	5.04574e+06	5.03938e+06	5.74441e+06	2.33678e+06	2.50799e+06	2.35207e+06	2.52017e+06	5.93933e+06	5.33506e+06	5.87196e+06	5.26098e+06	5.39508e+06	2.43003e+06	5.60351e+06	0.111195	0.0404556	0.0630488	-1.14838	0.0560603	0	0	0	3.9425e-07	0.809849	5.58164e-06	0.881226	6.0429e-09	7.66659e-08
tr|A0A7T0P033|A0A7T0P033_9GAMM	A0A7T0P033	yeiP	IVG45_09280	Elongation factor P-like protein YeiP OS=Methylomonas sp. LL1 OX=2785785 GN=yeiP PE=4 SV=1 CRC64=9FDB225EC64B6A32	247.85	0	4	tr|A0A7T0P033|A0A7T0P033_9GAMM	4.38071e+07	3.89809e+07	4.09078e+07	4.21765e+07	3.77856e+07	3.96344e+07	3.78531e+07	4.0665e+07	4.39529e+07	4.06547e+07	4.24192e+07	4.43396e+07	4.15421e+07	3.87438e+07	4.3186e+07	0.0491711	0.0361679	0.0391511	-0.100825	0.0559301	0	0	0	0.116703	0.396312	0.165044	0.547689	0.0410821	0.0551076
tr|A0A7T0JKJ6|A0A7T0JKJ6_9GAMM	A0A7T0JKJ6	IVG45_13820		Uncharacterized protein OS=Methylomonas sp. LL1 OX=2785785 GN=IVG45_13820 PE=4 SV=1 CRC64=6D1646D97809BA65	352.55	0	8	tr|A0A7T0JKJ6|A0A7T0JKJ6_9GAMM	6.83931e+07	5.93995e+07	5.77354e+07	5.94305e+07	7.25483e+07	7.66225e+07	7.5755e+07	7.29579e+07	6.16466e+07	6.0063e+07	6.18771e+07	6.36817e+07	5.9415e+07	7.43565e+07	6.17618e+07	0.07894	0.0271494	0.0239684	0.323376	0.055886	0.0681818	0.0227273	0.0909091	0.00145444	0.794611	0.00411827	0.869366	0.00028347	0.000688202
tr|A0A7T0JSZ1|A0A7T0JSZ1_9GAMM	A0A7T0JSZ1	rfbG	IVG45_08315	CDP-glucose 4,6-dehydratase OS=Methylomonas sp. LL1 OX=2785785 GN=rfbG PE=4 SV=1 CRC64=C30F04D781C2A729	217.36	0	5	tr|A0A7T0JSZ1|A0A7T0JSZ1_9GAMM	1.3918e+07	9.98281e+06	1.14073e+07	1.25718e+07	1.12901e+07	1.15177e+07	1.1255e+07	1.33777e+07	1.29337e+07	1.17981e+07	1.32961e+07	1.19801e+07	1.19895e+07	1.14039e+07	1.24569e+07	0.13998	0.0858687	0.0581363	-0.0706217	0.0558123	0	0	0	0.954383	0.500071	0.966628	0.643619	0.6772	0.696999
tr|A0A7T0JMX5|A0A7T0JMX5_9GAMM	A0A7T0JMX5	IVG45_19830		50S ribosomal protein L25/general stress protein Ctc OS=Methylomonas sp. LL1 OX=2785785 GN=IVG45_19830 PE=4 SV=1 CRC64=D0772900E44D0107	989.44	0	6	tr|A0A7T0JMX5|A0A7T0JMX5_9GAMM	3.71842e+08	3.78629e+08	3.81218e+08	4.08678e+08	4.03873e+08	3.91729e+08	3.9839e+08	4.36286e+08	3.91814e+08	3.85218e+08	3.9802e+08	4.09404e+08	3.79924e+08	4.01131e+08	3.94917e+08	0.0421035	0.0485267	0.0259697	0.0783406	0.0558044	0.0217391	0	0.0217391	0.150459	0.403099	0.204033	0.552961	0.236867	0.263917
tr|A0A7T0JP10|A0A7T0JP10_9GAMM	A0A7T0JP10	IVG45_02700		STAS domain-containing protein OS=Methylomonas sp. LL1 OX=2785785 GN=IVG45_02700 PE=4 SV=1 CRC64=A67C5845283027A4	30.95	0.00521739	1	tr|A0A7T0JP10|A0A7T0JP10_9GAMM	1.45547e+06	1.14618e+06	1.01078e+06	1.12824e+06	1.03519e+06	993031	946915	1.14609e+06	1.20959e+06	1.17604e+06	1.18799e+06	1.16829e+06	1.13721e+06	1.01411e+06	1.18201e+06	0.160266	0.0826865	0.0151841	-0.165553	0.0557696	0	0	0	0.126753	0.899112	0.176291	0.938376	0.101135	0.122653
tr|A0A7T0JRQ6|A0A7T0JRQ6_9GAMM	A0A7T0JRQ6	IVG45_05285		V-type ATP synthase subunit A OS=Methylomonas sp. LL1 OX=2785785 GN=IVG45_05285 PE=4 SV=1 CRC64=BD8420CECF8E277D	1595.49	0	20	tr|A0A7T0JRQ6|A0A7T0JRQ6_9GAMM	3.05478e+08	2.81893e+08	2.78437e+08	2.78822e+08	3.02175e+08	2.88893e+08	2.93254e+08	2.90716e+08	3.00723e+08	2.89714e+08	2.931e+08	2.88785e+08	2.80358e+08	2.91985e+08	2.91407e+08	0.0453338	0.0200458	0.0185001	0.0586344	0.0557645	0	0	0	0.412763	0.468164	0.488305	0.614392	0.5519	0.576233
tr|A0A7T0NYF6|A0A7T0NYF6_9GAMM	A0A7T0NYF6	IVG45_06595		HlyD family secretion protein OS=Methylomonas sp. LL1 OX=2785785 GN=IVG45_06595 PE=4 SV=1 CRC64=200071E2FF2B4217	841.84	0	13	tr|A0A7T0NYF6|A0A7T0NYF6_9GAMM	5.83687e+07	5.82067e+07	5.3684e+07	5.71256e+07	1.39627e+07	1.43725e+07	1.50751e+07	1.43415e+07	5.92325e+07	5.38753e+07	6.05804e+07	6.09047e+07	5.76661e+07	1.4357e+07	5.99064e+07	0.0383349	0.0321267	0.0556415	-2.00591	0.0549583	0.015625	0	0	7.58211e-11	0.451802	1.3116e-08	0.601405	1.81723e-13	1.89355e-11
tr|A0A7T0JLW8|A0A7T0JLW8_9GAMM	A0A7T0JLW8	IVG45_18670		Circularly permuted type 2 ATP-grasp protein OS=Methylomonas sp. LL1 OX=2785785 GN=IVG45_18670 PE=4 SV=1 CRC64=400A2817EC094458	922.2	0	14	tr|A0A7T0JLW8|A0A7T0JLW8_9GAMM	7.6988e+07	6.9903e+07	7.36057e+07	7.59031e+07	3.73407e+07	3.81445e+07	3.73218e+07	4.15982e+07	7.78441e+07	7.49419e+07	7.89368e+07	7.74207e+07	7.47544e+07	3.77426e+07	7.76324e+07	0.0422838	0.0527022	0.021843	-0.985876	0.0546656	0	0.0340909	0	9.71834e-08	0.222392	1.99341e-06	0.37018	2.57783e-10	6.16077e-09
tr|A0A7T0JN48|A0A7T0JN48_9GAMM	A0A7T0JN48	IVG45_22035		Efflux RND transporter permease subunit OS=Methylomonas sp. LL1 OX=2785785 GN=IVG45_22035 PE=4 SV=1 CRC64=AA66A44198A26D17	620.52	0	16	tr|A0A7T0JN48|A0A7T0JN48_9GAMM	4.88033e+07	3.87237e+07	3.51654e+07	4.26692e+07	3.36773e+07	3.09314e+07	3.21918e+07	3.51366e+07	4.35435e+07	3.54555e+07	4.25731e+07	4.18573e+07	4.06964e+07	3.29345e+07	4.22152e+07	0.14135	0.0552271	0.0897498	-0.30397	0.054507	0	0	0	0.0126721	0.923761	0.0249515	0.953406	0.0124148	0.0189458
tr|A0A7T0NW11|A0A7T0NW11_9GAMM	A0A7T0NW11	IVG45_15960		ParB/RepB/Spo0J family partition protein OS=Methylomonas sp. LL1 OX=2785785 GN=IVG45_15960 PE=4 SV=1 CRC64=E47CD4115B7EEEB9	581.42	0	10	tr|A0A7T0NW11|A0A7T0NW11_9GAMM	2.28237e+07	1.79691e+07	1.81224e+07	2.00812e+07	1.86815e+07	1.81734e+07	1.7892e+07	2.01867e+07	2.02712e+07	1.91403e+07	2.03651e+07	1.93587e+07	1.91018e+07	1.84274e+07	1.98149e+07	0.11464	0.0545801	0.0315703	-0.0500932	0.0543929	0	0	0	0.422463	0.914938	0.498422	0.947879	0.510429	0.53594
tr|A0A7T0JN24|A0A7T0JN24_9GAMM	A0A7T0JN24	IVG45_17335		Response regulator transcription factor OS=Methylomonas sp. LL1 OX=2785785 GN=IVG45_17335 PE=4 SV=1 CRC64=3E04DF72866E9905	76.07	0.000501253	2	tr|A0A7T0JN24|A0A7T0JN24_9GAMM	1.76755e+06	1.28837e+06	1.40741e+06	1.40224e+06	1.21789e+06	1.29613e+06	1.11288e+06	1.09978e+06	1.51499e+06	1.41024e+06	1.49334e+06	1.42397e+06	1.40482e+06	1.16539e+06	1.45865e+06	0.141948	0.0785562	0.0351503	-0.271044	0.0538435	0	0	0	0.0178933	0.967816	0.0337279	0.979472	0.00766557	0.0123036
tr|A0A7T0JR00|A0A7T0JR00_9GAMM	A0A7T0JR00	IVG45_08260		Alpha-1,2-fucosyltransferase OS=Methylomonas sp. LL1 OX=2785785 GN=IVG45_08260 PE=4 SV=1 CRC64=40EA9F90C753DBF1	407.34	0	11	tr|A0A7T0JR00|A0A7T0JR00_9GAMM	4.3412e+07	3.98173e+07	3.65319e+07	4.09476e+07	3.41598e+07	3.50307e+07	3.45578e+07	3.67396e+07	4.1783e+07	4.14686e+07	4.22002e+07	4.20321e+07	4.03824e+07	3.47942e+07	4.19075e+07	0.0710923	0.0323356	0.00760222	-0.214771	0.0536173	0	0	0	0.0115911	0.308037	0.0231556	0.459849	0.000895756	0.0018747
tr|A0A7T0JP14|A0A7T0JP14_9GAMM	A0A7T0JP14	IVG45_21940		DegT/DnrJ/EryC1/StrS family aminotransferase OS=Methylomonas sp. LL1 OX=2785785 GN=IVG45_21940 PE=4 SV=1 CRC64=B62CCF285D2183A8	285.43	0	5	tr|A0A7T0JP14|A0A7T0JP14_9GAMM	7.83335e+06	5.74985e+06	6.01128e+06	6.52087e+06	5.98004e+06	6.28761e+06	5.65844e+06	6.06877e+06	6.60787e+06	5.72483e+06	6.74195e+06	6.38866e+06	6.26607e+06	6.02441e+06	6.49826e+06	0.141944	0.0435246	0.0709196	-0.0555882	0.053481	0	0	0	0.26946	0.784788	0.338449	0.861877	0.452241	0.479482
tr|A0A7T0JNY5|A0A7T0JNY5_9GAMM	A0A7T0JNY5	hemF	IVG45_02080	Oxygen-dependent coproporphyrinogen oxidase OS=Methylomonas sp. LL1 OX=2785785 GN=hemF PE=4 SV=1 CRC64=CC5C1293395D6D22	267.29	0	7	tr|A0A7T0JNY5|A0A7T0JNY5_9GAMM	7.31017e+06	8.70525e+06	1.00864e+07	6.70117e+06	1.13762e+07	1.11733e+07	1.17333e+07	1.10175e+07	8.14053e+06	1.02129e+07	7.85791e+06	8.41869e+06	8.00771e+06	1.12748e+07	8.27961e+06	0.184286	0.0273042	0.122656	0.499074	0.0534642	0.0277778	0	0.0555556	0.00363207	0.541884	0.0088343	0.680621	0.00433033	0.0074214
tr|A0A7T0NWD3|A0A7T0NWD3_9GAMM	A0A7T0NWD3	IVG45_14210		Tryptophan 7-halogenase OS=Methylomonas sp. LL1 OX=2785785 GN=IVG45_14210 PE=4 SV=1 CRC64=F2F2BFEE63E5FBCB	652.54	0	10	tr|A0A7T0NWD3|A0A7T0NWD3_9GAMM	8.74073e+07	6.99811e+07	7.27235e+07	7.63268e+07	6.63118e+07	6.75501e+07	6.7584e+07	6.80586e+07	7.81226e+07	7.37868e+07	7.77742e+07	7.68577e+07	7.45252e+07	6.7567e+07	7.7316e+07	0.0998975	0.01108	0.025739	-0.140986	0.0534351	0.0166667	0	0.0166667	0.0312019	0.942847	0.0541872	0.964682	0.0157862	0.0235257
tr|A0A7T0NYW6|A0A7T0NYW6_9GAMM	A0A7T0NYW6	IVG45_09430		ParA family protein OS=Methylomonas sp. LL1 OX=2785785 GN=IVG45_09430 PE=4 SV=1 CRC64=A9EAD175D66CED39	730.1	0	8	tr|A0A7T0NYW6|A0A7T0NYW6_9GAMM	3.38859e+08	2.97609e+08	2.89093e+08	3.14112e+08	3.21981e+08	3.15798e+08	3.26494e+08	3.35869e+08	3.28089e+08	3.08145e+08	3.2079e+08	3.13567e+08	3.0586e+08	3.24237e+08	3.17178e+08	0.070702	0.0259935	0.0273148	0.0846692	0.0528539	0	0	0	0.247123	0.536975	0.313263	0.677067	0.393498	0.421662
tr|A0A7T0JRN5|A0A7T0JRN5_9GAMM	A0A7T0JRN5	IVG45_10390		Carbonic anhydrase OS=Methylomonas sp. LL1 OX=2785785 GN=IVG45_10390 PE=4 SV=1 CRC64=DEE623BC713641A1	267.4	0	4	tr|A0A7T0JRN5|A0A7T0JRN5_9GAMM	8.39405e+06	7.51864e+06	8.08023e+06	8.29402e+06	1.67377e+07	1.86907e+07	1.83418e+07	1.96959e+07	8.66859e+06	7.69469e+06	9.0985e+06	8.31779e+06	8.18713e+06	1.85162e+07	8.49319e+06	0.0484748	0.0668748	0.0702615	1.17742	0.0527644	0.291667	0	0.291667	5.16091e-08	0.350871	1.29271e-06	0.504147	1.5285e-09	2.53614e-08
tr|A0A7T0JPU5|A0A7T0JPU5_9GAMM	A0A7T0JPU5	IVG45_04975		FecR domain-containing protein OS=Methylomonas sp. LL1 OX=2785785 GN=IVG45_04975 PE=4 SV=1 CRC64=698A91640E072827	351.99	0	6	tr|A0A7T0JPU5|A0A7T0JPU5_9GAMM	3.8812e+07	3.27539e+07	3.41722e+07	4.06143e+07	3.17369e+07	3.06342e+07	3.13503e+07	3.38693e+07	3.69916e+07	3.48999e+07	3.91527e+07	3.85555e+07	3.64921e+07	3.15436e+07	3.77735e+07	0.10189	0.0436248	0.0507889	-0.207342	0.0524038	0	0	0	0.0350798	0.663344	0.0598055	0.774892	0.0160248	0.0238148
tr|A0A7T0JMF9|A0A7T0JMF9_9GAMM	A0A7T0JMF9	rpmB	IVG45_15675	50S ribosomal protein L28 OS=Methylomonas sp. LL1 OX=2785785 GN=rpmB PE=4 SV=1 CRC64=2C50512D99C5CC39	1005.76	0	6	tr|A0A7T0JMF9|A0A7T0JMF9_9GAMM	8.89941e+07	1.11844e+08	1.11096e+08	1.07635e+08	9.84449e+07	1.09454e+08	1.0935e+08	1.19586e+08	1.09253e+08	1.15465e+08	1.19833e+08	1.11349e+08	1.09366e+08	1.09402e+08	1.13407e+08	0.102546	0.0790563	0.0410707	0.00066007	0.0522859	0.0131579	0	0	0.51687	0.156912	0.588482	0.289488	0.326063	0.35495
tr|A0A7T0JRD7|A0A7T0JRD7_9GAMM	A0A7T0JRD7	IVG45_09395		VacJ family lipoprotein OS=Methylomonas sp. LL1 OX=2785785 GN=IVG45_09395 PE=4 SV=1 CRC64=0BB9A04E20676883	1372.58	0	12	tr|A0A7T0JRD7|A0A7T0JRD7_9GAMM	2.58502e+08	2.03098e+08	2.16828e+08	2.2905e+08	1.92296e+08	1.85288e+08	1.95709e+08	2.03654e+08	2.31362e+08	2.15533e+08	2.34501e+08	2.30794e+08	2.22939e+08	1.94002e+08	2.31078e+08	0.104038	0.0392869	0.0372758	-0.200086	0.0522724	0	0	0.0326087	0.0199302	0.875035	0.0369788	0.921369	0.00875054	0.0138404
tr|A0A7T0JLE0|A0A7T0JLE0_9GAMM	A0A7T0JLE0	IVG45_17115		H-NS histone family protein OS=Methylomonas sp. LL1 OX=2785785 GN=IVG45_17115 PE=4 SV=1 CRC64=C9144F0D3830C255	433.21	0	5	tr|A0A7T0JLE0|A0A7T0JLE0_9GAMM	1.07004e+08	9.53395e+07	9.76418e+07	1.05569e+08	1.03675e+08	9.8844e+07	1.01367e+08	9.06988e+07	1.07073e+08	9.77225e+07	1.03453e+08	1.10327e+08	1.01605e+08	1.00106e+08	1.05263e+08	0.056841	0.0573129	0.0516171	-0.0204685	0.0519117	0	0	0	0.531334	0.464138	0.60127	0.610646	0.369913	0.399513
tr|A0A7T0JP38|A0A7T0JP38_9GAMM	A0A7T0JP38	purF	IVG45_02475	Amidophosphoribosyltransferase OS=Methylomonas sp. LL1 OX=2785785 GN=purF PE=4 SV=1 CRC64=9D1AE2F284763339	906.38	0	17	tr|A0A7T0JP38|A0A7T0JP38_9GAMM	6.71155e+07	6.43848e+07	6.10497e+07	6.7341e+07	7.52199e+07	7.66908e+07	7.43209e+07	7.79079e+07	6.93669e+07	6.23339e+07	7.11979e+07	6.69345e+07	6.57502e+07	7.59553e+07	6.81507e+07	0.0452542	0.0208509	0.0568752	0.2084	0.0518158	0	0	0.05	0.00102415	0.382926	0.00310945	0.535473	0.00171836	0.00328659
tr|A0A7T0JQY3|A0A7T0JQY3_9GAMM	A0A7T0JQY3	IVG45_08100		Lipopolysaccharide biosynthesis protein OS=Methylomonas sp. LL1 OX=2785785 GN=IVG45_08100 PE=4 SV=1 CRC64=E99D695947DDBEEA	1416.39	0	21	tr|A0A7T0JQY3|A0A7T0JQY3_9GAMM	2.41162e+08	2.20068e+08	2.08834e+08	2.24868e+08	1.28982e+08	1.27385e+08	1.26828e+08	1.26735e+08	2.34049e+08	2.08298e+08	2.30766e+08	2.30249e+08	2.22468e+08	1.27106e+08	2.30508e+08	0.0599932	0.00815952	0.0523167	-0.807482	0.0513	0	0	0	1.94092e-07	0.825841	3.22045e-06	0.891921	4.66678e-09	6.33175e-08
tr|A0A7T0JMP2|A0A7T0JMP2_9GAMM	A0A7T0JMP2	IVG45_20275		Adenosylhomocysteinase OS=Methylomonas sp. LL1 OX=2785785 GN=IVG45_20275 PE=4 SV=1 CRC64=14376A167581F910	1602.04	0	23	tr|A0A7T0JMP2|A0A7T0JMP2_9GAMM	9.52209e+08	8.74911e+08	8.65693e+08	8.17751e+08	8.84723e+08	8.69192e+08	8.67885e+08	9.13277e+08	9.08052e+08	8.9521e+08	9.0734e+08	8.86099e+08	8.70302e+08	8.76958e+08	9.01275e+08	0.0634316	0.0238819	0.0117024	0.0109553	0.0504394	0	0	0	0.828989	0.506795	0.867195	0.649705	0.708985	0.726842
tr|A0A7T0NX04|A0A7T0NX04_9GAMM	A0A7T0NX04	IVG45_15050		C-type cytochrome OS=Methylomonas sp. LL1 OX=2785785 GN=IVG45_15050 PE=4 SV=1 CRC64=C3F2D4B209E0F591	1972.37	0	21	tr|A0A7T0NX04|A0A7T0NX04_9GAMM	4.82664e+08	4.42674e+08	4.31049e+08	4.73295e+08	5.24565e+08	5.2603e+08	5.14337e+08	4.83014e+08	4.80174e+08	4.56688e+08	4.67774e+08	4.82277e+08	4.57984e+08	5.19451e+08	4.73974e+08	0.0535817	0.0390697	0.0252155	0.182425	0.0501932	0	0.00641026	0	0.0150626	0.399049	0.0290623	0.550011	0.013003	0.0197624
tr|A0A7T0JQ94|A0A7T0JQ94_9GAMM	A0A7T0JQ94	IVG45_06220		Efflux RND transporter permease subunit OS=Methylomonas sp. LL1 OX=2785785 GN=IVG45_06220 PE=4 SV=1 CRC64=0D7158B857CAA8EE	214.03	0	8	tr|A0A7T0JQ94|A0A7T0JQ94_9GAMM	2.08552e+07	1.69917e+07	1.64253e+07	1.7164e+07	1.39945e+07	1.54461e+07	1.37259e+07	1.4218e+07	1.88325e+07	1.73206e+07	1.79853e+07	1.73823e+07	1.70779e+07	1.41063e+07	1.76838e+07	0.113232	0.0530047	0.0392683	-0.275819	0.0501098	0	0	0	0.00508538	0.928308	0.0115919	0.955656	0.0013987	0.00274782
tr|A0A7T0NXU8|A0A7T0NXU8_9GAMM	A0A7T0NXU8	IVG45_17705		Uncharacterized protein OS=Methylomonas sp. LL1 OX=2785785 GN=IVG45_17705 PE=4 SV=1 CRC64=1CCBF5DF44C2188C	102.24	0	5	tr|A0A7T0NXU8|A0A7T0NXU8_9GAMM	8.86244e+06	8.20018e+06	8.62718e+06	9.33479e+06	6.76531e+06	6.08461e+06	6.63981e+06	6.65308e+06	8.62139e+06	8.65546e+06	9.46391e+06	9.6288e+06	8.74481e+06	6.64644e+06	9.05969e+06	0.054046	0.0468121	0.0581455	-0.395715	0.0497272	0	0	0	6.27558e-05	0.399341	0.00030787	0.550099	6.16932e-06	2.59211e-05
tr|A0A7T0JRQ8|A0A7T0JRQ8_9GAMM	A0A7T0JRQ8	IVG45_10155		Trm112 family protein OS=Methylomonas sp. LL1 OX=2785785 GN=IVG45_10155 PE=4 SV=1 CRC64=47CE76E6FD89B96C	296.9	0	4	tr|A0A7T0JRQ8|A0A7T0JRQ8_9GAMM	6.59569e+07	5.22236e+07	5.48856e+07	6.14308e+07	5.48624e+07	5.47256e+07	5.47728e+07	5.49425e+07	6.12535e+07	5.57134e+07	6.24412e+07	5.89477e+07	5.81582e+07	5.48176e+07	6.01006e+07	0.106339	0.00175579	0.0497229	-0.0830575	0.0494196	0	0	0	0.254365	0.736231	0.320972	0.829058	0.232165	0.259789
tr|A0A7T0JPB0|A0A7T0JPB0_9GAMM	A0A7T0JPB0	IVG45_03485		Uncharacterized protein OS=Methylomonas sp. LL1 OX=2785785 GN=IVG45_03485 PE=4 SV=1 CRC64=9CD064A679F11CFE	529.96	0	15	tr|A0A7T0JPB0|A0A7T0JPB0_9GAMM	1.97608e+07	2.21882e+07	2.10757e+07	1.97776e+07	1.99593e+07	1.92668e+07	1.90668e+07	1.96458e+07	2.09372e+07	2.2109e+07	1.98636e+07	2.13188e+07	2.04267e+07	1.94563e+07	2.1128e+07	0.0563962	0.0203843	0.0443265	-0.0695576	0.0493727	0	0	0	0.121459	0.668852	0.170825	0.779928	0.0916408	0.111815
tr|A0A7T0JQV9|A0A7T0JQV9_9GAMM	A0A7T0JQV9	IVG45_07985		DUF1289 domain-containing protein OS=Methylomonas sp. LL1 OX=2785785 GN=IVG45_07985 PE=4 SV=1 CRC64=7EC90F603D2FABB1	219.84	0	3	tr|A0A7T0JQV9|A0A7T0JQV9_9GAMM	2.40817e+07	1.95159e+07	2.45953e+07	2.44103e+07	2.96988e+07	3.009e+07	2.88898e+07	3.19165e+07	2.48815e+07	2.84436e+07	2.51115e+07	2.50597e+07	2.4246e+07	2.98944e+07	2.50856e+07	0.105075	0.0424592	0.0663151	0.302131	0.0491435	0	0	0	0.00137894	0.0959552	0.00396483	0.207656	0.00135369	0.00266983
tr|A0A7T0NZ69|A0A7T0NZ69_9GAMM	A0A7T0NZ69	cysM	IVG45_05180	Cysteine synthase CysM OS=Methylomonas sp. LL1 OX=2785785 GN=cysM PE=4 SV=1 CRC64=CFD3118596A6DBED	769.6	0	9	tr|A0A7T0NZ69|A0A7T0NZ69_9GAMM	7.18842e+07	5.59526e+07	6.01248e+07	6.64317e+07	7.50489e+07	6.93484e+07	7.35715e+07	7.10048e+07	6.76605e+07	6.19711e+07	6.73271e+07	6.34884e+07	6.32783e+07	7.22881e+07	6.54077e+07	0.110143	0.0353353	0.0433522	0.193615	0.0489238	0	0	0.0357143	0.043204	0.641875	0.0709223	0.75829	0.0499832	0.0652663
tr|A0A7T0NXD4|A0A7T0NXD4_9GAMM	A0A7T0NXD4	nirJ	IVG45_15000	Heme d1 biosynthesis radical SAM protein NirJ OS=Methylomonas sp. LL1 OX=2785785 GN=nirJ PE=4 SV=1 CRC64=0955E940ED4396F9	170.48	0	5	tr|A0A7T0NXD4|A0A7T0NXD4_9GAMM	9.23165e+06	8.46001e+06	8.64628e+06	9.4904e+06	9.87418e+06	9.4813e+06	9.34434e+06	9.78834e+06	8.98787e+06	9.07763e+06	9.8659e+06	9.40923e+06	8.93897e+06	9.63482e+06	9.24343e+06	0.0540633	0.0260275	0.0425848	0.10874	0.0488619	0	0	0	0.0689805	0.309083	0.10503	0.460618	0.129618	0.15334
tr|A0A7T0JMC9|A0A7T0JMC9_9GAMM	A0A7T0JMC9	rplP	IVG45_19965	50S ribosomal protein L16 OS=Methylomonas sp. LL1 OX=2785785 GN=rplP PE=4 SV=1 CRC64=07170FF24B637440	456.47	0	5	tr|A0A7T0JMC9|A0A7T0JMC9_9GAMM	2.32161e+08	2.11038e+08	1.96236e+08	2.23123e+08	2.01073e+08	2.07671e+08	1.95555e+08	1.95945e+08	2.28568e+08	2.0342e+08	2.30727e+08	2.20238e+08	2.1708e+08	1.98509e+08	2.24403e+08	0.0721707	0.0283024	0.0561737	-0.128586	0.0481742	0	0.0227273	0.0227273	0.109455	0.620954	0.156428	0.742692	0.0810264	0.100035
tr|A0A7T0JK92|A0A7T0JK92_9GAMM	A0A7T0JK92	rplM	IVG45_14020	50S ribosomal protein L13 OS=Methylomonas sp. LL1 OX=2785785 GN=rplM PE=4 SV=1 CRC64=07AB1DC40D81361F	651.39	0	6	tr|A0A7T0JK92|A0A7T0JK92_9GAMM	3.17483e+08	2.8572e+08	2.90448e+08	3.16498e+08	2.7735e+08	2.90349e+08	2.89741e+08	2.5286e+08	3.06593e+08	2.98545e+08	3.21867e+08	3.20532e+08	3.03473e+08	2.83546e+08	3.13562e+08	0.0555477	0.0631599	0.0361027	-0.0970029	0.0481571	0	0	0	0.0807888	0.434122	0.120812	0.583835	0.0297077	0.0412739
[truncated: 1,832 more rows]

## Sheet: Supplementary Table 4
							Meaured proteins in all Microbacterium oxydans samples
[truncated: 1,588 more rows]

## Sheet: Supplementary Table 5
Meaured proteins in all Exiguobacterium undea H5 samples
[truncated: 1,592 more rows]

## Sheet: Supplementary Table 6
Volatile production of all treatments
[truncated: 61 more rows]

## Sheet: Supplementary Table 7
Pair-wise PERMANOVA results related to the PCA analyses that are presented in Figure 3-5
[truncated: 25 more rows]
